# Supplementary material for: Crystal structures of three N-(3-acetyl­phen­yl)quinoline-2-carboxamides
Source: Acta Crystallogr E Crystallogr Commun. 2017 May 5;73(Pt 6):804–8. doi: 10.1107/S2056989017006272 (PMC5458296; doi:10.1107/S2056989017006272)
Supplement: Supplementary file 1 [file e-73-00804-sup1.cif]

##############################################################################
#                                                                            #
# This CIF contains the data in a paper accepted for publication in          #
# Acta Crystallographica Section E. It conforms to the requirements of       #
# Notes for Authors for Acta Crystallographica Section E, and has been       #
# peer reviewed under the auspices of the IUCr Commission on Journals.       #
#                                                                            #
# Full details of the Crystallographic Information File format               #
# are given in the paper "The Crystallographic Information File (CIF):       #
# a New Standard Archive File for Crystallography" by S. R. Hall, F. H.      #
# Allen and I. D. Brown [Acta Cryst. (1991), A47, 655-685].                  #
#                                                                            #
# The current version of the core CIF dictionary is obtainable from          #
# ftp://ftp.iucr.org/pub/cif_core.dic.                                       #
#                                                                            #
# Software is freely available for graphical display of the structure(s)     #
# in this CIF. For information consult the CIF software page                 #
# http://www.iucr.org/resources/cif/software.                                #
#                                                                            #
# This file may be used for bona fide research purposes within the           #
# scientific community so long as proper attribution is given to the journal # 
# article from which it was obtained.                                        #
#                                                                            #
##############################################################################
data_I
_audit_creation_method
;
OLEX2 1.2-alpha
(compiled 2015.10.28 svn.r3245 for OlexSys, GUI svn.r5128)
;
_journal_date_recd_electronic     2017-02-28
_journal_date_accepted     2017-04-25
_journal_name_full     'Acta Crystallographica, Section E'
_journal_year     2017
_journal_volume     73
_journal_issue      6
_journal_page_first     804
_journal_page_last     808
_journal_paper_category     GO
_journal_paper_doi     10.1107/S2056989017006272
_journal_coeditor_code     LH5839
_publ_contact_author_name     'Cristian Ochoa-Puentes'
_publ_contact_author_address
;
Grupo de Investigaci\'on en Macromol\'eculas, Departamento de
Qu\'imica, Universidad Nacional de Colombia-Sede Bogot\'a, Carrera 45 # 26-85,
A.A. 5997,  Bogot\'a, Colombia
;
_publ_contact_author_email     cochoapu@unal.edu.co
_publ_contact_author_fax     ?
_publ_contact_author_phone     3165000
_publ_section_title
;
Crystal structures of three <i>N</i>-(3-acetylphenyl)quinoline-2-carboxamides
;
loop_
    _publ_author_name
    _publ_author_footnote
    _publ_author_address
    'Pe\~na-Sol\'orzano, Diana' .
;
Grupo de Investigaci\'on en Macromol\'eculas, Departamento de Qu\'imica,
Universidad
Nacional de Colombia-Sede Bogot\'a, Carrera 45 # 26-85, A.A. 5997, Bogot\'a,
Colombia
;
    'K\"onig, Burkhard' .
;
Institute of Organic Chemistry, University of Regensburg, 93040-Regensburg,
Germany
;
    'Sierra, Cesar A.' .
;
Grupo de Investigaci\'on en Macromol\'eculas, Departamento de Qu\'imica,
Universidad
Nacional de Colombia-Sede Bogot\'a, Carrera 45 # 26-85, A.A. 5997, Bogot\'a,
Colombia
;
    'Ochoa-Puentes, Cristian' .
;
Grupo de Investigaci\'on en Macromol\'eculas, Departamento de Qu\'imica,
Universidad
Nacional de Colombia-Sede Bogot\'a, Carrera 45 # 26-85, A.A. 5997, Bogot\'a,
Colombia
;
_publ_section_synopsis
;
The hydrogen-bonding interactions in the crystal structures
of<i>N</i>-(5-acetyl-2-methylphenyl)quinoline-2-carboxamide,
<i>N</i>-(5-acetyl-2-bromophenyl)quinoline-2-carboxamide and
<i>N</i>-(5-acetyl-2-ethynylphenyl)quinoline-2-carboxamide are described. The
latter two compounds also exhibit \p--\p interactions.
;
_chemical_name_systematic
;
<i>N</i>-(5-Acetyl-2-methylphenyl)quinoline-2-carboxamide
;
_chemical_name_common     ?
_chemical_formula_moiety     'C19 H16 N2 O2'
_chemical_formula_sum     'C19 H16 N2 O2'
_chemical_formula_iupac     'C19 H16 N2 O2'
_chemical_formula_weight     304.34
_chemical_melting_point     ?
_shelx_space_group_comment
;
The symmetry employed for this shelxl refinement is uniquely defined
by the following loop, which should always be used as a source of
symmetry information in preference to the above space-group names.
They are only intended as comments.
;
_space_group_crystal_system     monoclinic
_space_group_name_H-M_alt     'P 21/c'
_space_group_name_Hall     '-P 2ybc'
loop_
    _space_group_symop_operation_xyz
    'x, y, z'
    '-x, y+1/2, -z+1/2'
    '-x, -y, -z'
    'x, -y-1/2, z-1/2'
_cell_length_a     4.5787(2)
_cell_length_b     14.7986(7)
_cell_length_c     22.3732(12)
_cell_angle_alpha     90
_cell_angle_beta     92.130(5)
_cell_angle_gamma     90
_cell_volume     1514.93(12)
_cell_formula_units_Z     4
_cell_measurement_reflns_used     3477
_cell_measurement_theta_min     5.9930
_cell_measurement_theta_max     74.1950
_cell_measurement_temperature     123.01(11)
_exptl_crystal_description     block
_exptl_crystal_colour     'dark gray'
_exptl_crystal_size_max     0.33
_exptl_crystal_size_mid     0.124
_exptl_crystal_size_min     0.073
_exptl_crystal_density_diffrn     1.334
_exptl_crystal_density_meas     ?
_exptl_crystal_density_method     ?
_exptl_crystal_F_000     640
loop_
    _exptl_crystal_face_index_h
    _exptl_crystal_face_index_k
    _exptl_crystal_face_index_l
    _exptl_crystal_face_perp_dist
    0 -1 14 0.0543
    -2 8 -4 0.0558
    1 -5 11 0.0904
    2 -8 -2 0.1202
    0 2 -14 0.0457
    0 -7 10 0.0395
    1 -8 -3 0.1020
    0 7 -10 0.0331
    -1 9 -1 0.0487
    0 8 7 0.0323
    0 -8 -7 0.0774
    -1 -8 -5 0.0942
    2 6 2 0.1122
_exptl_absorpt_coefficient_mu     0.706
_exptl_absorpt_correction_type     analytical
_exptl_absorpt_process_details
;
[CrysAlis PRO (Rigaku OD, 2015), based on expressions
derived by Clark & Reid (1995)]
;
_shelx_estimated_absorpt_T_min     ?
_shelx_estimated_absorpt_T_max     ?
_exptl_absorpt_correction_T_min     0.869
_exptl_absorpt_correction_T_max     0.958
_diffrn_ambient_temperature     123.01(11)
_diffrn_radiation_type     CuK\a
_diffrn_radiation_wavelength     1.54184
_diffrn_radiation_monochromator     mirror
_diffrn_measurement_device_type     'Agilent TitanS2 GV1000'
_diffrn_measurement_device     'four-circle diffractometer'
_diffrn_measurement_method     '\w scans'
_diffrn_detector_area_resol_mean     4.1818
_diffrn_reflns_number     6056
_diffrn_reflns_av_R_equivalents     0.0204
_diffrn_reflns_theta_min     3.582
_diffrn_reflns_theta_max     74.409
_diffrn_reflns_theta_full     66.500
_diffrn_measured_fraction_theta_max     0.947
_diffrn_measured_fraction_theta_full     0.989
_diffrn_reflns_limit_h_min     -5
_diffrn_reflns_limit_h_max     5
_diffrn_reflns_limit_k_min     -18
_diffrn_reflns_limit_k_max     17
_diffrn_reflns_limit_l_min     -27
_diffrn_reflns_limit_l_max     21
_refine_special_details     ?
_reflns_number_total     2935
_reflns_number_gt     2562
_reflns_threshold_expression     'I > 2\s(I)'
_refine_ls_structure_factor_coef     Fsqd
_refine_ls_matrix_type     full
_refine_ls_R_factor_all     0.0438
_refine_ls_R_factor_gt     0.0382
_refine_ls_wR_factor_gt     0.1006
_refine_ls_wR_factor_ref     0.1056
_refine_ls_goodness_of_fit_ref     1.044
_refine_ls_restrained_S_all     1.044
_refine_ls_number_reflns     2935
_refine_ls_number_parameters     210
_refine_ls_number_restraints     0
_refine_ls_hydrogen_treatment     constr
_refine_ls_weighting_scheme     calc
_refine_ls_weighting_details
              'w=1/[\s^2^(Fo^2^)+(0.0608P)^2^+0.2546P] where P=(Fo^2^+2Fc^2^)/3'
_atom_sites_solution_hydrogens     geom
_atom_sites_solution_primary     ?
_atom_sites_solution_secondary     ?
_refine_ls_shift/su_max     0.000
_refine_ls_shift/su_mean     0.000
_refine_diff_density_max     0.197
_refine_diff_density_min     -0.213
_refine_ls_extinction_method     none
_refine_ls_extinction_coef     .
loop_
    _atom_type_symbol
    _atom_type_description
    _atom_type_scat_dispersion_real
    _atom_type_scat_dispersion_imag
    _atom_type_scat_source
    'C' 'C' 0.0181 0.0091
                         'International Tables Vol C Tables 4.2.6.8 and 6.1.1.4'
    'H' 'H' 0.0000 0.0000
                         'International Tables Vol C Tables 4.2.6.8 and 6.1.1.4'
    'N' 'N' 0.0311 0.0180
                         'International Tables Vol C Tables 4.2.6.8 and 6.1.1.4'
    'O' 'O' 0.0492 0.0322
                         'International Tables Vol C Tables 4.2.6.8 and 6.1.1.4'
_computing_data_collection
;
CrysAlis PRO (Rigaku OD, 2015)
;
_computing_cell_refinement
;
CrysAlis PRO (Rigaku OD, 2015)
;
_computing_data_reduction
;
CrysAlis PRO (Rigaku OD, 2015)
;
_computing_structure_solution
;
SHELXT (Sheldrick, 2015a)
;
_computing_structure_refinement
;
SHELXL2014 (Sheldrick, 2015b)
;
_computing_molecular_graphics
;
<i>OLEX2</i> (Dolomanov <i>et al.</i>,  2009)
;
_computing_publication_material
;
<i>OLEX2</i> (Dolomanov <i>et al.</i>,  2009)
;
loop_
    _atom_site_type_symbol
    _atom_site_label
    _atom_site_fract_x
    _atom_site_fract_y
    _atom_site_fract_z
    _atom_site_U_iso_or_equiv
    _atom_site_adp_type
    _atom_site_calc_flag
    _atom_site_occupancy
    _atom_site_disorder_assembly
    _atom_site_disorder_group
    O O1 0.59998(18) 0.50983(6) 0.24602(4) 0.0250(2) Uani d 1 . .
    O O2 1.4993(2) 0.62002(8) 0.05885(5) 0.0410(3) Uani d 1 . .
    N N2 0.7067(2) 0.65842(7) 0.26763(5) 0.0217(2) Uani d 1 . .
    H H2 0.6628 0.7001 0.2925 0.026 Uiso calc 1 . .
    N N1 0.3450(2) 0.65936(7) 0.35561(5) 0.0223(2) Uani d 1 . .
    C C10 0.5705(2) 0.57873(8) 0.27553(5) 0.0197(2) Uani d 1 . .
    C C9 0.3690(2) 0.58150(8) 0.32767(5) 0.0200(2) Uani d 1 . .
    C C16 1.0023(2) 0.62534(8) 0.18077(5) 0.0225(3) Uani d 1 . .
    H H16 0.9290 0.5668 0.1784 0.027 Uiso calc 1 . .
    C C11 0.9095(2) 0.68391(8) 0.22502(5) 0.0205(3) Uani d 1 . .
    C C12 1.0191(2) 0.77271(8) 0.22953(6) 0.0223(3) Uani d 1 . .
    C C8 0.2199(2) 0.50181(8) 0.34310(6) 0.0229(3) Uani d 1 . .
    H H8 0.2444 0.4485 0.3219 0.028 Uiso calc 1 . .
    C C15 1.2058(2) 0.65473(8) 0.13999(6) 0.0239(3) Uani d 1 . .
    C C6 0.1639(2) 0.66364(9) 0.40278(5) 0.0242(3) Uani d 1 . .
    C C17 0.9276(3) 0.83545(8) 0.27837(6) 0.0257(3) Uani d 1 . .
    H H17A 0.7217 0.8470 0.2739 0.039 Uiso calc 1 . .
    H H17B 1.0329 0.8913 0.2758 0.039 Uiso calc 1 . .
    H H17C 0.9700 0.8080 0.3166 0.039 Uiso calc 1 . .
    C C13 1.2190(3) 0.80052(8) 0.18796(6) 0.0252(3) Uani d 1 . .
    H H13 1.2917 0.8592 0.1899 0.030 Uiso calc 1 . .
    C C14 1.3123(3) 0.74284(9) 0.14374(6) 0.0268(3) Uani d 1 . .
    H H14 1.4464 0.7630 0.1165 0.032 Uiso calc 1 . .
    C C7 0.0383(3) 0.50538(9) 0.39030(6) 0.0260(3) Uani d 1 . .
    H H7 -0.0619 0.4539 0.4018 0.031 Uiso calc 1 . .
    C C5 0.0036(2) 0.58715(9) 0.42139(6) 0.0256(3) Uani d 1 . .
    C C18 1.3186(3) 0.59328(9) 0.09298(6) 0.0284(3) Uani d 1 . .
    C C1 0.1359(3) 0.74684(10) 0.43341(6) 0.0309(3) Uani d 1 . .
    H H1 0.2429 0.7969 0.4218 0.037 Uiso calc 1 . .
    C C4 -0.1839(3) 0.59647(11) 0.47008(6) 0.0337(3) Uani d 1 . .
    H H4 -0.2897 0.5469 0.4830 0.040 Uiso calc 1 . .
    C C3 -0.2098(3) 0.67783(12) 0.49810(6) 0.0395(4) Uani d 1 . .
    H H3 -0.3356 0.6835 0.5296 0.047 Uiso calc 1 . .
    C C2 -0.0478(3) 0.75369(11) 0.47989(7) 0.0371(3) Uani d 1 . .
    H H2A -0.0665 0.8085 0.4997 0.045 Uiso calc 1 . .
    C C19 1.2077(4) 0.49817(10) 0.08911(8) 0.0446(4) Uani d 1 . .
    H H19A 1.2992 0.4673 0.0570 0.067 Uiso calc 1 . .
    H H19B 0.9998 0.4988 0.0818 0.067 Uiso calc 1 . .
    H H19C 1.2530 0.4674 0.1261 0.067 Uiso calc 1 . .
loop_
    _atom_site_aniso_label
    _atom_site_aniso_U_11
    _atom_site_aniso_U_22
    _atom_site_aniso_U_33
    _atom_site_aniso_U_12
    _atom_site_aniso_U_13
    _atom_site_aniso_U_23
    O1 0.0249(4) 0.0214(4) 0.0291(5) 0.0003(3) 0.0072(3) -0.0016(3)
    O2 0.0414(5) 0.0441(6) 0.0388(6) -0.0028(4) 0.0208(4) 0.0001(5)
    N2 0.0217(5) 0.0199(5) 0.0239(5) 0.0002(4) 0.0055(4) -0.0005(4)
    N1 0.0195(5) 0.0248(5) 0.0226(5) 0.0028(4) 0.0008(4) 0.0000(4)
    C10 0.0152(5) 0.0210(5) 0.0228(6) 0.0018(4) 0.0002(4) 0.0018(4)
    C9 0.0163(5) 0.0233(5) 0.0202(6) 0.0018(4) -0.0006(4) 0.0015(4)
    C16 0.0197(5) 0.0229(5) 0.0250(6) 0.0013(4) 0.0017(4) 0.0028(5)
    C11 0.0159(5) 0.0229(5) 0.0226(6) 0.0009(4) 0.0008(4) 0.0050(4)
    C12 0.0188(5) 0.0222(6) 0.0258(6) 0.0021(4) -0.0014(4) 0.0035(5)
    C8 0.0201(5) 0.0246(6) 0.0240(6) -0.0003(4) 0.0007(4) 0.0011(5)
    C15 0.0200(5) 0.0277(6) 0.0242(6) 0.0030(4) 0.0028(4) 0.0047(5)
    C6 0.0197(5) 0.0316(6) 0.0210(6) 0.0051(5) -0.0010(4) 0.0006(5)
    C17 0.0275(6) 0.0211(5) 0.0286(6) -0.0011(5) 0.0017(5) 0.0013(5)
    C13 0.0217(5) 0.0228(5) 0.0312(7) -0.0023(4) 0.0002(5) 0.0072(5)
    C14 0.0216(6) 0.0308(6) 0.0283(7) 0.0000(5) 0.0050(5) 0.0081(5)
    C7 0.0201(5) 0.0322(6) 0.0256(6) -0.0028(5) 0.0008(5) 0.0050(5)
    C5 0.0185(5) 0.0377(7) 0.0205(6) 0.0034(5) -0.0002(4) 0.0038(5)
    C18 0.0246(6) 0.0340(7) 0.0268(6) 0.0034(5) 0.0057(5) 0.0039(5)
    C1 0.0310(6) 0.0346(7) 0.0270(7) 0.0079(5) -0.0014(5) -0.0046(5)
    C4 0.0243(6) 0.0522(8) 0.0249(7) 0.0045(6) 0.0047(5) 0.0061(6)
    C3 0.0304(7) 0.0648(10) 0.0236(7) 0.0138(7) 0.0054(5) -0.0011(7)
    C2 0.0360(7) 0.0479(8) 0.0273(7) 0.0147(6) -0.0015(5) -0.0097(6)
    C19 0.0536(9) 0.0348(8) 0.0472(9) -0.0030(6) 0.0261(7) -0.0092(7)
_geom_special_details
;
 All esds (except the esd in the dihedral angle between two l.s. planes)
 are estimated using the full covariance matrix.  The cell esds are taken
 into account individually in the estimation of esds in distances, angles
 and torsion angles; correlations between esds in cell parameters are only
 used when they are defined by crystal symmetry.  An approximate (isotropic)
 treatment of cell esds is used for estimating esds involving l.s. planes.
;
loop_
    _geom_bond_atom_site_label_1
    _geom_bond_atom_site_label_2
    _geom_bond_site_symmetry_2
    _geom_bond_distance
    _geom_bond_publ_flag
    O1 C10 . 1.2249(15) ?
    O2 C18 . 1.2129(17) ?
    N2 H2 . 0.8600 ?
    N2 C10 . 1.3490(15) ?
    N2 C11 . 1.4068(15) ?
    N1 C9 . 1.3175(15) ?
    N1 C6 . 1.3674(16) ?
    C10 C9 . 1.5142(16) ?
    C9 C8 . 1.4120(16) ?
    C16 H16 . 0.9300 ?
    C16 C11 . 1.3940(17) ?
    C16 C15 . 1.3973(17) ?
    C11 C12 . 1.4090(16) ?
    C12 C17 . 1.5051(17) ?
    C12 C13 . 1.3912(17) ?
    C8 H8 . 0.9300 ?
    C8 C7 . 1.3694(17) ?
    C15 C14 . 1.3937(18) ?
    C15 C18 . 1.4970(18) ?
    C6 C5 . 1.4200(18) ?
    C6 C1 . 1.4172(18) ?
    C17 H17A . 0.9600 ?
    C17 H17B . 0.9600 ?
    C17 H17C . 0.9600 ?
    C13 H13 . 0.9300 ?
    C13 C14 . 1.3861(19) ?
    C14 H14 . 0.9300 ?
    C7 H7 . 0.9300 ?
    C7 C5 . 1.4075(19) ?
    C5 C4 . 1.4188(18) ?
    C18 C19 . 1.498(2) ?
    C1 H1 . 0.9300 ?
    C1 C2 . 1.365(2) ?
    C4 H4 . 0.9300 ?
    C4 C3 . 1.365(2) ?
    C3 H3 . 0.9300 ?
    C3 C2 . 1.414(2) ?
    C2 H2A . 0.9300 ?
    C19 H19A . 0.9600 ?
    C19 H19B . 0.9600 ?
    C19 H19C . 0.9600 ?
loop_
    _geom_angle_atom_site_label_1
    _geom_angle_atom_site_label_2
    _geom_angle_atom_site_label_3
    _geom_angle_site_symmetry_1
    _geom_angle_site_symmetry_3
    _geom_angle
    _geom_angle_publ_flag
    C10 N2 H2 . . 115.0 ?
    C10 N2 C11 . . 130.05(10) ?
    C11 N2 H2 . . 115.0 ?
    C9 N1 C6 . . 118.07(10) ?
    O1 C10 N2 . . 126.59(11) ?
    O1 C10 C9 . . 121.36(10) ?
    N2 C10 C9 . . 112.04(10) ?
    N1 C9 C10 . . 116.96(10) ?
    N1 C9 C8 . . 124.38(11) ?
    C8 C9 C10 . . 118.66(10) ?
    C11 C16 H16 . . 120.1 ?
    C11 C16 C15 . . 119.89(11) ?
    C15 C16 H16 . . 120.1 ?
    N2 C11 C12 . . 116.35(10) ?
    C16 C11 N2 . . 122.74(11) ?
    C16 C11 C12 . . 120.91(11) ?
    C11 C12 C17 . . 121.28(11) ?
    C13 C12 C11 . . 118.00(11) ?
    C13 C12 C17 . . 120.71(11) ?
    C9 C8 H8 . . 121.0 ?
    C7 C8 C9 . . 118.00(11) ?
    C7 C8 H8 . . 121.0 ?
    C16 C15 C18 . . 121.71(11) ?
    C14 C15 C16 . . 119.50(12) ?
    C14 C15 C18 . . 118.77(11) ?
    N1 C6 C5 . . 121.61(11) ?
    N1 C6 C1 . . 118.80(12) ?
    C1 C6 C5 . . 119.59(12) ?
    C12 C17 H17A . . 109.5 ?
    C12 C17 H17B . . 109.5 ?
    C12 C17 H17C . . 109.5 ?
    H17A C17 H17B . . 109.5 ?
    H17A C17 H17C . . 109.5 ?
    H17B C17 H17C . . 109.5 ?
    C12 C13 H13 . . 119.2 ?
    C14 C13 C12 . . 121.53(11) ?
    C14 C13 H13 . . 119.2 ?
    C15 C14 H14 . . 119.9 ?
    C13 C14 C15 . . 120.17(11) ?
    C13 C14 H14 . . 119.9 ?
    C8 C7 H7 . . 120.1 ?
    C8 C7 C5 . . 119.81(11) ?
    C5 C7 H7 . . 120.1 ?
    C7 C5 C6 . . 118.13(11) ?
    C7 C5 C4 . . 123.06(12) ?
    C4 C5 C6 . . 118.81(12) ?
    O2 C18 C15 . . 120.37(13) ?
    O2 C18 C19 . . 120.53(13) ?
    C15 C18 C19 . . 119.10(11) ?
    C6 C1 H1 . . 119.9 ?
    C2 C1 C6 . . 120.15(14) ?
    C2 C1 H1 . . 119.9 ?
    C5 C4 H4 . . 119.9 ?
    C3 C4 C5 . . 120.25(14) ?
    C3 C4 H4 . . 119.9 ?
    C4 C3 H3 . . 119.6 ?
    C4 C3 C2 . . 120.85(13) ?
    C2 C3 H3 . . 119.6 ?
    C1 C2 C3 . . 120.34(14) ?
    C1 C2 H2A . . 119.8 ?
    C3 C2 H2A . . 119.8 ?
    C18 C19 H19A . . 109.5 ?
    C18 C19 H19B . . 109.5 ?
    C18 C19 H19C . . 109.5 ?
    H19A C19 H19B . . 109.5 ?
    H19A C19 H19C . . 109.5 ?
    H19B C19 H19C . . 109.5 ?
loop_
    _geom_torsion_atom_site_label_1
    _geom_torsion_atom_site_label_2
    _geom_torsion_atom_site_label_3
    _geom_torsion_atom_site_label_4
    _geom_torsion_site_symmetry_1
    _geom_torsion_site_symmetry_2
    _geom_torsion_site_symmetry_3
    _geom_torsion_site_symmetry_4
    _geom_torsion
    _geom_torsion_publ_flag
    O1 C10 C9 N1 . . . . -178.04(10) ?
    O1 C10 C9 C8 . . . . 1.81(16) ?
    N2 C10 C9 N1 . . . . 2.76(14) ?
    N2 C10 C9 C8 . . . . -177.40(10) ?
    N2 C11 C12 C17 . . . . 1.36(16) ?
    N2 C11 C12 C13 . . . . -179.66(10) ?
    N1 C9 C8 C7 . . . . -0.09(18) ?
    N1 C6 C5 C7 . . . . 0.80(17) ?
    N1 C6 C5 C4 . . . . -179.03(11) ?
    N1 C6 C1 C2 . . . . 178.65(12) ?
    C10 N2 C11 C16 . . . . 0.95(19) ?
    C10 N2 C11 C12 . . . . -178.39(11) ?
    C10 C9 C8 C7 . . . . -179.93(10) ?
    C9 N1 C6 C5 . . . . -0.41(16) ?
    C9 N1 C6 C1 . . . . 179.89(11) ?
    C9 C8 C7 C5 . . . . 0.49(17) ?
    C16 C11 C12 C17 . . . . -177.99(11) ?
    C16 C11 C12 C13 . . . . 0.99(17) ?
    C16 C15 C14 C13 . . . . 0.59(18) ?
    C16 C15 C18 O2 . . . . -178.60(12) ?
    C16 C15 C18 C19 . . . . 0.76(19) ?
    C11 N2 C10 O1 . . . . 0.6(2) ?
    C11 N2 C10 C9 . . . . 179.74(10) ?
    C11 C16 C15 C14 . . . . -0.49(18) ?
    C11 C16 C15 C18 . . . . 178.04(11) ?
    C11 C12 C13 C14 . . . . -0.89(17) ?
    C12 C13 C14 C15 . . . . 0.12(19) ?
    C8 C7 C5 C6 . . . . -0.83(17) ?
    C8 C7 C5 C4 . . . . 178.99(11) ?
    C15 C16 C11 N2 . . . . -179.62(10) ?
    C15 C16 C11 C12 . . . . -0.31(17) ?
    C6 N1 C9 C10 . . . . 179.88(9) ?
    C6 N1 C9 C8 . . . . 0.04(17) ?
    C6 C5 C4 C3 . . . . 0.34(18) ?
    C6 C1 C2 C3 . . . . 0.4(2) ?
    C17 C12 C13 C14 . . . . 178.09(11) ?
    C14 C15 C18 O2 . . . . -0.05(19) ?
    C14 C15 C18 C19 . . . . 179.31(13) ?
    C7 C5 C4 C3 . . . . -179.48(12) ?
    C5 C6 C1 C2 . . . . -1.07(19) ?
    C5 C4 C3 C2 . . . . -1.0(2) ?
    C18 C15 C14 C13 . . . . -177.99(11) ?
    C1 C6 C5 C7 . . . . -179.50(11) ?
    C1 C6 C5 C4 . . . . 0.67(17) ?
    C4 C3 C2 C1 . . . . 0.6(2) ?
loop_
    _geom_hbond_atom_site_label_D
    _geom_hbond_atom_site_label_H
    _geom_hbond_atom_site_label_A
    _geom_hbond_site_symmetry_A
    _geom_hbond_distance_DH
    _geom_hbond_distance_HA
    _geom_hbond_distance_DA
    _geom_hbond_angle_DHA
    N2 H2 N1 1_555 0.86 2.15 2.619(2) 114
    C17 H17 O1 2_755 0.96 2.49 3.424(2) 164
_shelx_hkl_file
;
   0   0  -2 1012.87    4.51
   0   0  -3    0.03    0.20
   0   0  -4   92.86    1.97
   0   0  -5    0.17    0.30
   0   0  -6  613.02    6.52
   0   0  -7   -0.22    0.34
   0   0  -8  137.88    3.79
   0   0  -9   -0.04    0.46
   0   0 -10   79.93    3.30
   0   0 -11   -0.17    0.52
   0   0 -12  586.61   10.12
   0   0 -14   67.12    4.97
   0   0 -15    0.03    0.28
   0   0 -15   -0.14    0.45
   0   0 -15   -0.89    1.10
   0   0 -16   79.49    2.45
   0   0 -17   -0.34    0.36
   0   0 -18    1.77    0.51
   0   0 -19    0.61    0.36
   0   0 -20   27.06    1.59
   0   0 -21    0.05    0.40
   0   0 -22  165.05    3.79
   0   0 -23    0.28    0.42
   0   0 -24  246.95    4.24
   0   0 -27    1.87    0.45
   0   1   0    0.02    0.09
   0   1  -1  232.12    2.51
   0  -1  -2    0.74    0.15
   0   1  -2    0.90    0.24
   0   1  -3  131.12    2.46
   0   1  -4  674.61    6.29
   0   1  -5  224.90    3.93
   0  -1  -5  223.91    3.15
   0  -1  -6  105.55    2.45
   0   1  -6  103.16    2.90
   0  -1  -7  466.21    5.73
   0   1  -7  475.14    6.79
   0   1  -8   21.55    1.63
   0   1  -9   19.95    1.68
   0   1 -10   73.40    3.37
   0  -1 -11    5.00    1.23
   0   1 -11    5.22    1.14
   0   1 -12    5.07    1.28
   0  -1 -12    2.01    0.89
   0   1 -13    2.64    1.14
   0  -1 -13    2.52    1.01
   0   1 -14  267.05    8.17
   0  -1 -15   83.86    2.41
   0   1 -15   83.11    2.42
   0  -1 -16   19.95    1.26
   0  -1 -16   17.51    1.32
   0   1 -16   20.12    1.26
   0   1 -16   20.06    3.12
   0   1 -17    1.88    0.49
   0  -1 -17    1.53    0.52
   0  -1 -18    0.54    0.37
   0   1 -18    0.42    0.35
   0   1 -19    6.61    0.86
   0  -1 -19    6.21    0.77
   0   1 -20   52.67    2.20
   0  -1 -20   52.76    2.20
   0  -1 -21   34.57    1.78
   0   1 -21   35.47    1.83
   0   1 -22   16.35    1.26
   0  -1 -22   20.81    1.48
   0  -1 -23   14.19    1.13
   0   1 -23   15.69    1.21
   0  -1 -24   24.71    1.47
   0  -1 -25   21.72    1.18
   0   1 -27   29.95    1.31
   0   2   0  236.72    2.92
   0   2  -1 3665.09   12.91
   0   2   1 3681.21    9.97
   0   2  -2    1.30    0.36
   0   2   2    0.16    0.14
   0  -2  -3 1232.26    4.90
   0   2  -3 1233.73    8.74
   0   2  -4  495.55    5.89
   0  -2  -4  495.25    3.91
   0  -2  -5   88.98    2.05
   0   2  -5   85.95    2.69
   0   2  -6  489.71    6.97
   0  -2  -6  484.93    5.67
   0  -2  -7    0.06    0.42
   0   2  -7    0.59    0.45
   0   2  -8    8.85    1.19
   0  -2  -8   10.42    1.09
   0  -2  -9   54.51    2.61
   0   2  -9   58.60    2.93
   0   2 -10    2.10    0.78
   0  -2 -10    0.34    0.51
   0  -2 -11  212.41    5.83
   0   2 -11  216.14    6.55
   0   2 -12  193.56    6.58
   0   2 -13   15.63    2.05
   0   2 -14  502.68   11.88
   0   2 -15   55.42    4.16
   0   2 -15   57.94    2.05
   0  -2 -15   50.95    2.10
   0  -2 -15   60.62    2.08
   0   2 -16    6.28    0.76
   0  -2 -16    6.18    0.75
   0  -2 -16    4.44    0.73
   0   2 -17    1.62    0.45
   0  -2 -17    1.23    0.44
   0   2 -17    0.75    1.22
   0  -2 -18    1.54    0.52
   0   2 -18    0.97    0.41
   0   2 -19    1.08    0.46
   0  -2 -19    1.00    0.44
   0  -2 -20   23.66    1.50
   0   2 -20   22.76    1.48
   0   2 -21   39.24    1.91
   0  -2 -21   38.37    1.88
   0  -2 -22   87.54    2.73
   0   2 -22   84.85    2.73
   0  -2 -23   82.18    2.54
   0  -2 -24  165.64    3.38
   0  -2 -25    1.57    0.41
   0   2 -27   19.34    1.08
   0   3   0    0.07    0.31
   0   3   1   27.25    1.16
   0   3  -1   28.35    1.42
   0   3   2   71.27    1.66
   0   3  -2   69.67    2.26
   0   3   3  291.28    2.94
   0   3  -3  288.14    4.72
   0   3   4  920.84    4.59
   0   3  -4  964.73    9.07
   0   3  -5    2.21    0.65
   0  -3  -5    1.53    0.19
   0  -3  -6    3.63    0.35
   0   3  -6    3.95    0.84
   0   3  -7    0.48    0.49
   0  -3  -7    0.48    0.24
   0  -3  -8   15.87    0.96
   0   3  -8   18.95    1.71
   0   3  -9  126.28    4.50
   0  -3  -9  104.30    2.63
   0   3 -10  363.11    8.14
   0   3 -11  154.57    5.73
   0   3 -12  110.99    5.21
   0   3 -13   23.93    2.65
   0   3 -14  148.39    6.72
   0  -3 -14  145.86    3.13
   0   3 -14  152.43    3.24
   0   3 -15    1.91    0.50
   0  -3 -15    1.47    0.48
   0   3 -15    0.62    0.85
   0  -3 -15    0.88    0.44
   0  -3 -16   21.31    1.33
   0   3 -16   16.76    2.61
   0   3 -16   20.06    1.28
   0  -3 -16   15.16    1.26
   0  -3 -17    7.22    0.83
   0   3 -17    7.40    0.84
   0   3 -18    0.94    0.49
   0  -3 -18    0.78    0.41
   0   3 -18   -0.14    1.82
   0  -3 -19   51.76    2.15
   0   3 -19   53.65    2.22
   0   3 -20   51.43    2.21
   0  -3 -20   51.97    2.17
   0  -3 -21  157.00    3.66
   0  -3 -22   47.18    1.99
   0  -3 -23    1.90    0.49
   0  -3 -24    7.13    0.75
   0  -3 -25   33.75    1.39
   0  -3 -26   10.34    0.70
   0   3 -27   10.82    0.82
   0   4   0    2.14    0.53
   0   4   1  166.66    3.40
   0   4  -1  172.52    3.76
   0   4   2    1.08    0.42
   0   4  -2    0.25    0.36
   0   4   3   30.37    1.22
   0   4  -3   26.76    1.63
   0   4  -4    1.79    0.60
   0   4   4    2.36    0.35
   0   4   5  246.53    2.23
   0   4  -5  302.10    5.99
   0   4  -6   52.27    2.66
   0   4  -7  242.13    5.94
   0   4  -8  370.12    7.72
   0   4  -9  270.40    6.98
   0   4 -10   13.95    1.78
   0   4 -11    3.05    1.06
   0   4 -12   69.41    4.26
   0   4 -13  130.43    6.24
   0   4 -14   27.05    1.43
   0  -4 -14   27.19    1.40
   0   4 -14   25.83    3.03
   0  -4 -15   18.34    1.20
   0  -4 -15   14.28    1.19
   0   4 -15   14.26    2.33
   0   4 -15   16.87    1.19
   0   4 -16    6.81    0.82
   0   4 -16    7.59    2.08
   0  -4 -16    7.16    0.82
   0  -4 -17    0.27    0.37
   0   4 -17   -0.08    0.35
   0   4 -17   -0.40    1.09
   0   4 -18   14.07    1.19
   0  -4 -18   13.78    1.14
   0   4 -18   10.20    3.26
   0  -4 -19   32.10    1.70
   0  -4 -20   26.79    1.57
   0  -4 -21   39.46    1.86
   0  -4 -22  187.87    3.83
   0  -4 -23   41.85    1.73
   0  -4 -24    1.03    0.38
   0  -4 -25   -0.20    0.25
   0  -4 -26    6.41    0.52
   0   4 -27    0.02    0.25
   0   5   0    0.16    0.37
   0   5  -1  108.71    3.37
   0   5   1  112.03    3.11
   0   5  -2    6.59    0.90
   0   5   2    6.37    0.76
   0   5   3  108.04    2.66
   0   5  -3  109.82    3.60
   0   5  -4  337.31    6.58
   0   5   4  367.21    4.37
   0   5  -5   13.68    1.43
   0   5   5   13.45    0.70
   0   5  -6  223.29    5.90
   0   5  -7  112.77    4.44
   0   5  -8  239.05    6.65
   0   5  -9   23.59    2.30
   0   5 -10  244.73    7.41
   0   5 -11   95.96    4.93
   0   5 -12   73.37    4.58
   0   5 -13   69.64    4.74
   0  -5 -13   72.14    2.24
   0   5 -14  121.77    6.55
   0  -5 -14  126.36    3.03
   0  -5 -15   31.19    1.56
   0   5 -15   27.48    3.31
   0  -5 -16   16.66    1.19
   0   5 -16   15.46    2.66
   0   5 -17   43.18    4.58
   0  -5 -17   49.69    2.06
   0  -5 -18   74.56    2.54
   0  -5 -19  131.37    3.37
   0  -5 -20   67.09    2.39
   0  -5 -21   80.37    2.56
   0  -5 -22   34.42    1.63
   0  -5 -23   37.50    1.59
   0  -5 -24    0.04    0.25
   0  -5 -25    0.55    0.28
   0  -5 -26    2.46    0.33
   0   6   0  579.55    8.12
   0   6   1  312.35    5.70
   0   6  -1  302.37    6.07
   0   6   2  866.50    9.02
   0   6  -2  842.71   10.60
   0   6   3  264.16    4.67
   0   6  -3  255.47    6.10
   0   6   4    1.54    0.40
   0   6  -4    1.84    0.77
   0   6  -5    1.70    0.82
   0   6  -6   49.10    3.01
   0   6  -7  178.87    5.96
   0   6  -8  823.98   13.28
   0   6  -9   46.25    3.34
   0   6 -10    1.46    0.87
   0   6 -11    2.60    0.83
   0   6 -12   10.25    1.91
   0  -6 -12   14.01    1.01
   0  -6 -13    0.34    0.36
   0   6 -13   -0.87    1.04
   0  -6 -14    0.27    0.47
   0   6 -14    2.38    1.02
   0  -6 -15   28.78    1.53
   0   6 -15   28.53    3.52
   0  -6 -16   -0.10    0.35
   0   6 -16    1.96    1.41
   0   6 -17   10.76    2.28
   0  -6 -17   12.43    1.08
   0  -6 -18    4.33    0.68
   0   6 -18    3.51    1.59
   0  -6 -19    0.36    0.39
   0  -6 -20  242.18    4.42
   0  -6 -21   12.01    0.99
   0  -6 -22   14.99    1.05
   0  -6 -23   27.77    1.30
   0  -6 -24    0.72    0.30
   0  -6 -25    7.45    0.57
   0   6 -26    9.58    0.76
   0   7   0    0.24    0.47
   0   7   1   71.84    3.06
   0   7  -1   74.17    3.39
   0   7   2  186.35    4.68
   0   7  -2  180.00    5.44
   0   7   3    6.83    0.90
   0   7  -3    7.49    1.27
   0   7   4   11.08    1.02
   0   7  -4    9.17    1.36
   0   7  -5  260.61    7.21
   0   7  -6  178.89    6.20
   0   7  -7  445.66   10.09
   0   7  -8   51.11    3.60
   0   7  -9   24.39    2.59
   0   7 -10    0.19    0.72
   0  -7 -11    0.09    0.27
   0   7 -11    0.44    0.86
   0   7 -12   35.19    3.57
   0  -7 -12   37.86    1.70
   0  -7 -13    2.91    0.57
   0   7 -13    3.02    1.10
   0  -7 -14   -0.42    0.43
   0   7 -14    1.14    0.73
   0   7 -15    1.61    1.22
   0  -7 -15    3.49    0.63
   0  -7 -16   28.98    1.58
   0   7 -16   26.46    3.88
   0   7 -17   43.74    4.72
   0  -7 -17   49.52    2.05
   0  -7 -18   55.05    2.16
   0  -7 -19  104.69    2.91
   0  -7 -20    6.09    0.74
   0  -7 -21    5.56    0.68
   0  -7 -22   58.10    1.90
   0  -7 -23   51.40    1.65
   0  -7 -24   40.47    1.30
   0  -7 -25    6.49    0.46
   0   7 -25    6.51    0.69
   0   8   0  431.07    8.57
   0   8   1  106.87    4.11
   0   8  -1  103.13    4.36
   0   8  -2   93.96    4.29
   0   8   2   95.18    3.71
   0   8   3  139.91    4.23
   0   8  -3  145.88    5.54
   0   8  -4  119.00    5.14
   0   8  -5   55.29    3.65
   0   8  -6   72.17    4.28
   0   8  -7  138.80    6.13
   0   8  -8   -0.08    0.60
   0  -8  -9  204.38    3.79
   0   8  -9  209.96    8.01
   0   8 -10  250.23    9.08
   0  -8 -10  235.49    4.17
   0   8 -11   12.95    2.15
   0  -8 -11   11.46    0.99
   0  -8 -12   15.38    1.14
   0   8 -12   14.64    2.50
   0   8 -13   -0.41    0.95
   0  -8 -13   -0.07    0.36
   0  -8 -14   18.48    1.28
   0   8 -14   19.39    3.14
   0   8 -15    7.94    2.28
   0  -8 -15    7.44    0.85
   0  -8 -16   21.35    1.36
   0   8 -16   14.26    3.06
   0  -8 -17   14.07    1.13
   0  -8 -18   22.87    1.38
   0  -8 -19   42.37    1.81
   0  -8 -20   22.40    1.29
   0  -8 -21   19.85    1.14
   0  -8 -22  112.79    2.46
   0  -8 -23   48.83    1.48
   0   8 -24    8.11    0.75
   0  -8 -24    9.09    0.56
   0   9   0   -1.32    0.80
   0   9  -1  100.83    4.66
   0   9   1   86.39    3.98
   0   9  -2   21.06    2.27
   0   9   2   17.19    1.76
   0   9  -3   23.21    2.45
   0   9  -4   43.77    3.39
   0   9  -5   56.66    3.96
   0   9  -6   -0.09    0.76
   0  -9  -7    5.18    0.64
   0   9  -7    3.65    1.19
   0  -9  -8   42.39    1.80
   0   9  -8   43.47    3.84
   0   9  -9    8.03    1.93
   0  -9  -9    4.67    0.69
   0   9 -10   13.69    2.37
   0  -9 -10   12.64    1.06
   0   9 -11   78.12    5.71
   0  -9 -11   74.30    2.46
   0  -9 -12   26.63    1.52
   0   9 -12   25.71    3.41
   0   9 -13    8.72    2.16
   0  -9 -13    7.33    0.84
   0  -9 -14    1.86    0.53
   0   9 -14    1.75    1.19
   0   9 -14    1.22    0.48
   0  -9 -15    1.80    0.48
   0   9 -15    1.78    0.51
   0  -9 -16    1.43    0.46
   0  -9 -17   -0.03    0.41
   0  -9 -18    1.92    0.51
   0  -9 -19    3.89    0.61
   0  -9 -20    4.80    0.59
   0  -9 -21  101.66    2.36
   0  -9 -22   32.45    1.21
   0   9 -22   28.24    1.44
   0   9 -23    2.43    0.47
   0  -9 -23    2.90    0.37
   0  10   0   41.87    3.13
   0  10  -1   84.58    4.61
   0  10  -2    0.20    0.59
   0  10  -3    5.24    1.43
   0  10  -4    6.07    1.38
   0  10  -5   -0.12    0.67
   0 -10  -6   49.14    1.99
   0  10  -6   44.54    3.92
   0 -10  -7   39.11    1.80
   0  10  -7   44.19    4.09
   0  10  -8   47.35    4.28
   0 -10  -8   44.28    1.92
   0 -10  -9   -0.17    0.37
   0  10  -9    0.50    1.28
   0 -10 -10   53.03    2.13
   0  10 -10   51.56    4.79
   0 -10 -11    4.81    0.72
   0  10 -11    2.84    1.48
   0  10 -12   70.74    6.02
   0 -10 -12   69.11    2.46
   0 -10 -13    9.19    0.95
   0  10 -13    3.78    1.24
   0  10 -14  170.64    3.71
   0 -10 -14  169.64    3.78
   0 -10 -15  116.64    3.09
   0  10 -15  115.37    3.01
   0  10 -16    0.75    0.43
   0 -10 -16    0.37    0.36
   0 -10 -17   41.99    1.76
   0 -10 -18   -0.07    0.37
   0 -10 -19    3.68    0.53
   0 -10 -20    0.72    0.30
   0 -10 -21   66.02    1.72
   0 -10 -22   12.47    0.68
   0 -11   0   -0.26    0.28
   0 -11  -1   96.65    2.49
   0  11  -1   95.13    5.25
   0 -11  -2  130.21    2.90
   0  11  -2  135.00    6.40
   0  11  -3   13.49    2.24
   0 -11  -3   10.96    0.89
   0  11  -4    5.99    1.58
   0 -11  -4    4.88    0.64
   0  11  -5    9.68    2.06
   0  11  -6  247.15    9.78
   0 -11  -6  242.92    4.56
   0 -11  -7  124.84    3.31
   0  11  -7  131.65    7.35
   0 -11  -8   71.45    2.51
   0  11  -8   69.49    5.58
   0  11  -9  109.90    7.14
   0 -11  -9  102.10    3.03
   0  11 -10    2.27    1.25
   0 -11 -10    0.29    0.37
   0 -11 -11   16.18    1.25
   0  11 -11   16.87    3.05
   0 -11 -12   16.40    1.24
   0 -11 -13   25.47    1.51
   0  11 -13   28.36    1.60
   0  11 -14   41.40    1.90
   0 -11 -14   37.45    1.78
   0  11 -15   17.11    1.20
   0 -11 -15   18.53    1.24
   0 -11 -16   45.01    1.81
   0  11 -16   42.29    1.75
   0 -11 -17    0.37    0.33
   0 -11 -18   73.57    2.09
   0 -11 -19    2.69    0.43
   0 -11 -20    0.32    0.23
   0 -11  21   13.23    0.68
   0 -12   0 1076.41    8.67
   0 -12  -1    3.73    0.61
   0 -12   1    4.54    0.64
   0 -12  -2   23.64    1.33
   0 -12   2   25.53    1.38
   0  12  -3   10.21    2.08
   0 -12  -3    8.63    0.81
   0  12  -4    4.07    1.52
   0 -12  -4    5.76    0.67
   0 -12  -5  150.67    3.70
   0  12  -5  145.99    7.78
   0 -12  -6   73.21    2.60
   0  12  -6   78.15    5.92
   0 -12  -7   17.81    1.33
   0  12  -7   21.34    3.36
   0 -12  -8  188.56    4.16
   0  12  -8  172.25    9.18
   0  12  -9    0.54    1.20
   0 -12  -9    0.04    0.39
   0 -12 -10   13.74    1.16
   0 -12 -11   -0.56    0.47
   0 -12 -12   59.07    2.26
   0  12 -12   62.44    2.39
   0  12 -13   25.39    1.52
   0 -12 -13   24.18    1.43
   0  12 -14   48.75    2.02
   0 -12 -14   49.05    1.93
   0 -12 -15    0.06    0.34
   0  12 -15   -0.08    0.34
   0 -12 -16  169.29    3.23
   0  12 -16  157.57    3.20
   0 -12 -17   14.36    0.92
   0 -12 -18   -0.12    0.25
   0 -12 -19   13.70    0.75
   0 -12  20    0.23    0.19
   0 -13   0   -0.04    0.30
   0 -13  -1   44.50    1.82
   0 -13   1   47.78    1.88
   0 -13  -2   81.88    2.42
   0 -13   2   85.60    2.53
   0 -13   3   55.50    2.07
   0 -13  -3   54.65    1.96
   0 -13  -4    1.09    0.34
   0 -13   4    0.38    0.33
   0 -13  -5    5.31    0.80
   0 -13  -6   56.53    2.32
   0 -13  -7   36.42    1.86
   0 -13  -8    0.40    0.39
   0 -13  -9    0.40    0.39
   0 -13 -10    2.75    0.55
   0  13 -11   32.86    1.79
   0 -13 -11   31.36    1.62
   0  13 -12    9.06    0.99
   0 -13 -12    6.49    0.76
   0 -13 -13   49.68    1.89
   0  13 -13   50.26    2.05
   0  13 -14    2.02    0.50
   0 -13 -14    1.17    0.38
   0  13 -15   79.93    2.31
   0 -13 -15   82.06    2.16
   0  13 -16    0.55    0.30
   0 -13 -16    1.48    0.35
   0 -13  17   87.62    2.05
   0 -13 -17   81.70    1.86
   0 -13  18   23.83    0.99
   0 -13  19    4.27    0.39
   0 -14   0   11.44    0.94
   0 -14   1  113.17    2.88
   0 -14  -1  113.99    2.82
   0 -14   2   90.26    2.58
   0 -14  -2   85.91    2.43
   0  14   3   29.32    1.54
   0 -14  -3   25.34    1.57
   0 -14   3   27.95    1.46
   0 -14  -3   26.49    1.36
   0 -14   4   16.03    1.13
   0 -14  -4   15.16    1.21
   0 -14  -5   15.35    1.22
   0 -14   5   15.54    1.12
   0 -14  -6    1.87    0.52
   0 -14   6    1.72    0.47
   0 -14   7   25.60    1.41
   0 -14  -7   25.17    1.50
   0 -14   8    3.02    0.61
   0  14  -8    4.50    0.80
   0 -14  -8    3.06    0.59
   0 -14  -9   10.35    0.95
   0 -14   9   10.50    0.93
   0  14  -9   11.58    1.13
   0 -14  10    3.34    0.59
   0 -14 -10    2.59    0.52
   0  14 -10    3.89    0.74
   0  14 -11   16.46    1.23
   0 -14  11   15.91    1.08
   0 -14 -11   14.08    1.02
   0  14 -12   15.55    1.16
   0 -14  12   16.22    1.05
   0 -14 -12   14.30    0.98
   0 -14  13   22.20    1.20
   0  14 -13   21.69    1.29
   0 -14 -13   20.88    1.11
   0 -14  14   33.44    1.39
   0 -14 -14   30.90    1.25
   0  14 -14   30.90    1.44
   0 -14 -15    5.25    0.50
   0  14 -15    5.28    0.58
   0 -14  15    5.44    0.56
   0 -14  16    0.04    0.21
   0 -14  17   14.19    0.74
   0  15   0   -0.17    0.36
   0 -15   0   -0.08    0.30
   0  15   1    2.49    0.56
   0 -15   1    2.24    0.44
   0 -15  -1    2.90    0.51
   0  15  -1    1.86    0.54
   0 -15  -2   59.74    2.24
   0 -15   2   58.88    1.99
   0 -15  -2   57.15    1.86
   0  15  -2   60.69    2.29
   0  15   2   57.64    2.11
   0 -15   3   22.84    1.28
   0 -15  -3   22.15    1.15
   0 -15  -3   23.04    1.40
   0  15  -3   26.01    1.53
   0  15  -4   31.64    1.72
   0 -15  -4   28.72    1.54
   0 -15   4   30.34    1.46
   0 -15   5    2.29    0.47
   0 -15  -5    3.06    0.55
   0  15  -5    3.78    0.74
   0  15  -6   11.52    1.11
   0 -15   6   10.17    0.87
   0 -15  -6   10.96    0.96
   0 -15  -7   10.96    0.93
   0  15  -7   12.52    1.11
   0 -15   7   10.82    0.91
   0  15  -8    6.30    0.90
   0 -15   8    5.83    0.70
   0 -15  -8    5.64    0.67
   0  15  -9    0.07    0.39
   0 -15  -9   -0.42    0.38
   0 -15   9    0.22    0.30
   0 -15 -10   -0.20    0.30
   0 -15  10    0.54    0.32
   0  15 -10    0.44    0.41
   0 -15  11   -0.38    0.31
   0  15 -11   -0.02    0.37
   0 -15 -11   -0.07    0.27
   0  15 -12   10.58    0.88
   0 -15 -12   11.12    0.74
   0 -15  12   11.55    0.83
   0 -15 -13    8.35    0.60
   0  15 -13    7.76    0.72
   0 -15  13    9.90    0.74
   0 -15  14    9.04    0.67
   0  15 -14    7.35    0.63
   0 -15  15    3.70    0.42
   0 -15  16   23.21    0.85
   0  16   0    4.76    0.66
   0 -16   0    4.10    0.50
   0 -16   0    5.19    0.66
   0  16   1   22.76    1.28
   0 -16  -1   23.37    1.29
   0 -16  -1   21.77    1.06
   0 -16   1   23.45    1.13
   0  16  -1   23.23    1.33
   0 -16   2    2.39    0.42
   0 -16  -2    2.54    0.51
   0  16  -2    3.02    0.60
   0 -16  -3   40.88    1.67
   0 -16   3   39.73    1.49
   0  16  -3   39.71    1.78
   0  16  -4    0.67    0.44
   0 -16   4   -0.07    0.24
   0 -16  -4   -0.01    0.30
   0  16  -5   15.96    1.20
   0 -16   5   16.98    1.00
   0 -16  -5   16.40    1.03
   0 -16  -6   10.41    0.81
   0 -16   6    8.88    0.75
   0  16  -6    9.84    0.96
   0 -16   7   10.96    0.81
   0  16  -7   10.62    0.97
   0 -16  -7   10.64    0.81
   0 -16   8   19.68    1.05
   0  16  -8   18.54    1.20
   0 -16  -8   18.28    1.00
   0 -16  -9    4.66    0.50
   0 -16   9    4.67    0.53
   0  16  -9    5.25    0.69
   0 -16  10    0.43    0.26
   0  16 -10    0.12    0.31
   0  16 -11    2.19    0.43
   0 -16  11    2.87    0.42
   0 -16  12    5.36    0.50
   0  16 -12    4.96    0.54
   0  16 -13    3.43    0.40
   0 -16  13    5.14    0.46
   0 -16  14    6.72    0.46
   0 -17   0   -0.16    0.24
   0  17   0    0.11    0.29
   0  17  -1    5.23    0.63
   0 -17   1    5.21    0.56
   0 -17  -1    5.32    0.56
   0 -17   2    3.77    0.49
   0  17  -2    3.13    0.54
   0 -17  -2    3.14    0.42
   0 -17   2    2.56    0.35
   0 -17   3    4.23    0.51
   0 -17  -3    4.79    0.51
   0 -17   3    4.81    0.47
   0  17  -3    4.85    0.60
   0 -17   4   17.78    0.94
   0  17  -4   19.29    1.11
   0 -17  -4   17.61    0.90
   0 -17   4   17.85    0.86
   0 -17   5   20.42    0.92
   0  17  -5   21.52    1.17
   0 -17  -5   22.96    0.99
   0  17  -6    2.52    0.47
   0 -17   6    3.21    0.39
   0 -17  -6    2.69    0.37
   0 -17   7   33.84    1.15
   0  17  -7   35.46    1.41
   0  17  -8    0.63    0.31
   0 -17   8    0.67    0.22
   0  17  -9    5.16    0.54
   0 -17   9    6.18    0.49
   0 -17  10    7.39    0.50
   0  17 -10    6.80    0.56
   1   0 -26   21.28    1.21
   1   0 -25    0.29    0.43
   1   0 -24    0.64    0.57
   1   0 -22   11.49    0.97
   1   0 -21   -0.26    0.33
   1   0 -20  612.97    7.06
   1   0 -19    0.13    0.38
   1   0 -18   18.39    1.24
   1   0 -17   -0.14    0.35
   1   0 -16    8.75    2.15
   1   0 -16    6.56    0.74
   1   0 -15   -1.20    0.94
   1   0 -15    0.84    0.38
   1   0 -14   14.36    2.54
   1   0 -13    0.20    1.23
   1   0 -12   40.99    3.86
   1   0 -11   -1.02    0.94
   1   0 -10 2920.06   29.49
   1   0  -9   -0.05    0.88
   1   0  -8  209.29    7.14
   1   0  -7    0.56    0.70
   1   0  -6  258.50    7.31
   1   0  -5   -0.21    0.66
   1   0  -4    9.15    1.43
   1   0  -3   -0.04    0.63
   1   0  -2  439.06    7.45
   1   0  -1   -0.03    0.48
   1   0   0 1312.21   12.02
   1   0   1   -0.14    0.43
   1   0   2    0.60    0.47
   1   0   3    0.08    0.40
   1   0   4    4.96    0.79
  -1   0  -5    0.03    0.40
  -1   0  -6  236.34    4.57
  -1   0  -7    0.19    0.37
  -1   0  -8   57.28    2.50
  -1   0  -9   -0.36    0.52
  -1   0 -10   59.20    2.65
  -1   0 -11    0.19    0.46
  -1   0 -12   11.03    1.35
  -1   0 -14    3.95    0.60
  -1   0 -14    3.87    0.57
  -1   0 -15   -0.48    0.40
  -1   0 -15    0.30    0.44
  -1   0 -16  177.55    4.03
  -1   0 -16  178.35    3.78
  -1   0 -17   -0.08    0.38
  -1   0 -17    0.49    0.74
  -1   0 -18    0.90    0.88
  -1   0 -18    0.33    0.58
  -1   0 -19   -0.04    0.43
  -1   0 -19   -0.28    0.52
  -1   0 -20    0.15    0.43
  -1   0 -21    0.30    0.39
  -1   0 -22    0.37    0.38
  -1   0 -23    0.45    0.53
  -1   0 -24   72.12    2.23
   1   1 -27    3.46    0.46
   1   1 -26   17.97    1.15
   1  -1 -25    0.55    0.42
   1   1 -25    0.60    0.42
   1   1 -24   38.23    2.08
   1  -1 -24   38.35    1.98
   1  -1 -23   96.65    3.32
   1  -1 -23  109.76    2.66
   1  -1 -22    5.42    0.69
   1  -1 -21    0.62    0.41
   1   1 -20  232.49    4.40
   1  -1 -20  237.39    4.30
   1   1 -19   75.41    2.50
   1  -1 -19   73.39    2.41
   1   1 -18  199.48   10.64
   1  -1 -18  194.56    3.90
   1   1 -18  194.14    3.93
   1   1 -17   38.08    4.66
   1  -1 -17   39.27    1.71
   1   1 -17   36.83    1.69
   1   1 -16  138.01    3.17
   1  -1 -16  129.60    3.03
   1   1 -16  145.21    8.74
   1  -1 -15   38.21    3.84
   1   1 -15   41.32    4.68
   1  -1 -15   38.29    1.62
   1   1 -15   38.50    1.62
   1  -1 -14    1.63    1.14
   1   1 -14    1.05    1.44
   1   1 -13   27.66    3.62
   1  -1 -13   23.71    2.81
   1  -1 -12   63.13    4.44
   1   1 -12   65.41    5.09
   1   1 -11  126.17    6.77
   1  -1 -11  125.23    6.02
   1   1 -10  215.66    8.45
   1  -1 -10  214.17    7.53
   1   1  -9  112.67    5.87
   1  -1  -9  109.57    5.21
   1   1  -8  109.97    5.54
   1  -1  -8  110.90    4.94
   1  -1  -7   18.24    2.00
   1   1  -7   16.50    2.19
   1  -1  -6   91.00    4.10
   1   1  -6   90.62    4.59
   1  -1  -5    2.89    0.85
   1   1  -5    2.21    0.93
   1   1  -4  203.21    6.04
   1  -1  -4  232.60    5.77
   1  -1  -3  325.81    6.56
   1   1  -3  297.51    6.89
   1  -1  -2   57.06    2.68
   1   1  -2   55.82    2.87
   1  -1  -1   29.21    1.92
   1   1  -1   27.76    1.87
   1   1   0  327.34    5.99
   1  -1   0  342.30    6.20
   1  -1   1 1023.06   10.41
   1   1   1 1028.23   10.05
   1   1   2  102.27    3.06
   1  -1   2  106.44    3.33
   1  -1   3 3798.18   19.77
   1   1   3 3800.07   17.49
   1   1   4 9967.10   27.54
  -1   1  -4 9999.00   31.65
  -1  -1  -5 4191.60   17.11
  -1   1  -5 4207.86   20.70
  -1   1  -6    4.49    0.80
  -1  -1  -6    4.74    0.64
  -1   1  -7   32.05    1.97
  -1  -1  -7   36.46    1.68
  -1   1  -8  326.21    6.38
  -1  -1  -8  325.83    5.11
  -1   1  -9  150.59    4.49
  -1  -1  -9  144.19    3.41
  -1  -1 -10   -0.24    0.35
  -1   1 -10   -0.75    0.57
  -1   1 -11    2.96    0.88
  -1   1 -12   15.58    1.76
  -1   1 -13    4.14    0.97
  -1  -1 -14   30.84    1.46
  -1  -1 -14   30.70    1.49
  -1   1 -14   29.75    1.45
  -1   1 -14   30.63    1.53
  -1   1 -15  114.93    2.90
  -1  -1 -15  111.41    2.99
  -1  -1 -15  115.25    2.91
  -1   1 -15  113.79    3.08
  -1   1 -16   56.28    2.12
  -1  -1 -16   54.86    2.18
  -1  -1 -16   55.36    2.26
  -1   1 -16   56.95    2.36
  -1   1 -17   56.10    2.18
  -1  -1 -17   56.41    2.39
  -1   1 -17   61.37    2.53
  -1  -1 -17   58.24    2.24
  -1  -1 -18   74.09    2.58
  -1   1 -18   80.56    2.68
  -1  -1 -18   72.40    2.83
  -1   1 -18   77.51    3.00
  -1  -1 -19    0.18    0.42
  -1  -1 -19    0.22    0.50
  -1   1 -19    0.26    0.45
  -1   1 -19   -0.09    0.56
  -1  -1 -20    0.77    0.58
  -1   1 -20    0.41    0.42
  -1  -1 -20    0.49    0.44
  -1   1 -21    6.00    0.81
  -1  -1 -21    7.21    0.88
  -1  -1 -22    0.66    0.44
  -1   1 -22    0.21    0.42
  -1   1 -23   14.84    1.11
  -1  -1 -23   15.77    1.15
  -1  -1 -24   16.50    1.16
  -1   1 -24    8.82    0.83
  -1  -1 -25   83.74    2.20
   1   2 -27    0.96    0.32
   1   2 -26    6.75    0.76
   1   2 -25   14.00    1.18
   1  -2 -24   27.92    1.60
   1  -2 -23   25.92    1.27
   1  -2 -23   25.08    1.69
   1  -2 -22   47.02    1.80
   1  -2 -21   33.55    1.59
   1  -2 -20   29.57    1.52
   1   2 -19    1.20    0.51
   1  -2 -19    0.71    0.37
   1   2 -18   40.79    1.85
   1  -2 -18   38.23    1.72
   1   2 -18   44.17    5.38
   1   2 -17   43.91    5.27
   1  -2 -17   48.56    1.89
   1   2 -17   48.43    1.97
   1   2 -16   -0.25    1.47
   1  -2 -16    0.58    0.33
   1   2 -16    0.20    0.30
   1   2 -15    1.71    1.71
   1  -2 -15    1.00    0.41
   1   2 -15    0.20    0.37
   1   2 -14    4.37    1.78
   1  -2 -14   -0.26    0.86
   1   2 -13   37.25    4.31
   1  -2 -13   41.30    3.47
   1   2 -12    6.33    1.62
   1  -2 -12    4.36    1.29
   1   2 -11  194.62    8.74
   1  -2 -11  185.67    6.80
   1  -2 -10    4.09    1.20
   1   2 -10    6.89    1.92
   1   2  -9  408.26   11.56
   1  -2  -9  391.51    9.11
   1   2  -8  635.47   13.77
   1  -2  -8  634.42   11.03
   1  -2  -7    2.90    0.96
   1   2  -7    5.91    1.62
   1  -2  -6  124.81    4.47
   1   2  -6  121.09    5.47
   1   2  -5  243.18    7.35
   1  -2  -5  234.19    6.08
   1  -2  -4   37.10    2.39
   1   2  -4   33.43    2.67
   1  -2  -3  213.76    5.39
   1   2  -3  198.05    6.06
   1   2  -2  241.69    6.27
   1  -2  -2  241.59    5.64
   1  -2  -1  674.38    9.00
   1   2  -1  692.89    9.75
   1   2   0  883.09   10.22
   1  -2   0  876.68   10.14
   1   2   1   22.92    1.56
   1  -2   1   22.05    1.66
   1   2   2  701.20    7.85
   1  -2   2  716.67    9.05
   1   2   3 1169.32    9.28
  -1   2  -3 1107.49   11.47
   1   2   4 6647.85   20.06
  -1   2  -4 6594.07   28.13
  -1   2  -5   64.77    2.84
  -1  -2  -5   62.99    1.86
  -1  -2  -6   50.49    1.58
  -1   2  -6   49.14    2.57
  -1  -2  -7   41.99    1.42
  -1   2  -7   43.96    2.46
  -1   2  -8  145.14    4.60
  -1  -2  -8  119.46    2.25
  -1   2  -9    6.53    1.16
  -1   2 -10  108.40    4.26
  -1   2 -11    0.54    0.63
  -1   2 -12   80.05    4.03
  -1   2 -13  216.99    6.83
  -1   2 -14   -0.05    0.56
  -1  -2 -14    0.21    0.35
  -1   2 -14    0.67    0.44
  -1  -2 -14   -0.34    0.38
  -1   2 -14    0.22    0.29
  -1   2 -15    1.58    0.47
  -1  -2 -15    0.77    0.41
  -1   2 -15    1.84    0.58
  -1  -2 -15    1.58    0.49
  -1   2 -16   12.33    1.04
  -1   2 -16   13.17    1.22
  -1  -2 -16   14.06    1.13
  -1  -2 -16   12.59    1.12
  -1  -2 -17   33.30    1.73
  -1   2 -17   30.89    1.83
  -1  -2 -17   31.65    1.82
  -1   2 -17   30.22    1.62
  -1  -2 -18    0.21    0.48
  -1  -2 -18    0.52    0.47
  -1   2 -18    0.24    0.38
  -1   2 -18    0.18    0.49
  -1  -2 -19   48.76    2.15
  -1  -2 -19   45.43    2.32
  -1   2 -19   48.18    2.12
  -1  -2 -20   30.94    1.72
  -1   2 -20   28.27    1.63
  -1  -2 -21    0.74    0.48
  -1   2 -21    0.25    0.41
  -1   2 -22    1.11    0.50
  -1  -2 -22    1.07    0.51
  -1  -2 -23   12.87    1.03
  -1  -2 -24    0.62    0.36
  -1  -2 -25    8.79    0.78
  -1  -2 -26   18.40    0.92
   1   3 -27   13.56    0.82
   1   3 -26    0.38    0.34
   1   3 -25    5.08    0.79
   1   3 -24    1.93    0.68
   1  -3 -23    0.62    0.45
   1  -3 -23    0.14    0.24
   1  -3 -22    5.84    0.89
   1  -3 -22    8.02    0.76
   1  -3 -21    2.86    0.80
   1  -3 -21    3.92    0.56
   1  -3 -20    0.40    0.34
   1  -3 -19  123.06    3.02
   1   3 -19  126.25    9.49
   1  -3 -18    0.10    0.36
   1   3 -18   -3.32    1.59
   1   3 -17   35.58    5.07
   1  -3 -17   38.73    1.68
   1   3 -16   10.29    0.93
   1   3 -16   10.64    2.83
   1  -3 -16    9.39    0.83
   1   3 -15   36.59    1.65
   1   3 -15   36.65    4.87
   1  -3 -15   34.17    1.51
   1   3 -14   16.95    1.10
   1   3 -14   12.96    2.89
   1   3 -13    9.82    2.47
   1  -3 -12    0.83    0.93
   1   3 -12    4.18    1.71
   1  -3 -11  161.54    5.88
   1   3 -11  163.72    8.42
   1   3 -10   93.74    6.22
   1  -3 -10   83.58    4.14
   1  -3  -9  756.04   11.99
   1   3  -9  780.38   13.54
   1   3  -8  206.72    6.66
   1  -3  -8  203.54    6.01
   1  -3  -7   23.71    2.03
   1   3  -7   24.30    2.28
   1  -3  -6   29.68    2.22
   1   3  -6   30.06    2.37
   1   3  -5   28.66    2.27
   1  -3  -5   29.39    2.14
   1  -3  -4  172.07    4.97
   1   3  -4  172.46    5.11
   1   3  -4  182.60    6.51
   1   3  -3  367.15    8.73
   1  -3  -3  377.23    7.07
   1  -3  -2    0.55    0.52
   1   3  -2    0.05    0.65
   1   3  -1   12.59    1.58
   1  -3  -1   13.06    1.34
   1  -3   0  187.28    4.80
   1   3   0  197.87    5.20
   1   3   1   55.85    2.57
   1  -3   1   58.73    2.74
   1   3   2   18.58    1.33
  -1   3  -2   18.23    1.65
  -1   3  -3 1209.77   12.65
   1   3   3 1154.64    9.02
  -1   3  -4  773.23   10.20
   1   3   4  761.89    6.07
  -1   3  -5  427.49    7.83
  -1   3  -6    1.88    0.81
  -1   3  -7  210.24    5.77
  -1   3  -8  325.12    7.47
  -1   3  -9    1.21    0.79
  -1   3 -10  107.61    4.51
  -1   3 -11   55.80    3.35
  -1   3 -12  224.02    7.02
  -1   3 -13   54.66    3.63
  -1  -3 -13   59.09    2.01
  -1  -3 -13   60.16    1.92
  -1   3 -14    7.48    1.44
  -1  -3 -14    7.35    0.80
  -1   3 -14    7.56    0.79
  -1  -3 -14    7.29    0.76
  -1   3 -14    6.72    0.84
  -1   3 -15   49.16    1.96
  -1   3 -15   44.46    3.64
  -1  -3 -15   48.31    1.99
  -1   3 -15   48.53    2.17
  -1  -3 -15   48.04    1.96
  -1  -3 -16    3.82    0.70
  -1  -3 -16    3.89    0.69
  -1   3 -16    3.50    0.72
  -1   3 -16    3.35    0.62
  -1   3 -17    2.14    0.56
  -1  -3 -17    2.56    0.65
  -1   3 -17    1.70    0.61
  -1  -3 -17    2.59    0.58
  -1   3 -18   43.85    2.01
  -1  -3 -18   48.88    2.31
  -1  -3 -18   46.75    2.09
  -1   3 -19   35.03    1.83
  -1  -3 -19   36.77    1.87
  -1  -3 -19   32.88    2.00
  -1  -3 -20   26.71    1.81
  -1   3 -20   29.72    1.67
  -1  -3 -20   29.56    1.71
  -1  -3 -21    7.66    0.91
  -1   3 -21    7.05    0.85
  -1  -3 -22    3.92    0.68
  -1  -3 -23   12.39    1.02
  -1  -3 -24   72.86    2.16
  -1  -3 -25   38.18    1.43
  -1  -3 -26   49.28    1.43
   1   4 -26   -0.24    0.35
   1   4 -25    2.58    0.59
   1   4 -24    2.53    0.70
   1  -4 -23    1.71    0.37
   1  -4 -22    6.78    0.68
   1  -4 -21    0.49    0.29
   1  -4 -20   11.91    0.94
   1  -4 -19    0.57    0.34
   1  -4 -18   50.22    1.92
   1   4 -18   56.39    6.69
   1   4 -17  190.85   11.69
   1  -4 -17  184.02    3.62
   1   4 -16    9.83    2.85
   1  -4 -16   13.77    1.01
   1  -4 -15   66.73    2.09
   1   4 -15   66.93    6.55
   1   4 -14   10.78    2.74
   1   4 -13    7.73    2.49
   1   4 -12    5.20    1.92
   1  -4 -11    2.94    1.01
   1   4 -11    3.92    1.26
   1   4 -10   53.38    3.90
   1  -4 -10   50.10    3.07
   1  -4  -9    2.93    0.95
   1   4  -9    3.58    1.09
   1  -4  -8   10.14    1.35
   1   4  -8   12.89    1.86
   1  -4  -7  319.07    7.03
   1   4  -7  310.27    8.18
   1  -4  -6  341.56    7.10
   1   4  -6  343.92    8.33
   1   4  -5    0.58    0.81
   1  -4  -5    1.03    0.62
   1  -4  -4   16.43    1.57
   1   4  -4   16.83    1.80
   1   4  -3  144.67    4.81
   1  -4  -3  144.04    4.43
   1   4  -2  455.41    9.82
   1  -4  -2  451.46    7.77
   1   4  -2  450.91    8.14
   1   4  -1   44.46    2.94
   1  -4  -1   46.27    2.52
   1  -4   0  297.57    6.36
   1   4   0  295.79    6.91
  -1   4   0  296.98    6.52
  -1   4  -1    7.43    1.15
   1   4   1    6.35    1.02
  -1   4  -2  479.79    8.44
   1   4   2  479.23    7.00
  -1   4  -3   20.62    1.82
   1   4   3   16.80    1.13
  -1   4  -4   14.18    1.61
   1   4   4    9.84    0.62
  -1   4  -5   15.00    1.66
  -1   4  -6   29.80    2.40
  -1   4  -7   86.99    4.02
  -1   4  -8   48.30    3.09
  -1   4  -9   13.09    1.73
  -1   4 -10   24.86    2.37
  -1   4 -11   -0.48    0.56
  -1   4 -12  166.45    6.43
  -1   4 -13   78.10    4.59
  -1   4 -13   84.16    2.44
  -1  -4 -13   87.66    2.53
  -1   4 -13   80.72    2.60
  -1  -4 -13   86.51    2.35
  -1   4 -14   75.74    4.71
  -1  -4 -14   78.60    2.40
  -1  -4 -14   80.57    2.49
  -1   4 -14   75.63    2.42
  -1   4 -14   79.64    2.69
  -1   4 -15    6.26    1.57
  -1   4 -15    7.72    0.85
  -1  -4 -15    7.96    0.86
  -1   4 -15    7.36    0.99
  -1  -4 -15    8.55    0.88
  -1  -4 -16   57.12    2.23
  -1   4 -16   50.30    4.16
  -1   4 -16   60.23    2.27
  -1   4 -16   50.95    2.43
  -1  -4 -16   54.14    2.30
  -1  -4 -17    7.09    0.95
  -1  -4 -17    9.08    0.98
  -1   4 -17    8.00    0.90
  -1   4 -18  159.53    3.80
  -1  -4 -18  154.98    3.77
  -1  -4 -18  158.05    4.13
  -1  -4 -19   11.22    1.20
  -1   4 -19   12.91    1.12
  -1  -4 -19   14.04    1.22
  -1  -4 -20    1.15    0.53
  -1  -4 -21    0.22    0.44
  -1  -4 -22   11.04    0.98
  -1  -4 -23   18.60    1.19
  -1  -4 -24  144.75    2.93
  -1  -4 -25   68.35    1.83
  -1  -4 -26    0.94    0.26
   1   5 -26    7.61    0.71
   1   5 -25   10.39    0.94
   1   5 -24    5.23    0.82
   1   5 -23    1.60    0.63
   1  -5 -22    9.13    0.73
   1  -5 -21    0.62    0.33
   1  -5 -20   70.58    2.18
   1  -5 -19    9.40    0.84
   1   5 -18  157.45   10.89
   1  -5 -18  132.26    3.07
   1  -5 -17  209.92    3.84
   1   5 -17  225.74   12.93
   1   5 -16  142.89   10.11
   1  -5 -16  129.99    3.00
   1  -5 -15  289.49    4.36
   1   5 -15  316.49   14.43
   1   5 -14   15.54    3.30
   1  -5 -14   14.85    1.05
   1   5 -13   -0.07    1.55
   1   5 -12   69.88    5.08
   1   5 -11    2.60    1.21
   1   5 -10    0.68    0.90
   1   5  -9    1.02    0.91
   1  -5  -9    1.02    0.57
   1   5  -8   99.35    5.11
   1  -5  -8  114.07    4.14
   1  -5  -7   45.08    2.60
   1   5  -7   39.23    3.13
   1   5  -6  261.53    7.72
   1  -5  -6  267.50    6.20
   1   5  -5  329.53    8.32
   1  -5  -5  324.18    6.76
   1   5  -4  356.64    8.41
   1  -5  -4  357.30    7.09
   1   5  -3 1559.12   16.90
  -1   5   3 1530.67   15.34
   1  -5  -3 1563.49   14.85
  -1   5   2    3.36    0.85
   1  -5  -2    3.25    0.78
   1   5  -2    3.76    1.08
   1   5  -1   17.51    1.73
  -1   5   1   15.86    1.64
   1   5  -1   17.69    2.03
  -1   5   0   22.61    1.94
   1   5   0   20.06    2.00
   1   5   1  225.04    5.97
  -1   5  -1  217.98    6.02
  -1   5  -2  189.37    5.63
   1   5   2  179.16    4.63
   1   5   3    2.99    0.61
  -1   5  -3    4.96    1.16
  -1   5  -4  219.94    6.39
  -1   5  -5    6.94    1.37
  -1   5  -6    3.88    1.07
  -1   5  -7  190.83    6.40
  -1   5  -8  264.37    7.65
  -1   5  -9  227.15    7.24
  -1   5 -10    1.99    0.83
  -1   5 -11   32.79    2.93
  -1  -5 -12    2.40    0.53
  -1   5 -12    2.72    1.02
  -1   5 -12    2.54    0.49
  -1   5 -13   90.16    2.83
  -1  -5 -13  101.29    2.82
  -1  -5 -13  103.12    2.61
  -1   5 -13   99.70    2.72
  -1   5 -13   93.66    5.30
  -1   5 -14   13.84    1.08
  -1   5 -14   14.83    2.27
  -1  -5 -14   14.19    1.08
  -1   5 -14   13.48    1.21
  -1  -5 -14   14.36    1.12
  -1  -5 -15    6.31    0.79
  -1   5 -15    4.29    1.38
  -1  -5 -15    4.46    0.72
  -1   5 -16   46.14    4.21
  -1  -5 -16   48.87    2.20
  -1  -5 -16   46.85    2.04
  -1  -5 -17   10.64    1.15
  -1  -5 -17   11.44    1.11
  -1  -5 -18   30.79    1.72
  -1  -5 -18   29.14    1.83
  -1  -5 -19    1.16    0.53
  -1  -5 -19    0.74    0.51
  -1  -5 -20    5.78    0.80
  -1  -5 -21   13.02    1.10
  -1  -5 -22    3.41    0.60
  -1  -5 -23   15.03    1.01
  -1  -5 -24   15.08    0.94
  -1  -5 -25   14.24    0.80
  -1  -5 -26   32.08    1.01
   1   6 -26    2.16    0.38
   1   6 -25    0.07    0.33
   1   6 -24   -0.02    0.39
   1   6 -23    0.98    0.63
   1  -6 -21   41.49    1.53
   1  -6 -20    1.16    0.41
   1  -6 -19    2.95    0.52
   1  -6 -18  627.08    6.54
   1   6 -17   -2.27    2.34
   1  -6 -17    4.55    0.62
   1  -6 -16  109.49    2.74
   1   6 -16  119.30    9.39
   1   6 -15    9.18    2.88
   1  -6 -15    8.50    0.81
   1  -6 -14   36.50    1.55
   1   6 -14   33.85    4.93
   1   6 -13  143.96    9.59
   1   6 -13  150.88    3.44
   1   6 -12   73.29    2.35
   1   6 -12   66.30    5.13
   1   6 -11   13.02    2.23
   1   6 -10   27.93    3.16
   1   6  -9   -0.32    0.80
   1   6  -8   90.30    5.17
  -1   6   7   51.91    2.76
   1   6  -7   50.46    3.76
   1  -6  -7   46.78    2.60
   1   6  -6  206.00    7.31
  -1   6   6  209.23    5.60
   1   6  -5   84.57    4.55
  -1   6   5   85.07    3.64
  -1   6   4  326.53    7.19
   1   6  -4  323.93    8.55
   1   6  -3   42.74    3.09
  -1   6   3   41.37    2.62
  -1   6   2  316.28    7.22
   1   6  -2  315.03    7.97
   1   6  -1    8.74    1.39
  -1   6   1   11.04    1.43
   1   6  -1   11.04    1.82
  -1   6   0   27.05    2.33
   1   6   0   31.56    2.66
   1   6   0   25.47    2.16
  -1   6  -1  160.05    5.54
   1   6   1  153.35    5.26
  -1   6  -2    0.56    0.70
   1   6   2   -0.90    0.65
  -1   6  -3  405.26    9.01
  -1   6  -4  112.83    4.92
  -1   6  -5   11.11    1.78
  -1   6  -6   68.52    4.07
  -1   6  -7   20.92    2.35
  -1   6  -8   56.87    3.80
  -1   6  -9    1.06    0.77
  -1   6 -10  460.47   11.07
  -1   6 -11    0.95    0.81
  -1  -6 -11    0.62    0.34
  -1  -6 -12   19.87    1.28
  -1  -6 -12   17.62    1.11
  -1   6 -12   20.67    2.58
  -1  -6 -13   41.42    1.76
  -1   6 -13   38.33    3.59
  -1  -6 -13   43.26    1.91
  -1   6 -14   40.72    3.83
  -1  -6 -14   44.63    1.90
  -1   6 -15   27.84    3.25
  -1  -6 -15   30.37    1.66
  -1  -6 -15   29.62    1.65
  -1  -6 -16   24.72    1.60
  -1  -6 -16   26.29    1.58
  -1  -6 -17   24.66    1.55
  -1  -6 -17   23.30    1.60
  -1   6 -17   20.29    3.01
  -1  -6 -18    4.93    0.77
  -1  -6 -18    3.47    0.75
  -1  -6 -19   33.12    1.74
  -1  -6 -20    0.45    0.40
  -1  -6 -21   10.47    0.94
  -1  -6 -22  119.41    2.85
  -1  -6 -23    2.74    0.50
  -1  -6 -24    8.44    0.68
  -1  -6 -25    3.72    0.40
   1   7 -25   11.78    0.81
   1   7 -24   -0.29    0.34
   1   7 -23   38.37    1.86
   1   7 -22   31.66    1.86
   1   7 -21    7.30    1.05
   1  -7 -20    0.59    0.31
   1  -7 -19  109.15    2.62
   1  -7 -18   78.68    2.29
   1  -7 -17   77.67    2.30
   1   7 -16  161.85   11.04
   1  -7 -16  149.94    3.21
   1   7 -15  159.20   10.93
   1  -7 -15  162.90    3.31
   1  -7 -14   16.65    1.07
   1   7 -14   13.98    3.46
   1   7 -14   18.18    1.33
   1   7 -13   -0.38    1.29
   1   7 -13    0.40    0.43
   1   7 -13   -0.01    1.10
   1   7 -12    0.56    0.39
   1   7 -12    0.81    0.79
   1   7 -11   21.88    3.00
   1   7 -11   23.91    1.40
   1   7 -10    1.89    1.16
   1   7 -10    0.47    0.34
   1   7  -9    4.33    1.39
   1   7  -8  101.60    5.82
   1   7  -7    8.55    1.79
  -1   7   6   14.42    1.53
   1   7  -6   14.45    2.20
  -1   7   5  116.68    4.34
   1   7  -5  125.47    5.96
  -1   7   4  840.37   11.94
   1   7  -4  825.86   14.80
  -1   7   3  144.60    5.09
   1   7  -3  145.95    5.99
  -1   7   2   19.75    1.99
   1   7  -2   20.81    2.31
  -1   7   1   90.68    4.25
   1   7  -1   93.87    4.51
   1   7  -1   92.47    5.21
  -1   7   0  187.10    6.20
   1   7   0  186.91    6.84
   1   7   0  186.11    5.99
  -1   7  -1   90.36    4.40
   1   7   1   82.05    4.17
  -1   7  -2  273.65    7.79
  -1   7  -3  288.51    8.14
  -1   7  -4   56.68    3.75
  -1   7  -5  175.60    6.74
  -1   7  -6  161.71    6.52
  -1   7  -7   34.94    3.13
  -1   7  -8    5.91    1.38
  -1  -7  -9    1.54    0.40
  -1   7  -9    1.05    0.76
  -1  -7 -10    1.20    0.42
  -1   7 -10    2.05    1.00
  -1  -7 -10    0.11    0.36
  -1   7 -11   13.25    2.14
  -1  -7 -11   11.04    0.99
  -1   7 -12  179.26    7.92
  -1  -7 -12  182.03    3.93
  -1  -7 -13  102.93    3.03
  -1   7 -13   98.51    6.07
  -1   7 -14   42.60    4.11
  -1  -7 -14   46.48    2.07
  -1   7 -15   15.70    2.82
  -1  -7 -15   17.17    1.28
  -1  -7 -15   19.70    1.38
  -1  -7 -16   35.79    1.89
  -1  -7 -16   34.62    1.80
  -1  -7 -17    7.66    0.91
  -1  -7 -17    6.01    0.84
  -1  -7 -18   40.69    1.91
  -1  -7 -19    8.96    0.95
  -1  -7 -20    4.56    0.68
  -1  -7 -21    8.87    0.84
  -1  -7 -22    0.57    0.35
  -1  -7 -23    0.37    0.31
  -1  -7 -24   17.56    0.87
  -1  -7 -25   16.55    0.71
   1   8 -24    3.71    0.50
   1   8 -23   24.99    1.33
   1   8 -22    8.93    0.93
   1   8 -21    0.10    0.44
   1   8 -20  103.08    3.53
   1   8 -19   28.86    1.99
   1  -8 -18    0.73    0.34
   1  -8 -17  260.05    4.11
   1  -8 -16    1.98    0.44
   1  -8 -15   30.06    1.44
   1   8 -15   28.79    4.69
   1   8 -15   28.40    1.61
   1   8 -14    1.03    0.48
   1  -8 -14    0.46    0.28
   1   8 -13    0.18    0.37
   1   8 -13   -0.37    1.46
   1   8 -12    1.38    1.43
   1   8 -12    3.43    1.69
   1   8 -12    2.47    0.60
   1   8 -11    9.94    0.98
   1   8 -11   12.09    2.44
   1   8 -10   98.59    2.79
   1   8 -10   95.26    6.26
   1   8  -9   -0.98    0.92
   1   8  -9    0.22    0.38
   1   8  -8    5.15    0.66
   1   8  -8    3.12    1.22
   1   8  -7    0.89    0.39
   1   8  -7    0.74    0.78
   1   8  -6   27.50    3.06
  -1   8   5  182.09    5.63
   1   8  -5  195.19    7.92
   1   8  -4   13.18    2.10
  -1   8   4    6.49    1.22
  -1   8   3    1.31    0.75
   1   8  -3   -0.28    0.79
  -1   8   2   23.87    2.27
   1   8  -2   24.87    2.67
   1   8  -1  118.58    6.26
  -1   8   1  123.23    5.20
   1   8  -1  119.70    5.43
   1   8   0    0.88    0.73
  -1   8   0    2.85    1.03
   1   8   0    1.52    0.85
  -1   8  -1   15.50    2.01
  -1   8  -2    0.92    0.92
  -1   8  -3    3.98    1.26
  -1   8  -4  115.12    5.66
  -1   8  -5   66.02    4.33
  -1   8  -6  233.38    8.22
  -1  -8  -7    7.00    0.76
  -1   8  -7    5.24    1.44
  -1  -8  -8    3.86    0.57
  -1  -8  -8    4.26    0.61
  -1   8  -8    4.14    1.29
  -1  -8  -9   52.42    2.07
  -1   8  -9   50.90    4.11
  -1  -8  -9   50.44    1.87
  -1  -8 -10   21.95    1.32
  -1   8 -10   21.04    2.87
  -1  -8 -10   23.53    1.44
  -1   8 -11   22.83    2.97
  -1  -8 -11   21.16    1.29
  -1  -8 -11   21.04    1.39
  -1   8 -12    6.26    1.70
  -1  -8 -12    7.22    0.86
  -1   8 -13    8.61    2.10
  -1  -8 -13    7.74    0.92
  -1  -8 -14   52.59    2.23
  -1   8 -14   47.37    4.49
  -1  -8 -15    5.34    0.78
  -1   8 -15    4.57    1.72
  -1  -8 -16   19.32    1.37
  -1  -8 -17   20.22    1.38
  -1  -8 -18   17.06    1.25
  -1  -8 -19    0.19    0.39
  -1  -8 -20    7.24    0.78
  -1  -8 -21    1.96    0.45
  -1  -8 -22    0.40    0.29
  -1  -8 -23   24.63    1.06
  -1  -8 -24   62.81    1.45
   1   9 -22    4.06    0.58
   1   9 -21    0.05    0.40
   1   9 -20   39.43    1.94
   1   9 -19    8.34    1.02
   1   9 -18    7.37    1.01
   1   9 -17   75.34    3.04
   1   9 -16   38.38    1.79
   1   9 -16   38.45    2.26
   1   9 -15   23.67    1.48
   1   9 -15   23.75    1.76
   1   9 -14  164.18   11.25
   1   9 -14  166.80    3.85
   1   9 -13   44.47    2.03
   1   9 -13   49.49    6.43
   1   9 -12   91.87    6.75
   1   9 -12   98.33    2.96
   1   9 -12   84.09    8.02
   1   9 -11  174.41    3.89
   1   9 -11  178.99    9.21
   1   9 -11  166.43   11.02
   1   9 -10    0.21    0.40
   1   9 -10    0.39    1.02
   1   9  -9  103.28    6.71
   1   9  -9  109.84    3.05
   1   9  -8   14.53    2.58
   1   9  -8   16.39    1.22
   1   9  -7   24.56    1.44
   1   9  -7   25.52    3.17
   1   9  -6  115.82    3.04
   1   9  -6  122.91    6.89
   1   9  -5    0.93    0.94
   1   9  -4   23.64    2.90
  -1  -9   3   50.60    1.81
  -1   9   3   46.52    3.24
   1   9  -3   46.24    3.94
  -1  -9   2   95.91    2.47
   1   9  -2   91.54    6.21
   1   9  -2   98.49    5.51
  -1   9   2   94.22    4.68
   1   9  -1  122.49    5.88
  -1   9   1  127.09    5.57
  -1   9   0   11.03    1.79
  -1   9  -1   72.87    4.44
  -1   9  -2    7.69    1.66
  -1  -9  -3   26.31    1.33
  -1   9  -3   26.91    2.86
  -1  -9  -4    2.14    0.46
  -1   9  -4    0.87    0.75
  -1  -9  -5   20.57    1.21
  -1   9  -5   22.07    2.74
  -1  -9  -6    8.97    0.82
  -1  -9  -6    8.10    0.87
  -1   9  -6    8.24    1.70
  -1  -9  -7   90.22    2.52
  -1   9  -7   93.09    5.57
  -1  -9  -7   91.22    2.75
  -1  -9  -8   34.91    1.59
  -1  -9  -8   36.43    1.78
  -1   9  -8   37.61    3.71
  -1  -9  -9    1.40    0.43
  -1  -9  -9    1.99    0.56
  -1   9  -9    0.90    0.81
  -1  -9 -10  151.62    3.34
  -1  -9 -10  152.75    3.70
  -1   9 -10  150.71    7.73
  -1  -9 -11  272.42    4.48
  -1  -9 -11  282.30    5.08
  -1  -9 -12    3.65    0.69
  -1   9 -12    3.06    1.02
  -1   9 -13   98.09    6.57
  -1  -9 -13   88.57    2.92
  -1  -9 -14   80.74    2.77
  -1  -9 -15    0.33    0.47
  -1  -9 -16    2.26    0.57
  -1  -9 -17    0.13    0.38
  -1  -9 -18    3.73    0.64
  -1  -9 -19   18.62    1.16
  -1  -9 -20   21.88    1.22
  -1  -9 -21   -0.19    0.28
  -1  -9 -22    3.09    0.42
  -1  -9 -23   14.31    0.73
  -1 -10  18    7.91    0.67
   1  10 -17    0.55    0.35
   1  10 -16    1.53    0.48
   1  10 -15    0.25    0.35
   1  10 -14    4.65    0.81
   1  10 -13   20.10    1.41
   1  10 -12  101.14    3.08
   1  10 -12   97.11    8.75
   1  10 -11   15.91    3.95
   1  10 -11   12.90    2.77
   1  10 -11   14.10    1.23
   1  10 -10   51.30    6.37
   1  10 -10   44.89    4.80
   1  10 -10   50.16    2.18
   1  10  -9    0.19    0.38
   1  10  -9   -1.54    1.96
   1  10  -9   -1.40    1.45
   1  10  -8   16.27    1.25
   1  10  -8   17.61    3.00
   1  10  -7   19.40    1.34
   1  10  -7   19.22    3.02
   1  10  -6   43.56    4.40
   1  10  -6   43.10    1.94
   1  10  -5  116.56    6.88
   1  10  -5  118.46    3.16
  -1 -10   4    5.58    0.70
   1  10  -4    5.42    0.77
   1  10  -4    4.26    1.58
  -1 -10   3    6.03    0.71
   1  10  -3    5.52    0.80
   1  10  -3    4.98    1.80
   1  10  -3    6.18    1.73
  -1 -10   2    9.89    0.88
   1  10  -2    9.62    1.00
   1  10  -2    8.16    1.86
  -1  10   2    7.97    1.49
  -1  10   1    5.52    1.18
   1  10  -1    4.01    0.70
  -1 -10   1    4.06    0.63
  -1 -10   0    4.35    0.64
   1  10   0    4.18    0.68
  -1  10   0    3.27    1.15
  -1  10  -1    0.19    0.62
   1  10   1    0.20    0.37
  -1 -10  -1    0.51    0.39
   1  10   2    1.24    0.53
  -1 -10  -2    0.52    0.35
  -1  10  -2    0.07    0.69
  -1 -10  -3   97.75    2.64
  -1  10  -3   94.65    5.37
  -1 -10  -4  326.94    4.84
  -1  10  -4  349.50   10.50
  -1  10  -5  179.14    7.79
  -1 -10  -5  181.51    3.62
  -1 -10  -6   -0.04    0.36
  -1 -10  -6    0.98    0.46
  -1 -10  -7   43.93    2.01
  -1 -10  -7   46.98    1.87
  -1 -10  -8   31.58    1.56
  -1  10  -8   36.52    3.84
  -1 -10  -8   33.81    1.80
  -1 -10  -9   46.44    1.91
  -1 -10  -9   48.04    2.13
  -1 -10 -10   95.01    2.73
  -1 -10 -10  101.01    3.10
  -1  10 -11   18.70    2.97
  -1 -10 -11   19.75    1.26
  -1 -10 -11   19.15    1.40
  -1  10 -12  193.68    9.42
  -1 -10 -12  181.31    4.14
  -1 -10 -13    0.17    0.44
  -1 -10 -14   24.07    1.51
  -1 -10 -15    2.49    0.58
  -1 -10 -16   18.49    1.27
  -1 -10 -17   22.54    1.34
  -1 -10 -18    3.49    0.59
  -1 -10 -19    7.82    0.74
  -1 -10 -20    5.64    0.60
  -1 -10 -21   15.79    0.87
  -1 -10 -22    1.48    0.27
  -1 -11  18   17.82    0.92
  -1 -11  17    2.85    0.43
   1  11 -17    2.58    0.47
  -1 -11  16    5.52    0.60
   1  11 -16    5.37    0.69
   1  11 -15    1.32    0.48
   1  11 -14   22.97    1.47
   1  11 -13  160.78    3.90
   1  11 -12   47.55    2.18
   1  11 -11  140.99    3.74
   1  11 -10   72.19    7.44
   1  11 -10   81.18    2.83
   1  11  -9   21.31    4.43
   1  11  -9   23.89    1.58
   1  11  -8    2.79    2.44
   1  11  -8    3.64    0.69
   1  11  -8    1.68    1.11
   1  11  -7   59.22    2.42
   1  11  -7   54.13    5.23
   1  11  -7   55.08    6.18
  -1 -11   6   14.81    1.12
   1  11  -6   16.35    1.32
   1  11  -6   16.04    3.51
   1  11  -6   14.92    2.87
   1  11  -5    3.03    0.70
  -1 -11   5    3.18    0.60
  -1 -11   4  158.75    3.53
   1  11  -4  165.05    3.92
  -1 -11   3   37.08    1.72
   1  11  -3   21.72    1.51
  -1 -11   2   14.00    1.09
   1  11  -2   16.17    1.29
  -1 -11   1    8.11    0.87
   1  11  -1    8.80    0.97
  -1 -11   0   30.61    1.60
   1  11   0   29.64    1.67
  -1  11   0   25.98    2.80
  -1 -11  -1   15.46    1.16
  -1  11  -1   14.18    2.14
   1  11   1   16.66    1.27
  -1 -11  -2   38.19    1.78
  -1  11  -2   38.79    3.56
   1  11   2   35.60    1.82
  -1 -11  -3   96.08    2.74
  -1  11  -3   93.84    5.67
  -1 -11  -4  157.46    3.51
  -1  11  -4  156.88    7.51
  -1  11  -5  163.79    7.88
  -1 -11  -5  159.12    3.51
  -1 -11  -6    0.48    0.41
  -1  11  -6   -0.03    1.00
  -1 -11  -6   -0.41    0.48
  -1 -11  -7   21.63    1.46
  -1 -11  -7   24.18    1.40
  -1  11  -7   25.49    3.32
  -1  11  -8   17.33    2.86
  -1 -11  -8   16.16    1.15
  -1 -11  -8   15.94    1.31
  -1 -11  -9  100.17    2.76
  -1  11  -9  107.24    6.91
  -1 -11  -9  102.12    3.19
  -1 -11 -10   30.40    1.75
  -1  11 -10   26.89    3.67
  -1 -11 -10   26.34    1.43
  -1 -11 -11   54.78    2.31
  -1 -11 -12   20.77    1.43
  -1 -11 -13    0.57    0.44
  -1 -11 -14    4.79    0.73
  -1 -11 -15   21.09    1.35
  -1 -11 -16   13.62    1.06
  -1 -11 -17   70.19    2.19
  -1 -11 -18   39.15    1.55
  -1 -11 -19    2.37    0.43
  -1 -11 -20   15.12    0.84
  -1 -11 -21    2.57    0.34
  -1 -12  18    4.44    0.46
  -1 -12  17    4.27    0.49
  -1 -12  16   -0.34    0.23
   1  12 -16   -0.17    0.30
  -1 -12  15   35.09    1.46
   1  12 -15   36.58    1.69
  -1 -12  14   84.07    2.32
   1  12 -14   87.57    2.71
   1  12 -13    0.00    0.39
  -1 -12  13    0.02    0.28
  -1 -12  12   45.16    1.82
   1  12 -12   44.60    2.11
  -1 -12  11    6.11    0.77
   1  12 -11    6.57    0.94
   1  12 -10  132.30    3.71
  -1 -12  10  130.17    3.20
  -1 -12   9   13.90    1.12
   1  12  -9   13.21    1.29
  -1 -12   8   70.62    2.41
   1  12  -8   69.40    2.74
  -1 -12   7    6.25    0.79
   1  12  -7    6.14    0.91
   1  12  -6   30.09    1.82
  -1 -12   6   30.50    1.62
  -1 -12   5   13.23    1.10
   1  12  -5   11.56    1.18
  -1 -12   4    3.08    0.62
   1  12  -4    2.89    0.67
   1  12  -3   94.47    3.07
  -1 -12   3   90.97    2.76
  -1 -12   2  111.36    3.10
   1  12  -2  112.03    3.31
  -1 -12   1    4.56    0.73
   1  12  -1    3.43    0.71
   1  12   0    5.04    0.78
  -1 -12   0    5.32    0.74
  -1 -12  -1   28.87    1.57
   1  12   1   29.18    1.66
  -1 -12  -2  298.12    4.96
   1  12   2  297.45    5.14
  -1 -12  -3    7.58    0.86
  -1  12  -3    7.32    1.88
  -1  12  -4   31.80    3.52
  -1 -12  -4   32.03    1.65
  -1 -12  -5    0.00    0.33
  -1 -12  -5   -0.28    0.56
  -1  12  -5   -1.17    0.96
  -1 -12  -6   72.39    2.68
  -1 -12  -6   75.49    2.46
  -1  12  -6   75.47    5.72
  -1 -12  -7    0.11    0.32
  -1 -12  -7   -0.27    0.49
  -1  12  -7    0.01    1.07
  -1 -12  -8    5.67    0.79
  -1 -12  -8    6.14    0.77
  -1 -12  -9    1.78    0.47
  -1 -12  -9    1.81    0.55
  -1 -12 -10   17.65    1.15
  -1 -12 -10   17.90    1.37
  -1 -12 -11   51.50    2.21
  -1 -12 -12    0.11    0.43
  -1 -12 -13   12.09    1.06
  -1 -12 -14    2.85    0.59
  -1  12 -15   20.44    1.15
  -1 -12 -15   21.94    1.29
  -1 -12 -16   17.92    1.12
  -1 -12 -17   35.82    1.44
  -1 -12 -18    5.58    0.59
  -1 -12 -19   53.55    1.47
  -1 -12 -20   11.87    0.62
  -1 -13  18    0.66    0.23
  -1 -13  17    2.72    0.37
  -1 -13  16    2.08    0.37
   1  13 -16    1.04    0.34
  -1 -13  15   67.86    1.89
   1  13 -15   62.01    2.01
  -1 -13  14   40.71    1.55
   1  13 -14   39.45    1.75
  -1 -13  13    0.10    0.30
   1  13 -13   -0.34    0.41
  -1 -13  12   21.94    1.24
   1  13 -12   22.09    1.44
  -1 -13  11   14.60    1.07
   1  13 -11   16.03    1.30
  -1 -13  10    1.51    0.47
   1  13 -10    0.84    0.56
  -1 -13   9   31.02    1.59
   1  13  -9   27.63    1.77
  -1 -13   8   26.01    1.50
   1  13  -8   26.17    1.72
  -1 -13   7   25.20    1.50
   1  13  -7   24.08    1.70
  -1 -13   6    3.58    0.68
   1  13  -6    2.83    0.74
  -1 -13   5   74.07    2.52
   1  13  -5   72.12    2.78
  -1 -13   4  101.04    2.95
   1  13  -4   99.03    3.21
  -1 -13   3  115.93    3.17
   1  13  -3  112.38    3.40
  -1 -13   2   96.75    2.90
   1  13  -2   94.09    3.12
  -1 -13   1   81.08    2.68
   1  13  -1   80.28    2.84
   1  13   0    0.80    0.45
  -1 -13   0    0.98    0.44
  -1 -13  -1   49.63    2.09
   1 -13   1   49.11    1.75
   1  13   1   47.46    2.12
   1 -13   2    8.27    0.77
   1  13   2    7.74    0.90
  -1 -13  -2    8.87    0.95
  -1 -13  -3   71.02    2.44
  -1 -13  -4  190.92    3.91
  -1 -13  -4  180.95    4.26
  -1 -13  -5  195.97    3.97
  -1 -13  -5  196.90    4.41
  -1 -13  -6    5.73    0.74
  -1 -13  -6    6.34    0.88
  -1 -13  -7    7.68    0.80
  -1 -13  -7    8.47    0.96
  -1 -13  -8   -0.25    0.31
  -1 -13  -8   -0.49    0.55
  -1 -13  -9    3.81    0.70
  -1 -13  -9    2.21    0.44
  -1 -13 -10    0.28    0.40
  -1 -13 -11    3.73    0.67
  -1 -13 -12    1.79    0.47
  -1 -13 -13    1.35    0.42
  -1 -13 -14    0.04    0.32
  -1  13 -14    0.22    0.27
  -1 -13 -15    3.61    0.52
  -1  13 -15    3.42    0.48
  -1 -13 -16    9.48    0.73
  -1 -13 -17    2.45    0.39
  -1 -13 -18   10.72    0.64
   1 -13  19   21.34    0.78
  -1 -14  16    0.42    0.22
  -1 -14  15    4.91    0.50
   1  14 -15    4.54    0.54
  -1 -14  14    5.48    0.57
   1  14 -14    5.19    0.64
  -1 -14  13    5.69    0.62
   1  14 -13    5.28    0.71
   1  14 -12    6.37    0.78
  -1 -14  12    7.13    0.71
   1  14 -11    6.92    0.83
  -1 -14  11    7.80    0.77
  -1 -14  10    1.38    0.45
   1  14 -10    0.89    0.53
  -1 -14   9   48.50    1.92
   1  14  -9   48.80    2.23
  -1 -14   8   74.36    2.39
   1  14  -8   74.35    2.74
  -1 -14   7    9.23    0.93
   1  14  -7    9.67    1.12
  -1 -14   6   12.47    1.06
   1  14  -6   12.92    1.24
  -1 -14   5   12.69    1.07
   1  14  -5   12.46    1.21
  -1 -14   4   37.06    1.79
   1  14  -4   37.14    1.96
  -1 -14   3  173.07    3.78
   1  14  -3  168.74    4.09
  -1 -14   2    9.48    0.97
   1  14  -2    9.73    1.10
  -1 -14   1  111.70    3.03
   1  14  -1  113.54    3.31
  -1 -14   0   15.06    1.18
   1  14   0   15.98    1.26
   1  14   1   84.31    2.74
  -1 -14  -1   85.87    2.65
   1 -14   2   22.88    1.20
   1  14   2   23.14    1.44
  -1 -14  -2   24.32    1.43
  -1 -14  -3  153.11    3.82
   1 -14   3  152.13    3.02
  -1 -14  -3  157.27    3.50
  -1 -14  -4  118.85    3.33
  -1 -14  -4  119.84    3.04
   1 -14   4  124.15    2.76
  -1 -14  -5    5.37    0.83
  -1 -14  -5    5.34    0.70
  -1 -14  -6    4.98    0.78
  -1 -14  -6    3.54    0.59
  -1 -14  -7    0.31    0.35
  -1 -14  -7   -0.17    0.43
  -1 -14  -8   39.30    1.58
  -1 -14  -8   40.19    1.88
  -1 -14  -9    8.25    0.88
  -1 -14 -10    1.16    0.42
  -1 -14 -11    1.52    0.41
  -1 -14 -12   -0.33    0.37
  -1 -14 -13    3.87    0.53
  -1  14 -13    3.61    0.53
  -1 -14 -14   -0.12    0.26
  -1  14 -14    0.22    0.29
  -1 -14 -15    0.09    0.22
  -1 -14 -16    0.58    0.22
  -1 -14 -17    5.11    0.41
   1 -14  17    5.57    0.43
  -1 -15  15    0.24    0.16
  -1 -15  14    1.58    0.31
   1  15 -14    2.06    0.36
  -1 -15  13    9.31    0.66
   1  15 -13    9.23    0.77
  -1 -15  12   29.07    1.22
   1  15 -12   28.12    1.37
  -1 -15  11    6.45    0.66
   1  15 -11    6.12    0.77
  -1 -15  10    0.14    0.27
   1  15 -10    0.83    0.40
  -1 -15   9   -0.10    0.29
   1  15  -9   -0.51    0.46
  -1 -15   8   17.46    1.12
   1  15  -8   17.60    1.28
  -1 -15   7    1.14    0.43
   1  15  -7    1.55    0.55
  -1 -15   6   14.74    1.07
   1  15  -6   13.81    1.18
   1  15  -5    4.86    0.77
  -1 -15   5    4.54    0.65
   1  15  -4   19.43    1.37
  -1 -15   4   19.73    1.22
  -1 -15   3    0.13    0.34
   1  15  -3    0.17    0.39
  -1 -15   2    0.36    0.36
   1  15  -2    0.16    0.37
  -1 -15   1    6.71    0.75
   1  15  -1    6.17    0.80
  -1 -15   0    1.19    0.41
   1  15   0    1.14    0.47
  -1 -15  -1   15.05    1.08
   1  15   1   15.70    1.15
  -1 -15  -2   12.50    1.12
   1 -15   2   11.65    0.80
  -1 -15  -2   11.09    0.92
  -1 -15  -3    0.54    0.35
   1 -15   3    0.75    0.28
  -1 -15  -3    0.13    0.40
  -1 -15  -4   22.24    1.41
  -1 -15  -4   22.59    1.24
   1 -15   4   21.86    1.10
   1 -15   5    3.69    0.52
  -1 -15  -5    2.51    0.57
  -1 -15  -5    3.13    0.50
   1 -15   6   55.77    1.73
  -1 -15  -6   58.75    2.18
  -1 -15  -6   54.64    1.79
  -1 -15  -7   16.25    0.97
   1 -15   7   16.39    0.97
  -1 -15  -7   17.21    1.20
   1 -15   8   19.47    1.04
  -1 -15  -8   19.84    1.23
   1 -15   9    6.20    0.61
  -1 -15  -9    6.11    0.70
   1 -15  10   16.92    0.93
  -1 -15 -10   16.88    1.06
  -1 -15 -11   18.45    1.04
   1 -15  11   20.75    1.01
  -1  15 -11   20.52    1.15
   1 -15  12   11.04    0.72
  -1  15 -12   10.27    0.79
  -1 -15 -12   10.49    0.75
  -1 -15 -13    0.57    0.25
   1 -15  13    0.81    0.27
  -1  15 -13    0.44    0.31
  -1 -15 -14    0.03    0.19
   1 -15  14    0.35    0.20
   1 -15  15    3.50    0.35
  -1 -15 -15    3.17    0.33
  -1 -16  13   16.43    0.70
  -1 -16  12   33.63    1.10
   1  16 -12   30.93    1.17
   1  16 -11   21.70    1.08
  -1 -16  11   22.38    0.97
  -1 -16  10    0.34    0.22
   1  16 -10    0.27    0.32
  -1 -16   9    6.54    0.60
   1  16  -9    5.85    0.69
   1  16  -8    1.01    0.36
  -1 -16   8    1.68    0.38
  -1 -16   7    5.55    0.60
   1  16  -7    5.70    0.71
  -1 -16   6    0.97    0.35
   1  16  -6    1.57    0.47
  -1 -16   5    5.56    0.63
   1  16  -5    6.55    0.78
  -1 -16   4    2.92    0.49
   1  16  -4    3.71    0.61
  -1 -16   3    2.97    0.49
   1  16  -3    2.14    0.48
   1  16  -2    1.71    0.47
  -1  16   2    2.13    0.45
  -1 -16   2    2.35    0.46
   1  16  -1   -0.40    0.35
  -1 -16   1   -0.15    0.27
  -1 -16   0    6.26    0.67
  -1 -16   0    5.70    0.69
   1  16   0    5.82    0.68
  -1 -16  -1    5.05    0.58
  -1 -16  -1    5.43    0.66
  -1 -16  -2    1.32    0.36
  -1 -16  -2    0.83    0.38
  -1 -16  -3   24.49    1.16
  -1 -16  -3   27.39    1.38
  -1 -16  -4    9.90    0.73
  -1 -16  -4   11.02    0.89
   1 -16   5    8.88    0.63
  -1 -16  -5   11.42    0.89
   1 -16   6   59.93    1.58
  -1 -16  -6   63.07    1.98
  -1 -16  -7    8.33    0.75
   1 -16   7    7.63    0.58
  -1  16  -7    8.93    0.84
   1 -16   8    7.29    0.56
  -1 -16  -8    7.85    0.69
  -1  16  -8    8.20    0.77
   1 -16   9    7.30    0.55
  -1  16  -9    6.81    0.69
  -1 -16  -9    7.73    0.66
   1 -16  10   45.19    1.27
  -1 -16 -10   44.47    1.41
  -1  16 -10   43.75    1.49
   1 -16  11    3.72    0.38
  -1  16 -11    4.31    0.48
  -1 -16 -11    3.70    0.42
   1 -16  12   16.40    0.70
  -1 -16 -12   15.88    0.72
  -1  16 -12   14.19    0.74
  -1 -17  10    0.62    0.20
   1  17  -9    1.41    0.32
  -1 -17   9    2.04    0.30
  -1 -17   8    1.75    0.30
   1  17  -8    1.01    0.31
  -1 -17   7   -0.01    0.19
   1  17  -7    0.29    0.26
  -1 -17   6    1.21    0.29
   1  17  -6    1.10    0.34
  -1 -17   5   -0.13    0.24
   1  17  -5    0.08    0.26
  -1 -17   4   37.57    1.40
  -1 -17   4   36.36    1.27
   1  17  -4   35.76    1.41
  -1 -17   3    5.15    0.58
  -1 -17   3    4.99    0.50
   1  17  -3    4.63    0.55
  -1 -17   2    0.80    0.27
  -1 -17   2    0.67    0.30
   1  17  -2    0.48    0.28
  -1 -17   1    0.45    0.22
  -1 -17   1    0.45    0.27
   1  17  -1    0.11    0.36
  -1  17   1    1.02    0.40
  -1 -17   0   -0.08    0.21
  -1 -17   0   -0.30    0.25
  -1 -17  -1    5.25    0.52
  -1 -17  -1    5.79    0.59
  -1  17  -1    5.87    0.61
  -1 -17  -2    0.51    0.24
  -1 -17  -2    0.65    0.25
  -1  17  -2    0.62    0.34
  -1 -17  -3   -0.39    0.29
  -1  17  -3    0.18    0.26
  -1 -17  -4    2.31    0.40
  -1  17  -4    1.67    0.41
  -1 -17  -5    0.99    0.27
  -1  17  -5    1.15    0.36
  -1  17  -6   28.00    1.19
  -1 -17  -6   30.12    1.14
  -1 -17  -7   11.74    0.70
  -1  17  -7   10.86    0.74
  -1  17  -8   51.66    1.48
  -1 -17  -8   53.42    1.35
  -1 -17  -9   -0.12    0.15
  -1  17  -9    0.11    0.22
  -1 -18   3   -0.02    0.18
  -1 -18   2   51.49    1.30
  -1 -18   1    1.41    0.28
  -1 -18   0    7.88    0.53
  -1 -18  -1    0.41    0.19
  -1 -18  -2    2.11    0.28
   2   0 -25    0.56    0.35
   2   0 -24    9.61    0.90
   2   0 -23   -0.13    0.41
   2   0 -22   64.57    2.63
   2   0 -21    0.66    0.58
   2   0 -20  233.92    5.49
   2   0 -19   -0.15    0.65
   2   0 -18  229.73    5.63
   2   0 -17   -2.17    1.99
   2   0 -17    0.22    0.54
   2   0 -16  135.14    8.49
   2   0 -16  153.17    4.46
   2   0 -15    0.76    1.00
   2   0 -15   -0.41    0.51
   2   0 -14   19.88    3.03
   2   0 -14   22.64    1.76
   2   0 -13   -0.55    0.91
   2   0 -13    0.17    0.56
   2   0 -12   -0.41    1.19
   2   0 -12    0.63    0.51
   2   0 -11    1.19    1.23
   2   0 -10    2.37    1.04
   2   0  -9    0.04    1.01
   2   0  -8  202.15    8.40
   2   0  -7   -0.60    0.82
   2   0  -6  475.38   12.01
   2   0  -5    3.81    1.81
   2   0  -4   89.45    4.98
   2   0  -3    0.05    1.02
   2   0  -2   81.17    4.49
   2   0  -1   -0.22    0.84
   2   0   0    6.36    1.36
   2   0   1   -0.12    0.78
   2   0   2    1.69    0.83
   2   0   3    0.64    0.77
   2   0   4  846.34   12.60
   2   0   5    0.89    0.60
  -2   0  -6  567.33   10.15
  -2   0  -7    0.15    0.55
  -2   0  -8 1046.95   13.45
  -2   0  -9    1.30    0.81
  -2   0 -10   -0.95    0.55
  -2   0 -11    0.32    0.29
  -2   0 -12  106.47    2.50
  -2   0 -13   -0.21    0.34
  -2   0 -13    1.01    0.46
  -2   0 -14    3.87    0.64
  -2   0 -14    4.64    0.64
  -2   0 -15   -0.08    0.35
  -2   0 -15    0.41    0.43
  -2   0 -16    2.03    0.68
  -2   0 -16    5.00    1.01
  -2   0 -17    0.87    0.58
  -2   0 -17    2.47    0.80
  -2   0 -18   46.13    2.26
  -2   0 -18   46.88    2.04
  -2   0 -19    1.10    0.61
  -2   0 -19    0.22    0.40
  -2   0 -20   78.75    2.52
  -2   0 -20   77.59    2.92
  -2   0 -21    0.28    0.50
  -2   0 -21    0.36    0.40
  -2   0 -22    0.37    0.28
  -2   0 -23    0.37    0.29
   2   1 -25    1.45    0.42
   2   1 -24   -0.37    0.42
   2  -1 -24   -0.16    0.35
   2   1 -23   14.11    1.20
   2  -1 -23   14.26    1.14
   2   1 -22   18.44    1.48
   2  -1 -22   19.47    1.44
   2   1 -21   19.27    1.58
   2  -1 -21   18.76    1.54
   2   1 -20    1.14    0.59
   2  -1 -20    0.66    0.57
   2   1 -19   -0.61    0.64
   2  -1 -19   -0.34    0.58
   2   1 -18   15.17    1.58
   2  -1 -18   14.44    1.43
   2  -1 -17   72.79    3.10
   2   1 -17   70.67    6.63
   2   1 -17   73.87    3.25
   2   1 -16  355.64    6.96
   2  -1 -16  365.08   13.29
   2  -1 -16  369.90    6.82
   2   1 -16  366.41   14.53
   2  -1 -15    2.66    1.50
   2   1 -15    4.41    1.01
   2  -1 -15    4.58    0.89
   2  -1 -14   39.49    2.17
   2   1 -14   31.73    4.16
   2   1 -14   39.54    2.37
   2  -1 -14   40.41    4.32
   2  -1 -13    2.25    1.22
   2   1 -13    4.68    1.80
   2   1 -13    3.77    0.85
   2  -1 -13    3.62    0.82
   2   1 -12   83.17    6.29
   2  -1 -12   83.44    3.08
   2   1 -12   81.60    3.22
   2  -1 -12   86.31    6.05
   2  -1 -11  101.68    6.35
   2   1 -11  113.48    7.08
   2   1 -11   96.79    3.38
   2  -1 -10    1.02    0.84
   2   1 -10    0.23    1.02
   2  -1  -9   91.84    5.73
   2   1  -9   90.63    5.96
   2  -1  -8    2.45    1.25
   2   1  -8    1.39    1.01
   2  -1  -7  264.16    9.09
   2   1  -7  238.76    9.07
   2  -1  -6  881.61   16.05
   2   1  -6  871.73   16.73
   2  -1  -5 1739.23   21.92
   2   1  -5 1751.73   22.77
   2  -1  -4   35.94    3.21
   2   1  -4   39.51    3.44
   2  -1  -3  164.78    6.58
   2   1  -3  173.11    6.74
   2  -1  -2    1.01    0.97
   2   1  -2    1.45    1.05
   2   1  -1  213.91    7.18
   2  -1  -1  214.19    7.15
   2   1   0  103.25    4.90
   2  -1   0   94.81    4.64
   2  -1   1   56.59    3.59
   2   1   1   54.60    3.45
   2  -1   2    4.31    1.17
   2   1   2    5.16    1.17
   2  -1   3  103.00    4.64
   2   1   3  102.53    4.45
   2  -1   4   10.80    1.70
   2   1   4    5.69    1.08
  -2   1  -5  182.64    6.12
   2   1   5  173.33    5.46
  -2  -1  -6   77.53    3.62
  -2   1  -6   72.15    3.82
  -2   1  -7  573.07   10.59
  -2  -1  -7  584.34    9.52
  -2   1  -8  230.21    6.78
  -2  -1  -8  230.73    5.88
  -2  -1  -9  252.73    6.12
  -2   1  -9  256.99    7.16
  -2   1 -10   16.31    1.86
  -2   1 -11    1.25    0.80
  -2   1 -11    1.47    0.37
  -2  -1 -11    0.26    0.29
  -2   1 -12   32.21    1.42
  -2  -1 -12   31.49    1.45
  -2  -1 -12   29.58    1.48
  -2   1 -13   -0.37    0.38
  -2   1 -13    0.23    0.35
  -2  -1 -13    0.25    0.31
  -2  -1 -13    0.10    0.39
  -2   1 -14    0.51    0.41
  -2  -1 -14    0.68    0.42
  -2  -1 -14    0.92    0.47
  -2   1 -14    0.82    0.39
  -2   1 -15    0.01    0.35
  -2  -1 -15    0.12    0.33
  -2   1 -15    0.13    0.40
  -2  -1 -15    0.09    0.36
  -2  -1 -16   34.24    1.76
  -2   1 -16   34.91    1.73
  -2  -1 -16   36.41    1.79
  -2   1 -17   22.39    1.56
  -2   1 -17   22.20    1.39
  -2  -1 -17   23.76    1.57
  -2  -1 -17   22.95    1.44
  -2   1 -18   11.54    1.05
  -2   1 -18   13.42    1.35
  -2  -1 -18   19.25    1.53
  -2  -1 -18   17.99    1.36
  -2  -1 -19    2.23    0.55
  -2   1 -19    2.80    0.58
  -2   1 -19    3.70    0.85
  -2  -1 -19    1.97    0.64
  -2  -1 -20   12.66    1.21
  -2   1 -20    6.19    1.15
  -2  -1 -20   13.45    1.56
  -2   1 -21    4.84    0.66
  -2   1 -21    4.11    0.77
  -2  -1 -21    4.78    0.66
  -2  -1 -21    5.27    0.86
  -2  -1 -22    0.52    0.36
  -2   1 -22   -0.07    0.26
  -2  -1 -23    3.37    0.49
  -2  -1 -24    1.72    0.37
   2   2 -26    4.21    0.46
   2   2 -25    5.49    0.63
   2   2 -24    4.06    0.67
   2   2 -23    0.08    0.42
   2  -2 -23    0.04    0.38
   2  -2 -22   -0.22    0.47
   2   2 -22    1.28    0.65
   2  -2 -21    7.33    0.95
   2   2 -21    7.25    1.08
   2  -2 -20    5.52    0.93
   2   2 -20    4.94    0.95
   2   2 -19   55.74    2.84
   2  -2 -19   59.85    2.72
   2   2 -18    0.20    0.60
   2  -2 -18    0.45    0.58
   2   2 -17   42.14    5.32
   2  -2 -17   48.20    2.48
   2   2 -17   44.87    2.63
   2   2 -16   70.47    3.21
   2   2 -16   80.44    7.06
   2  -2 -16   82.81    3.19
   2   2 -15  376.75   14.92
   2  -2 -15  391.57   13.00
   2  -2 -15  387.38    6.66
   2   2 -15  368.56    7.21
   2  -2 -14    5.48    1.56
   2   2 -14    2.44    1.36
   2  -2 -14    5.40    0.90
   2   2 -14    6.89    1.10
   2   2 -13    0.53    0.60
   2  -2 -13   -0.14    1.04
   2   2 -13    1.66    1.26
   2  -2 -13    0.58    0.48
   2  -2 -12   42.35    2.16
   2  -2 -12   44.71    4.19
   2   2 -12   38.83    4.57
   2   2 -12   37.89    2.36
   2  -2 -11   67.60    5.08
   2   2 -11   63.30    5.62
   2   2 -11   69.85    2.90
   2  -2 -10   23.84    3.05
   2   2 -10   29.38    3.78
   2  -2  -9   -0.70    1.05
   2   2  -9   -0.06    0.97
   2   2  -8   10.21    2.31
   2  -2  -8   10.42    1.89
   2  -2  -7  157.26    6.88
   2   2  -7  144.01    7.38
   2   2  -6    0.97    1.13
   2  -2  -6   -0.05    0.77
   2  -2  -5   10.49    1.92
   2   2  -5   12.13    2.27
   2  -2  -4    3.33    1.12
   2   2  -4    2.28    1.14
   2  -2  -3    8.56    1.62
   2   2  -3    9.29    1.74
   2   2  -2    0.79    0.92
   2  -2  -2    0.28    0.72
   2   2  -1    4.96    1.26
   2  -2  -1    3.54    1.14
   2   2   0   25.50    2.51
   2  -2   0   27.80    2.64
   2   2   1    3.01    1.04
   2  -2   1    2.93    1.25
   2   2   2   39.07    2.82
   2  -2   2   39.46    3.04
   2   2   3   23.93    2.20
   2  -2   3   24.11    2.39
   2   2   4  173.06    5.43
   2  -2   4  185.75    6.45
  -2   2  -5   51.49    3.38
   2   2   5   50.78    2.82
  -2   2  -6   32.50    2.72
  -2  -2  -7 1367.24   13.69
  -2   2  -7 1406.02   17.37
  -2   2  -8   43.15    3.17
  -2   2  -9 1236.62   16.60
  -2   2 -10   63.72    3.85
  -2  -2 -10   59.26    1.75
  -2   2 -11   27.49    2.59
  -2  -2 -11   28.70    1.27
  -2   2 -11   27.44    1.26
  -2  -2 -12   21.99    1.16
  -2   2 -12   22.42    1.22
  -2  -2 -12   21.99    1.27
  -2   2 -12   18.60    2.11
  -2   2 -13   34.72    1.56
  -2   2 -13   33.44    1.53
  -2  -2 -13   34.61    1.64
  -2  -2 -13   35.26    1.53
  -2   2 -14    0.04    0.32
  -2  -2 -14    0.27    0.31
  -2  -2 -14   -0.07    0.34
  -2   2 -14   -0.06    0.37
  -2   2 -15    0.36    0.35
  -2  -2 -15    0.01    0.32
  -2   2 -15    0.73    0.38
  -2  -2 -15    0.24    0.36
  -2   2 -16  136.64    3.61
  -2   2 -16  139.93    3.37
  -2  -2 -16  142.03    3.50
  -2  -2 -16  139.30    3.45
  -2   2 -17    5.70    0.77
  -2  -2 -17    5.25    0.78
  -2   2 -17    6.24    0.93
  -2  -2 -17    5.57    0.86
  -2  -2 -18   22.49    1.42
  -2   2 -18   22.36    1.40
  -2   2 -18   20.45    1.54
  -2  -2 -18   21.14    1.51
  -2   2 -19   16.41    1.41
  -2   2 -19   15.29    1.16
  -2  -2 -19   16.68    1.44
  -2  -2 -19   15.54    1.20
  -2   2 -20   40.13    1.79
  -2   2 -20   37.28    2.01
  -2  -2 -20   38.29    2.05
  -2  -2 -20   38.14    1.76
  -2  -2 -21    2.42    0.52
  -2  -2 -21    1.72    0.58
  -2  -2 -22    4.41    0.59
  -2  -2 -23    9.43    0.75
  -2  -2 -24   -0.12    0.26
   2   3 -26   26.27    1.04
   2   3 -25    6.55    0.67
   2   3 -24    8.65    0.85
   2   3 -23   12.90    1.16
   2   3 -22    5.97    0.93
   2   3 -21    1.17    0.72
   2  -3 -21    0.81    0.41
   2   3 -20   -0.19    0.62
   2  -3 -20    0.07    0.44
   2   3 -19   14.35    1.54
   2  -3 -19   16.13    1.37
   2  -3 -18    1.82    0.66
   2   3 -18    2.02    0.77
   2   3 -17   17.38    3.36
   2  -3 -17   22.02    1.63
   2   3 -17   18.95    1.77
   2   3 -16    1.37    1.64
   2   3 -16    1.95    0.79
   2  -3 -16    3.46    0.72
   2   3 -15    2.20    1.46
   2   3 -15    1.59    0.70
   2  -3 -15    1.76    0.61
   2  -3 -14  211.45    9.04
   2   3 -14  215.70   11.31
   2   3 -14  220.30    5.58
   2  -3 -14  222.77    4.86
   2  -3 -13   39.87    3.95
   2   3 -13   33.15    4.44
   2  -3 -13   35.57    1.95
   2   3 -13   34.09    2.23
   2  -3 -12  118.08    3.45
   2   3 -12  119.72    4.00
   2   3 -12  118.10    8.01
   2  -3 -12  116.66    6.56
   2   3 -11  174.91    9.51
   2   3 -11  175.69    4.75
   2  -3 -11  187.33    8.09
   2  -3 -10   -0.83    0.76
   2   3 -10    1.86    1.60
   2  -3  -9   -0.19    1.00
   2   3  -9    2.39    1.74
   2  -3  -8   86.61    5.20
   2   3  -8   83.17    6.03
   2   3  -7  170.18    8.28
   2  -3  -7  196.68    7.67
   2   3  -6   51.37    4.43
   2  -3  -6   42.99    3.51
   2  -3  -5   35.82    3.12
   2   3  -5   34.29    3.52
   2  -3  -4   69.70    4.32
   2   3  -4   67.87    4.67
   2   3  -3   15.72    2.30
   2  -3  -3   14.11    1.95
   2   3  -2  116.77    5.64
   2  -3  -2  110.82    5.22
   2  -3  -1   54.96    3.68
   2   3  -1   49.78    3.59
   2  -3   0   17.98    2.18
   2   3   0   18.89    2.20
   2   3   1  986.77   14.75
   2  -3   1  986.50   15.18
   2   3   2   10.86    1.69
   2  -3   2   11.66    1.88
  -2   3  -3   15.24    2.03
   2  -3   3   19.55    2.26
   2   3   3   15.21    1.71
  -2   3  -4   36.32    2.94
   2   3   4   28.73    2.19
   2   3   5   60.02    2.93
  -2   3  -5   60.44    3.84
  -2   3  -6   15.93    2.03
  -2   3  -7  256.02    7.91
  -2   3  -8 1388.32   18.55
  -2   3  -9  482.63   11.03
  -2   3 -10    4.58    1.35
  -2  -3 -10    4.64    0.54
  -2   3 -11    0.61    0.71
  -2  -3 -11    1.04    0.38
  -2  -3 -11    1.17    0.38
  -2   3 -11    0.36    0.28
  -2   3 -12   17.20    1.09
  -2  -3 -12   18.01    1.07
  -2  -3 -12   16.26    1.13
  -2   3 -12   16.60    2.20
  -2   3 -13    0.07    0.34
  -2  -3 -13    0.66    0.37
  -2  -3 -13    0.43    0.37
  -2   3 -13    0.19    0.34
  -2   3 -14    1.40    0.45
  -2  -3 -14    1.23    0.45
  -2   3 -14    1.09    0.42
  -2  -3 -14    1.42    0.40
  -2   3 -15   11.41    0.97
  -2   3 -15    9.56    0.98
  -2  -3 -15   12.01    1.02
  -2  -3 -15   12.69    1.08
  -2  -3 -16    1.07    0.50
  -2   3 -16    0.16    0.34
  -2   3 -16    0.52    0.44
  -2  -3 -16    0.72    0.47
  -2  -3 -17  134.67    3.55
  -2   3 -17  131.11    3.71
  -2  -3 -17  133.47    3.41
  -2   3 -17  133.81    3.33
  -2   3 -18    0.72    0.42
  -2  -3 -18    1.17    0.50
  -2   3 -18    0.64    0.50
  -2  -3 -18    1.08    0.55
  -2  -3 -19    8.18    0.90
  -2   3 -19    7.81    1.01
  -2  -3 -19    7.60    1.00
  -2  -3 -20    6.32    0.77
  -2  -3 -20    5.06    0.83
  -2  -3 -21   33.67    1.82
  -2  -3 -21   35.42    1.61
  -2  -3 -22   27.78    1.33
  -2  -3 -23    0.77    0.33
  -2  -3 -24    2.73    0.39
   2   4 -25    0.27    0.30
   2   4 -24   -0.50    0.38
   2   4 -23    9.19    0.96
   2   4 -22    0.21    0.49
   2   4 -21    2.82    0.77
   2   4 -20   22.36    1.80
   2   4 -19   31.00    2.18
   2   4 -18    0.94    0.75
   2   4 -17   28.44    4.56
   2   4 -17   29.97    2.17
   2   4 -16   78.21    7.25
   2   4 -16   70.84    3.29
   2   4 -15  233.75    5.87
   2   4 -15  237.22   12.51
   2   4 -14   -1.26    1.53
   2   4 -14    0.76    0.59
   2   4 -13    8.57    2.26
   2   4 -13    9.52    0.98
   2   4 -13   10.27    1.34
   2   4 -12   15.00    3.34
   2   4 -12   12.14    1.41
   2   4 -12   12.47    1.07
   2  -4 -12   12.00    2.11
   2   4 -11   22.14    3.69
   2   4 -11   18.33    1.59
   2  -4 -11   20.17    2.60
   2   4 -11   21.49    1.36
   2  -4 -10   57.34    4.30
   2   4 -10   56.47    2.64
   2   4 -10   59.22    5.63
   2  -4  -9   24.39    2.75
   2   4  -9   27.50    3.74
   2   4  -8   83.48    6.29
   2  -4  -8   78.37    4.80
   2   4  -7    3.19    1.62
   2  -4  -7    3.18    1.10
   2   4  -6    2.99    1.74
   2  -4  -6    1.80    0.98
   2   4  -5   28.67    3.39
   2  -4  -5   26.72    2.70
   2   4  -4  247.33    9.23
   2  -4  -4  236.91    7.80
   2   4  -3    1.47    1.04
   2  -4  -3    2.42    0.99
   2   4  -2  166.46    6.98
   2  -4  -2  168.85    6.57
   2   4  -1  143.03    6.19
   2  -4  -1  142.65    5.99
   2   4   0    1.13    1.06
   2  -4   0    2.47    1.17
   2  -4   1  238.29    7.75
   2   4   1  244.78    7.43
   2  -4   2   85.99    4.77
   2   4   2   87.09    4.21
  -2   4  -2   90.79    4.86
   2   4   3   30.97    2.36
  -2   4  -3   34.99    2.97
  -2   4  -4   57.45    3.81
   2   4   4   52.54    2.80
  -2   4  -5  202.84    7.13
  -2   4  -6  150.95    6.27
  -2   4  -7  513.37   11.91
  -2   4  -8 1558.22   20.64
  -2   4  -9   50.25    3.84
  -2  -4  -9   48.75    1.59
  -2   4 -10    4.58    1.34
  -2  -4 -10    6.32    0.74
  -2  -4 -10    6.32    0.63
  -2  -4 -11   31.45    1.35
  -2  -4 -11   29.60    1.51
  -2   4 -11   27.77    1.35
  -2   4 -11   31.53    3.10
  -2   4 -12  123.02    2.93
  -2  -4 -12  129.55    2.79
  -2  -4 -12  128.04    3.15
  -2   4 -12  128.97    6.19
  -2   4 -13   35.99    1.70
  -2  -4 -13   37.82    1.60
  -2  -4 -13   40.09    1.83
  -2   4 -13   35.43    3.29
  -2   4 -14  157.66    3.67
  -2   4 -14  140.50    6.63
  -2   4 -14  147.27    3.24
  -2  -4 -14  162.38    3.40
  -2  -4 -14  159.80    3.63
  -2   4 -15    6.53    0.85
  -2  -4 -15    7.67    0.84
  -2   4 -15    6.32    0.75
  -2  -4 -15    7.96    0.87
  -2  -4 -16    2.12    0.51
  -2   4 -16    1.38    0.52
  -2  -4 -16    1.38    0.51
  -2  -4 -17   13.08    1.12
  -2   4 -17    9.99    1.12
  -2  -4 -17   11.53    1.09
  -2  -4 -18    6.21    0.90
  -2  -4 -18    6.63    0.85
  -2   4 -18    5.12    0.85
  -2  -4 -19    0.02    0.32
  -2  -4 -19    0.25    0.42
  -2  -4 -20   12.32    1.17
  -2  -4 -20   12.89    1.02
  -2  -4 -21   25.56    1.35
  -2  -4 -21   24.24    1.54
  -2  -4 -22    2.27    0.45
  -2  -4 -23   11.71    0.80
  -2  -4 -24   14.18    0.77
   2   5 -25   81.91    1.97
   2   5 -24    0.72    0.38
   2   5 -23   12.22    1.06
   2   5 -22    4.77    0.79
   2   5 -21   22.18    1.64
   2   5 -20    3.56    0.83
   2   5 -19   27.79    2.04
   2   5 -18   45.02    2.61
   2   5 -17    9.93    1.31
   2   5 -16   -4.50    2.07
   2   5 -16    3.58    0.96
   2   5 -15   15.23    3.51
   2   5 -15   17.16    1.69
   2   5 -14  162.62    4.82
   2   5 -14  165.26    3.78
   2   5 -14  156.43   10.19
   2   5 -13  587.68   19.45
   2   5 -13  609.78    7.30
   2   5 -12    2.73    1.67
   2   5 -12    3.32    0.87
   2   5 -12    3.19    0.65
   2   5 -11    0.93    1.27
   2   5 -11    0.50    0.52
   2   5 -11   -0.20    0.39
   2  -5 -11    1.43    0.86
   2   5 -10   39.66    2.25
   2  -5 -10   41.01    3.46
   2   5 -10   35.39    4.67
   2   5 -10   38.21    1.77
   2  -5  -9   37.70    3.38
   2   5  -9   39.07    2.14
   2   5  -9   41.84    4.74
   2   5  -9   37.15    1.74
   2   5  -8    0.72    1.29
   2  -5  -8    1.01    0.76
   2   5  -7   16.92    2.96
   2  -5  -7   17.31    2.22
   2   5  -6    0.43    1.08
   2  -5  -6    1.92    0.73
   2   5  -5  183.31    8.72
   2  -5  -5  179.21    6.95
   2   5  -4  144.15    7.41
   2  -5  -4  137.99    6.06
   2   5  -3    4.74    1.48
   2  -5  -3    4.54    1.22
   2  -5  -2   25.61    2.63
   2   5  -2   25.38    2.88
   2   5  -1   83.51    4.92
   2  -5  -1   92.54    4.97
  -2   5   0   11.90    1.97
   2   5   0   14.39    2.06
   2  -5   0   12.68    1.96
   2   5   1  121.74    5.32
  -2   5  -1  124.40    5.79
  -2   5  -2  219.77    7.58
   2   5   2  216.19    6.69
  -2   5  -3  157.59    6.49
  -2   5  -4   31.15    2.95
  -2   5  -5   15.07    2.19
  -2   5  -6  144.85    6.52
  -2   5  -7   27.10    2.87
  -2  -5  -8    1.47    0.54
  -2   5  -8    1.31    0.99
  -2  -5  -8    1.59    0.40
  -2  -5  -9    7.80    0.68
  -2   5  -9    8.94    1.80
  -2  -5  -9    8.02    0.83
  -2  -5 -10    4.70    0.69
  -2  -5 -10    5.27    0.63
  -2  -5 -11   65.52    1.97
  -2  -5 -11   59.39    2.19
  -2   5 -11   63.83    4.58
  -2  -5 -12   14.98    1.02
  -2  -5 -12   15.07    1.16
  -2   5 -12   14.55    2.33
  -2   5 -13    6.87    0.84
  -2   5 -13    8.21    1.88
  -2  -5 -13   10.77    0.93
  -2  -5 -13    8.56    0.92
  -2   5 -14   17.42    2.56
  -2   5 -14   16.51    1.26
  -2  -5 -14   17.49    1.18
  -2  -5 -14   17.68    1.27
  -2  -5 -15   25.39    1.46
  -2   5 -15   26.08    1.63
  -2  -5 -15   26.84    1.56
  -2  -5 -16    4.65    0.71
  -2   5 -16    4.02    0.70
  -2  -5 -16    4.12    0.70
  -2  -5 -17    7.30    0.87
  -2  -5 -17    7.33    0.90
  -2  -5 -18    2.95    0.59
  -2  -5 -18    3.93    0.71
  -2  -5 -19   14.66    1.24
  -2  -5 -19   17.00    1.19
  -2  -5 -20    1.02    0.41
  -2  -5 -20    0.70    0.44
  -2  -5 -21    1.66    0.41
  -2  -5 -21    0.97    0.42
  -2  -5 -22   12.27    0.86
  -2  -5 -23   39.29    1.34
  -2  -5 -24    4.18    0.42
   2   6 -24   10.67    0.81
   2   6 -23    3.71    0.58
   2   6 -22    2.53    0.59
   2   6 -21    3.03    0.69
   2   6 -20   11.36    1.20
   2   6 -19   39.92    2.31
   2   6 -18    0.42    0.61
   2   6 -17    3.79    0.97
   2   6 -16  136.19    4.47
   2   6 -15    9.36    2.61
   2   6 -15    7.73    0.91
   2   6 -15    8.59    1.28
   2   6 -14  164.40    4.78
   2   6 -14  160.67    3.81
   2   6 -13    3.63    1.86
   2   6 -13    6.10    1.06
   2   6 -13    4.82    0.76
   2   6 -12  465.99    6.51
   2   6 -12  484.53   17.93
   2   6 -11    1.35    1.70
   2   6 -11    0.25    0.56
   2   6 -11    0.00    0.39
   2   6 -10   -0.48    1.19
   2   6 -10    0.51    0.40
   2   6 -10    1.57    0.59
   2  -6 -10    1.50    0.86
   2   6  -9    3.25    1.69
   2   6  -9    2.38    0.57
   2   6  -9    2.81    0.70
   2  -6  -9    0.34    0.83
   2   6  -8   15.63    3.14
   2  -6  -8   13.79    2.07
   2   6  -8   12.95    1.10
   2   6  -8   13.31    1.25
   2   6  -7   31.21    4.23
   2  -6  -7   29.85    2.89
   2   6  -7   28.78    1.56
   2  -6  -6   27.38    2.76
   2   6  -6   30.04    4.00
   2   6  -5    0.62    1.09
   2  -6  -5   -0.08    0.76
   2   6  -4    6.45    1.80
   2  -6  -4    5.95    1.41
   2   6  -3   76.31    5.42
   2  -6  -3   83.55    4.81
  -2   6   3   77.33    4.76
   2  -6  -2   45.29    3.58
   2   6  -2   45.67    3.99
  -2   6   2   43.57    3.57
  -2   6   1   18.75    2.37
   2   6  -1   19.19    2.50
  -2   6   0  434.81   11.02
   2   6   0  415.19   10.57
  -2   6  -1   10.82    1.90
   2   6   1   12.92    1.95
  -2   6  -2   32.32    3.09
  -2   6  -3    4.39    1.31
  -2   6  -4   12.77    2.09
  -2   6  -5   70.22    4.71
  -2  -6  -6    9.14    0.87
  -2   6  -6   13.44    2.12
  -2   6  -7   26.86    3.13
  -2  -6  -7   23.28    1.38
  -2  -6  -7   24.66    1.16
  -2  -6  -7   22.11    1.30
  -2  -6  -8    0.44    0.33
  -2  -6  -8    0.28    0.38
  -2   6  -8    0.06    0.97
  -2  -6  -8    0.83    0.29
  -2  -6  -9    2.84    0.62
  -2   6  -9    1.66    1.29
  -2  -6  -9    3.01    0.57
  -2  -6  -9    3.04    0.46
  -2   6 -10    2.15    1.02
  -2  -6 -10    1.34    0.38
  -2  -6 -10    3.26    0.62
  -2  -6 -11   76.00    2.12
  -2  -6 -11   77.64    2.58
  -2   6 -11   82.17    5.43
  -2  -6 -12   39.87    1.62
  -2  -6 -12   37.77    1.83
  -2   6 -12   37.19    3.67
  -2  -6 -13    2.31    0.56
  -2  -6 -13    3.27    0.55
  -2  -6 -14   25.85    1.44
  -2   6 -14   27.14    3.30
  -2  -6 -14   26.18    1.55
  -2  -6 -15    1.89    0.55
  -2  -6 -15    0.98    0.39
  -2  -6 -16   57.65    2.24
  -2  -6 -16   57.50    2.27
  -2  -6 -17    1.92    0.56
  -2  -6 -17    1.26    0.43
  -2  -6 -18    3.07    0.60
  -2  -6 -18    2.80    0.66
  -2  -6 -19    3.47    0.60
  -2  -6 -19    3.27    0.65
  -2  -6 -20   19.57    1.30
  -2  -6 -20   21.85    1.24
  -2  -6 -21   -0.10    0.28
  -2  -6 -22   43.92    1.49
  -2  -6 -23    0.14    0.23
   2   7 -24    1.00    0.30
   2   7 -23   -0.54    0.36
   2   7 -22    5.30    0.72
   2   7 -21    0.07    0.37
   2   7 -20   25.33    1.63
   2   7 -19    6.20    0.99
   2   7 -18   26.36    1.86
   2   7 -17   11.78    1.37
   2   7 -16   53.33    2.11
   2   7 -16   51.94    2.69
   2   7 -15   44.86    2.01
   2   7 -15   44.88    2.48
   2   7 -14  489.03    7.99
   2   7 -14  485.26   18.63
   2   7 -14  496.77    6.73
   2   7 -13  651.33    7.75
   2   7 -13  677.23    9.27
   2   7 -12   19.91    1.64
   2   7 -12   18.30    1.38
   2   7 -11  100.57    3.08
   2   7 -11  100.83    8.39
  -2  -7  10   13.62    0.99
   2   7 -10   14.92    3.14
   2   7 -10   15.07    1.40
   2   7 -10   14.18    1.21
  -2  -7   9    1.33    0.49
   2   7  -9    1.72    1.67
   2   7  -9    0.59    0.58
   2   7  -9    0.19    0.39
  -2  -7   8   54.05    1.92
   2   7  -8   51.98    2.38
  -2   7   8   57.06    4.27
   2   7  -8   55.81    5.96
   2   7  -8   53.97    2.20
   2  -7  -8   56.26    3.95
  -2  -7   7  252.49    4.09
   2  -7  -7  252.47    8.31
   2   7  -7  248.92   12.00
  -2   7   7  258.48    8.90
   2   7  -7  248.91    4.62
  -2  -7   6   69.80    2.17
   2   7  -6   64.67    2.38
  -2   7   6   71.52    4.70
   2   7  -6   65.78    6.00
   2   7  -5   78.42    6.33
  -2  -7   5   74.15    2.25
   2   7  -5   73.37    2.50
  -2   7   5   72.83    4.73
   2   7  -4   58.96    2.22
   2   7  -4   62.44    5.37
  -2   7   4   57.66    4.20
   2   7  -3   44.07    1.95
  -2   7   3   43.70    3.64
   2   7  -3   42.12    4.22
   2   7  -2    9.61    2.00
  -2   7   2    9.64    1.80
   2   7  -1  488.83   12.56
  -2   7   1  462.44   11.75
  -2   7   0   23.27    2.68
  -2   7  -1  154.55    6.83
  -2  -7  -2   17.23    1.12
  -2   7  -2   20.33    2.54
  -2  -7  -3   12.68    0.99
  -2   7  -3   15.17    2.37
  -2   7  -4    1.91    1.24
  -2  -7  -4    1.15    0.41
  -2  -7  -5    0.90    0.39
  -2  -7  -5    0.82    0.38
  -2   7  -5    1.85    1.23
  -2  -7  -6   21.04    1.32
  -2   7  -6   23.29    2.92
  -2  -7  -6   20.88    1.07
  -2  -7  -6   18.81    1.24
  -2   7  -7   18.90    2.81
  -2  -7  -7   17.18    1.23
  -2  -7  -7   15.36    0.93
  -2  -7  -7   15.31    1.14
  -2  -7  -8    1.13    0.48
  -2   7  -8    0.94    1.08
  -2  -7  -8    0.91    0.40
  -2  -7  -8    1.73    0.40
  -2   7  -9   -0.21    0.96
  -2  -7  -9   -0.04    0.44
  -2  -7  -9    0.18    0.32
  -2  -7  -9    0.54    0.32
  -2  -7 -10   30.47    1.34
  -2  -7 -10   34.51    1.77
  -2   7 -10   33.34    3.63
  -2  -7 -11   12.77    0.92
  -2   7 -11   11.95    2.25
  -2  -7 -11   10.67    1.04
  -2  -7 -12    2.96    0.58
  -2   7 -12    4.31    1.54
  -2  -7 -12    3.70    0.56
  -2  -7 -13    9.45    0.87
  -2   7 -13    7.75    1.83
  -2  -7 -13    9.33    1.00
  -2  -7 -14    6.95    0.80
  -2  -7 -14    7.19    0.88
  -2  -7 -15    1.00    0.46
  -2  -7 -15    0.79    0.43
  -2  -7 -16    5.01    0.76
  -2  -7 -16    4.37    0.70
  -2  -7 -17   13.54    1.13
  -2  -7 -17   15.38    1.18
  -2  -7 -18   86.42    2.64
  -2  -7 -18   86.04    2.59
  -2  -7 -19    0.13    0.32
  -2  -7 -19    0.03    0.34
  -2  -7 -20    9.05    0.80
  -2  -7 -21    2.52    0.42
  -2  -7 -22   -0.04    0.24
  -2  -7 -23    0.96    0.24
   2   8 -22    0.80    0.35
   2   8 -21   11.93    0.97
   2   8 -20    5.88    0.77
   2   8 -19    0.30    0.49
   2   8 -18   11.47    1.18
   2   8 -17    0.53    0.50
   2   8 -16   98.91    2.81
   2   8 -16  102.89    3.52
   2   8 -15  127.42    3.36
   2   8 -15  121.90    3.86
   2   8 -14    2.93    0.71
   2   8 -14    2.92    0.63
   2   8 -13    1.47    0.62
   2   8 -13    0.82    0.47
  -2  -8  12    0.54    0.32
   2   8 -12    0.97    1.75
   2   8 -12   -0.28    0.44
   2   8 -12   -0.39    0.53
  -2  -8  11   75.55    2.28
   2   8 -11   79.98    2.83
   2   8 -11   86.77    7.99
   2   8 -11   83.28    3.11
  -2  -8  10  143.10    3.17
   2   8 -10  147.27    4.03
   2   8 -10  141.67    3.71
   2   8 -10  153.30   10.45
  -2  -8   9   11.27    0.95
   2   8  -9   10.36    2.70
   2   8  -9   10.03    1.08
  -2  -8   8  117.15    2.93
   2   8  -8  113.31    3.27
   2   8  -8  109.85    8.52
  -2  -8   7   16.05    1.13
   2   8  -7   11.77    3.05
   2   8  -7   14.97    1.27
  -2  -8   6   47.46    1.89
  -2   8   6   44.62    3.73
   2   8  -6   45.24    2.08
   2   8  -6   42.95    5.00
  -2  -8   5   22.43    1.34
   2   8  -5   19.99    3.52
   2   8  -5   21.00    1.44
  -2   8   5   18.98    2.48
  -2  -8   4   53.49    2.00
  -2   8   4   49.02    3.94
   2   8  -4   50.67    5.06
   2   8  -4   50.26    2.18
  -2  -8   3   16.51    1.13
   2   8  -3   18.04    2.86
   2   8  -3   17.44    1.35
  -2   8   3   15.98    2.29
   2   8  -2    1.80    1.22
  -2  -8   2    1.31    0.43
   2   8  -2    1.36    0.47
  -2   8   2    2.33    1.11
  -2  -8   1   74.09    2.34
  -2   8   1   70.66    4.74
   2   8  -1   70.09    2.52
  -2  -8   0   85.06    2.52
  -2   8   0   82.80    5.27
   2   8   0   86.92    2.77
  -2  -8  -1   42.63    1.79
  -2   8  -1   43.93    3.93
   2   8   1   41.34    1.91
  -2   8  -2  124.09    6.54
   2   8   2  117.51    3.16
  -2  -8  -2  122.84    3.05
  -2  -8  -3   19.35    1.23
  -2   8  -3   23.49    2.85
  -2  -8  -4   28.18    1.52
  -2  -8  -4   26.19    1.49
  -2  -8  -5    4.78    0.70
  -2  -8  -5    4.67    0.68
  -2   8  -5    6.79    1.73
  -2  -8  -6   10.46    0.98
  -2   8  -6   13.15    2.45
  -2  -8  -6   12.08    1.06
  -2  -8  -7   32.53    1.70
  -2   8  -7   36.81    3.86
  -2  -8  -7   32.33    1.68
  -2  -8  -8   24.60    1.51
  -2  -8  -8   24.77    1.16
  -2   8  -8   25.51    3.38
  -2  -8  -9    0.35    0.38
  -2  -8  -9    0.80    0.41
  -2  -8  -9    0.35    0.28
  -2  -8 -10    6.67    0.84
  -2  -8 -10    7.91    0.72
  -2   8 -10    8.05    1.95
  -2  -8 -11    0.04    0.38
  -2   8 -11    1.04    1.07
  -2  -8 -11    0.13    0.30
  -2  -8 -12    0.02    0.38
  -2   8 -12    0.03    1.03
  -2  -8 -12    0.55    0.31
  -2  -8 -13   77.24    2.31
  -2  -8 -13   71.54    2.60
  -2  -8 -14  196.45    3.79
  -2  -8 -14  200.91    4.24
  -2  -8 -15   13.85    1.07
  -2  -8 -15   15.14    1.23
  -2  -8 -16  126.36    3.12
  -2  -8 -16  130.11    3.26
  -2  -8 -17   30.20    1.56
  -2  -8 -17   29.88    1.51
  -2  -8 -18    0.15    0.31
  -2  -8 -18    0.73    0.34
  -2  -8 -19    2.95    0.52
  -2  -8 -20   11.34    0.83
  -2  -8 -21   41.44    1.40
  -2  -8 -22    0.54    0.23
   2   9 -21    1.50    0.39
   2   9 -20    1.74    0.45
   2   9 -19    2.64    0.57
   2   9 -18    1.52    0.52
   2   9 -17    5.40    0.64
   2   9 -17    5.80    0.83
   2   9 -16   31.65    1.58
   2   9 -16   28.99    1.74
   2   9 -15    1.36    0.53
   2   9 -15    1.98    0.54
   2   9 -14   18.02    1.34
   2   9 -14   16.36    1.41
  -2  -9  13   21.89    1.21
   2   9 -13   21.46    1.50
   2   9 -13   23.19    1.61
  -2  -9  12   67.41    2.15
   2   9 -12   68.27    2.70
   2   9 -12   70.38    2.63
  -2  -9  11   50.79    1.93
   2   9 -11   49.83    2.25
  -2  -9  10   46.13    1.87
   2   9 -10   44.60    2.18
  -2  -9   9  196.89    3.89
   2   9  -9  194.47    4.40
   2   9  -9  195.98   11.77
  -2  -9   8   63.07    2.24
   2   9  -8   61.81    2.51
   2   9  -8   69.90    6.96
  -2  -9   7   25.26    1.45
   2   9  -7   22.54    3.91
   2   9  -7   23.60    1.59
   2   9  -6  163.25    4.06
   2   9  -6  170.32   10.18
   2   9  -5   -0.26    1.21
  -2   9   5    0.99    0.86
  -2  -9   5    0.58    0.36
   2   9  -5    0.60    0.57
  -2  -9   4   15.71    1.16
   2   9  -4   14.93    3.07
  -2   9   4   15.49    2.38
   2   9  -4   15.22    1.29
  -2  -9   3    0.39    0.33
   2   9  -3   -0.20    0.40
  -2  -9   2   42.97    1.89
  -2   9   2   40.99    3.79
   2   9  -2   41.96    2.07
  -2  -9   1    0.04    0.34
   2   9  -1    0.02    0.42
  -2  -9   0   97.54    2.85
  -2   9   0   92.47    5.73
   2   9   0   93.22    2.98
  -2  -9  -1   15.26    1.17
  -2   9  -1   11.52    2.21
   2   9   1   13.74    1.21
  -2  -9  -2   38.32    1.79
   2   9   2   38.44    1.90
  -2  -9  -3    2.28    0.57
  -2   9  -3    0.56    0.85
  -2  -9  -4   -0.34    0.35
  -2  -9  -4   -0.02    0.43
  -2   9  -4   -0.66    0.99
  -2  -9  -5   33.97    1.78
  -2  -9  -5   35.88    1.78
  -2   9  -5   34.18    3.80
  -2  -9  -6    0.52    0.43
  -2   9  -6    0.30    0.91
  -2  -9  -6    0.92    0.40
  -2  -9  -7   38.79    1.89
  -2   9  -7   38.21    4.07
  -2  -9  -7   35.43    1.82
  -2  -9  -8   99.85    3.07
  -2  -9  -8  102.48    3.12
  -2  -9  -9  382.40    5.96
  -2  -9  -9  386.56    6.03
  -2   9 -10   84.47    5.99
  -2  -9 -10   79.55    2.77
  -2   9 -11   35.84    4.09
  -2  -9 -11   40.98    2.00
  -2  -9 -12   26.60    1.60
  -2  -9 -13   33.16    1.76
  -2  -9 -14   11.63    1.07
  -2  -9 -15   52.31    2.09
  -2  -9 -16    2.48    0.58
  -2  -9 -17   34.82    1.59
  -2  -9 -18   35.37    1.51
  -2  -9 -19    0.17    0.29
  -2  -9 -20   20.29    1.00
  -2  -9 -21   44.41    1.31
   2  10 -17   -0.01    0.25
   2  10 -16    4.12    0.60
   2  10 -15    1.76    0.53
  -2 -10  14   10.31    0.81
   2  10 -14    9.78    1.02
  -2 -10  13    0.81    0.32
   2  10 -13    0.08    0.44
  -2 -10  12    0.14    0.28
   2  10 -12   -0.05    0.44
  -2 -10  11    2.40    0.50
   2  10 -11    2.63    0.66
  -2 -10  10  145.73    3.35
   2  10 -10  148.88    3.92
  -2 -10   9  138.38    3.35
   2  10  -9  135.41    3.81
   2  10  -9  146.39   10.20
  -2 -10   8   39.52    1.84
   2  10  -8   37.68    5.30
   2  10  -8   37.28    2.05
  -2 -10   7  186.68    3.98
   2  10  -7  189.63   11.12
   2  10  -7  178.31    4.38
  -2 -10   6    3.15    0.62
   2  10  -6    3.65    0.72
  -2 -10   5    6.30    0.80
   2  10  -5    7.25    0.97
  -2 -10   4    1.76    0.54
   2  10  -4    1.04    0.52
  -2 -10   3   25.61    1.54
  -2  10   3   23.64    2.96
   2  10  -3   25.46    1.70
  -2 -10   2   20.61    1.39
   2  10  -2   18.96    1.49
  -2  10   2   18.62    2.77
  -2 -10   1   24.09    1.49
  -2  10   1   25.10    3.07
   2  10  -1   23.30    1.62
  -2 -10   0   11.52    1.11
   2  10   0   12.38    1.18
  -2  10   0   10.10    2.14
  -2 -10  -1    1.95    0.54
   2  10   1    1.34    0.53
  -2 -10  -2   12.72    1.11
  -2  10  -2   13.66    2.44
   2  10   2   11.73    1.10
  -2  10  -3   29.96    3.62
  -2 -10  -3   27.06    1.60
  -2 -10  -4   35.51    1.85
  -2 -10  -4   36.34    1.86
  -2  10  -4   40.00    4.23
  -2 -10  -5    0.56    0.48
  -2 -10  -5   -0.20    0.37
  -2  10  -5   -0.52    1.20
  -2 -10  -6  128.50    3.43
  -2  10  -6  134.89    7.56
  -2 -10  -6  120.43    3.41
  -2 -10  -7   49.79    2.19
  -2  10  -7   54.08    4.84
  -2 -10  -7   50.52    2.25
  -2 -10  -8   38.07    1.91
  -2  10  -8   41.26    4.16
  -2 -10  -8   35.18    1.89
  -2 -10  -9   57.50    2.38
  -2 -10  -9   53.55    2.28
  -2 -10 -10   -0.13    0.41
  -2 -10 -11   17.88    1.34
  -2 -10 -12   11.41    1.09
  -2 -10 -13   27.36    1.58
  -2 -10 -14   27.04    1.52
  -2 -10 -15  105.09    2.84
  -2 -10 -16   29.47    1.46
  -2 -10 -17    0.99    0.37
  -2 -10 -18    6.55    0.65
  -2 -10 -19    3.75    0.46
  -2 -10 -20    3.17    0.39
   2  11 -16    3.68    0.54
   2  11 -15    0.56    0.33
  -2 -11  14    0.40    0.25
   2  11 -14    0.52    0.47
  -2 -11  13   13.05    0.90
   2  11 -13   14.74    1.19
  -2 -11  12   24.98    1.30
   2  11 -12   27.08    1.66
  -2 -11  11   97.87    2.64
   2  11 -11   96.44    3.16
  -2 -11  10   19.77    1.26
   2  11 -10   20.38    1.52
  -2 -11   9   23.66    1.41
   2  11  -9   25.68    1.75
  -2 -11   8    7.47    0.83
   2  11  -8    6.41    0.99
  -2 -11   7    0.50    0.34
   2  11  -7    0.28    0.52
  -2 -11   6   22.41    1.44
   2  11  -6   22.75    1.66
  -2 -11   5  108.72    3.15
   2  11  -5  111.50    3.59
  -2 -11   4    4.95    0.78
   2  11  -4    5.38    0.91
  -2 -11   3   14.30    1.19
   2  11  -3   13.81    1.33
  -2 -11   2   86.43    2.85
   2  11  -2   86.14    3.14
  -2  11   1    0.46    1.44
  -2 -11   1   -0.27    0.41
   2  11  -1   -0.08    0.47
  -2 -11   0   12.23    1.10
  -2  11   0   12.43    2.39
   2  11   0   11.60    1.16
  -2  11  -1   18.29    2.86
  -2 -11  -1   21.00    1.45
   2  11   1   19.47    1.44
  -2  11  -2    5.08    1.63
  -2 -11  -2    4.77    0.75
   2  11   2    5.26    0.80
  -2 -11  -3    2.82    0.61
  -2  11  -3    1.31    1.14
  -2 -11  -4    1.76    0.65
  -2 -11  -4    1.08    0.39
  -2  11  -4    1.09    1.11
  -2 -11  -5   37.41    1.96
  -2 -11  -5   39.21    1.95
  -2  11  -5   36.43    4.01
  -2 -11  -6   91.08    2.93
  -2 -11  -6   89.21    2.99
  -2 -11  -7  143.87    3.71
  -2 -11  -7  142.86    3.77
  -2 -11  -8   39.77    1.94
  -2 -11  -8   41.30    2.04
  -2 -11  -9    0.61    0.43
  -2 -11  -9    0.31    0.41
  -2 -11 -10    3.34    0.65
  -2 -11 -11   28.70    1.64
  -2 -11 -12    8.93    0.91
  -2 -11 -13   22.55    1.37
  -2 -11 -14   -0.46    0.38
  -2 -11 -15    0.13    0.34
  -2 -11 -16   18.59    1.09
  -2 -11 -17    0.19    0.25
  -2 -11 -18    3.68    0.45
  -2 -11 -19   10.07    0.63
   2  12 -16    7.40    0.65
  -2 -12  15    2.06    0.36
   2  12 -15    1.42    0.39
  -2 -12  14    1.43    0.31
   2  12 -14    2.13    0.50
  -2 -12  13    6.57    0.63
   2  12 -13    8.39    0.88
  -2 -12  12   11.71    0.86
   2  12 -12   11.64    1.07
  -2 -12  11   -0.17    0.29
   2  12 -11    0.67    0.51
  -2 -12  10   41.04    1.71
   2  12 -10   44.26    2.17
  -2 -12   9    6.91    0.79
   2  12  -9    6.82    0.97
  -2 -12   8   58.75    2.19
   2  12  -8   59.77    2.59
  -2 -12   7    5.76    0.73
   2  12  -7    5.31    0.89
  -2 -12   6    7.10    0.83
   2  12  -6    5.48    0.89
  -2 -12   5   -0.31    0.42
   2  12  -5   -0.05    0.49
  -2 -12   4    5.78    0.81
   2  12  -4    3.86    0.82
  -2 -12   3   40.40    1.98
   2  12  -3   40.58    2.18
  -2 -12   2   12.57    1.17
   2  12  -2   10.63    1.23
  -2 -12   1   80.36    2.77
   2  12  -1   76.81    2.92
  -2 -12   0   50.60    2.21
   2  12   0   49.80    2.34
  -2 -12  -1   63.28    2.47
   2  12   1   60.49    2.52
  -2 -12  -2    0.31    0.43
   2  12   2    0.27    0.36
  -2 -12  -3    4.17    0.71
  -2 -12  -3    3.25    0.63
  -2 -12  -4   70.62    2.67
  -2 -12  -4   72.77    2.64
  -2 -12  -5   10.41    1.10
  -2 -12  -5   10.90    1.10
  -2 -12  -6   17.37    1.30
  -2 -12  -6   18.33    1.38
  -2 -12  -7   16.64    1.29
  -2 -12  -7   15.68    1.28
  -2 -12  -8   44.52    2.01
  -2 -12  -8   43.35    2.05
  -2 -12  -9   13.04    1.14
  -2 -12  -9   12.57    1.09
  -2 -12 -10   26.04    1.54
  -2 -12 -11    5.81    0.75
  -2 -12 -12   20.59    1.29
  -2 -12 -13    2.62    0.50
  -2 -12 -14    0.45    0.30
  -2 -12 -15    0.30    0.28
  -2 -12 -16    0.31    0.24
  -2 -12 -17    7.05    0.57
  -2 -12 -18    0.02    0.17
   2  13 -15    4.84    0.55
  -2 -13  14    1.69    0.31
   2  13 -14    1.58    0.42
  -2 -13  13    2.56    0.38
   2  13 -13    2.63    0.51
  -2 -13  12    1.63    0.35
   2  13 -12    2.72    0.58
  -2 -13  11   -0.11    0.24
   2  13 -11    0.09    0.39
  -2 -13  10    9.66    0.81
   2  13 -10   10.13    1.02
  -2 -13   9    0.13    0.30
   2  13  -9    0.17    0.46
  -2 -13   8    1.92    0.46
   2  13  -8    2.57    0.71
  -2 -13   7    2.32    0.49
   2  13  -7    1.69    0.66
  -2 -13   6   35.84    1.71
   2  13  -6   39.85    2.07
  -2 -13   5   94.27    2.81
   2  13  -5   96.37    3.18
  -2 -13   4    2.81    0.58
   2  13  -4    2.45    0.68
  -2 -13   3    0.75    0.43
   2  13  -3    0.78    0.50
  -2 -13   2   12.64    1.13
   2  13  -2   11.49    1.15
  -2 -13   1    1.02    0.50
   2  13  -1    0.58    0.43
  -2 -13   0   18.08    1.31
   2  13   0   15.64    1.30
  -2 -13  -1  175.84    3.99
   2  13   1  171.51    3.92
  -2 -13  -2    8.34    0.95
  -2 -13  -2   10.64    1.06
   2  13   2    9.75    0.98
  -2 -13  -3   44.90    2.08
  -2 -13  -3   47.81    2.09
  -2 -13  -4    0.49    0.41
  -2 -13  -4    0.23    0.42
  -2 -13  -5   55.54    2.20
  -2 -13  -5   56.99    2.32
  -2 -13  -6   37.89    1.82
  -2 -13  -6   34.30    1.79
  -2 -13  -7  148.12    3.51
  -2 -13  -7  152.68    3.68
  -2 -13  -8   -0.39    0.37
  -2 -13  -8    0.15    0.37
  -2 -13  -9    3.90    0.65
  -2 -13 -10   -0.73    0.49
  -2 -13 -11    7.34    0.76
  -2 -13 -12    8.36    0.78
  -2 -13 -13   -0.07    0.26
  -2 -13 -14    9.14    0.71
  -2 -13 -15   11.62    0.73
  -2 -13 -16    9.48    0.60
   2  14 -14    0.67    0.24
  -2 -14  13    5.52    0.47
   2  14 -13    6.39    0.64
  -2 -14  12   13.53    0.77
   2  14 -12   14.96    1.00
  -2 -14  11    0.52    0.24
   2  14 -11   -0.03    0.35
  -2 -14  10    1.64    0.37
   2  14 -10    1.87    0.51
  -2 -14   9   13.39    0.91
   2  14  -9   14.75    1.16
  -2 -14   8    3.86    0.57
   2  14  -8    4.24    0.77
  -2 -14   7   84.65    2.40
   2  14  -7   85.77    2.82
  -2 -14   6    9.73    0.88
   2  14  -6    8.57    0.99
  -2 -14   5    7.40    0.80
   2  14  -5    8.24    0.94
  -2 -14   4    2.29    0.57
   2  14  -4    1.56    0.52
  -2 -14   3   15.53    1.16
   2  14  -3   14.07    1.21
  -2 -14   2   15.34    1.15
   2  14  -2   16.28    1.24
  -2 -14   1  105.82    2.93
   2  14  -1   99.83    2.93
  -2 -14   0    0.45    0.43
  -2 -14   0    0.01    0.42
   2  14   0    0.02    0.34
  -2 -14  -1  112.36    3.12
  -2 -14  -1  120.47    3.15
   2  14   1  111.20    2.92
  -2 -14  -2   13.13    1.13
  -2 -14  -2   14.42    1.12
  -2 -14  -3    0.24    0.43
  -2 -14  -3   -0.22    0.49
  -2 -14  -4    2.51    0.54
  -2 -14  -4    1.94    0.51
  -2 -14  -5    7.64    0.81
  -2 -14  -5    8.27    0.87
  -2 -14  -6    5.03    0.68
  -2 -14  -6    4.34    0.65
  -2 -14  -7   10.30    0.94
  -2 -14  -7    9.66    0.84
  -2 -14  -8   16.02    1.11
  -2 -14  -9   73.82    2.23
  -2 -14 -10   28.86    1.35
  -2 -14 -11    0.57    0.33
  -2 -14 -12    5.05    0.53
  -2 -14 -13    1.71    0.33
  -2  14 -13    1.73    0.31
  -2 -14 -14    1.51    0.29
   2  15 -13    1.93    0.32
  -2 -15  12    0.99    0.24
   2  15 -12    0.95    0.31
  -2 -15  11    0.30    0.23
   2  15 -11    0.40    0.30
  -2 -15  10   24.90    1.03
   2  15 -10   26.81    1.29
  -2 -15   9    8.21    0.65
   2  15  -9    9.25    0.82
  -2 -15   8   25.52    1.15
   2  15  -8   26.60    1.41
  -2 -15   7    0.04    0.25
   2  15  -7    0.62    0.40
  -2 -15   6    8.00    0.72
   2  15  -6    7.12    0.80
  -2 -15   5    1.57    0.42
   2  15  -5    1.78    0.50
  -2 -15   4   66.34    2.05
   2  15  -4   64.52    2.20
  -2 -15   3   10.20    0.87
   2  15  -3    9.70    0.89
  -2 -15   2    1.44    0.44
  -2 -15   2    2.00    0.52
   2  15  -2    1.58    0.46
  -2 -15   1    4.68    0.66
  -2 -15   1    3.80    0.58
   2  15  -1    4.73    0.62
  -2 -15   0   18.62    1.16
   2  15   0   15.82    1.03
  -2 -15   0   16.31    1.12
  -2 -15  -1    3.18    0.59
  -2 -15  -1    2.89    0.56
  -2 -15  -2   65.82    2.09
  -2 -15  -2   64.93    2.17
  -2 -15  -3   41.69    1.68
  -2 -15  -3   43.62    1.77
  -2 -15  -4   16.11    1.04
  -2 -15  -4   16.15    1.09
  -2 -15  -5   12.42    0.91
  -2 -15  -5   13.10    0.98
  -2 -15  -6   19.64    1.13
  -2 -15  -6   19.17    1.04
  -2 -15  -7    5.71    0.65
  -2 -15  -8   91.07    2.25
  -2 -15  -9  112.82    2.38
  -2 -15 -10    6.23    0.57
  -2  15 -11   11.52    0.68
  -2 -15 -11   10.80    0.67
  -2 -15 -12    0.50    0.21
   2  16 -10    8.60    0.58
  -2 -16   9   -0.26    0.19
   2  16  -9    0.55    0.26
  -2 -16   8    5.69    0.48
   2  16  -8    5.76    0.56
  -2 -16   7    2.23    0.35
   2  16  -7    2.16    0.43
  -2 -16   6    0.02    0.21
  -2 -16   6   -0.01    0.26
   2  16  -6    0.08    0.28
  -2 -16   5    4.41    0.52
  -2 -16   5    4.07    0.50
   2  16  -5    4.10    0.54
  -2 -16   4   15.42    0.92
  -2 -16   4   16.48    0.94
   2  16  -4   14.04    0.90
  -2 -16   3    0.17    0.27
  -2 -16   3    0.03    0.25
   2  16  -3   -0.13    0.28
  -2 -16   2   12.78    0.87
  -2 -16   2   13.96    0.87
   2  16  -2   12.27    0.82
  -2 -16   1   32.43    1.36
  -2 -16   1   30.36    1.28
  -2 -16   0   16.76    0.97
  -2 -16   0   18.34    1.05
  -2 -16  -1   65.58    1.85
  -2 -16  -1   68.28    1.94
  -2 -16  -2   14.83    0.88
  -2 -16  -2   14.66    0.91
  -2 -16  -3   19.70    0.98
  -2 -16  -3   18.53    1.01
  -2 -16  -4   10.37    0.75
  -2 -16  -4   10.51    0.71
  -2 -16  -5    6.67    0.59
  -2 -16  -6   -0.19    0.28
  -2 -16  -7   12.12    0.73
  -2 -16  -8   31.85    1.09
  -2 -16  -9    0.19    0.18
  -2  16  -9    0.91    0.25
  -2 -17   5    0.09    0.15
  -2 -17   4    1.45    0.26
  -2 -17   4    1.27    0.25
  -2 -17   3    7.68    0.54
  -2 -17   3    8.17    0.56
  -2 -17   2    0.39    0.21
  -2 -17   2    0.09    0.19
  -2 -17   1   17.09    0.79
  -2 -17   1   18.69    0.84
  -2 -17   0    3.02    0.35
  -2 -17   0    3.81    0.41
  -2 -17  -1    1.25    0.25
  -2 -17  -1    0.64    0.25
  -2 -17  -2    4.56    0.43
  -2 -17  -3    7.18    0.51
  -2 -17  -4    3.33    0.35
   3   0 -23    0.19    0.27
   3   0 -22   -0.19    0.32
   3   0 -21    0.78    0.44
   3   0 -20    5.96    0.81
   3   0 -19   -0.13    0.51
   3   0 -18   42.89    2.19
   3   0 -17   -0.89    0.64
   3   0 -16    6.68    1.02
   3   0 -15    0.09    0.62
   3   0 -14    3.51    1.52
   3   0 -14    7.58    1.16
   3   0 -13   -2.15    1.73
   3   0 -13   -0.15    0.56
   3   0 -12   23.41    3.87
   3   0 -12   24.18    1.86
   3   0 -12   23.95    1.41
   3   0 -11   -0.93    1.45
   3   0 -11   -0.23    0.51
   3   0 -11   -0.04    0.37
   3   0 -10    2.46    1.68
   3   0 -10    2.41    0.69
   3   0 -10    2.12    0.56
   3   0  -9   -0.47    1.21
   3   0  -9    0.76    0.60
   3   0  -9   -0.46    0.35
   3   0  -8  126.62    3.70
   3   0  -8  125.90    3.14
   3   0  -8  136.63    8.23
   3   0  -7    0.41    0.45
   3   0  -7   -0.08    0.38
   3   0  -6    7.23    2.02
   3   0  -6    8.83    1.01
   3   0  -6    8.86    0.87
   3   0  -5    0.59    1.18
   3   0  -5   -0.24    0.43
   3   0  -5   -0.12    0.33
   3   0  -4    4.99    0.74
   3   0  -4    6.28    0.71
   3   0  -3   -0.47    1.02
   3   0  -3    0.97    0.58
   3   0  -3    0.11    0.36
   3   0  -2 1066.99    9.92
   3   0  -2 1052.90    8.68
   3   0  -1    2.02    0.63
   3   0  -1    0.70    0.56
   3   0  -1    1.53    1.22
   3   0   0  146.41    3.76
   3   0   0  141.25    7.20
   3   0   0  145.50    3.24
   3   0   1    0.03    0.40
   3   0   1   -0.25    0.50
   3   0   1    0.41    0.77
   3   0   2   41.65    2.03
   3   0   2   43.78    1.80
   3   0   2   43.31    3.87
  -3   0  -2   44.79    1.79
   3   0   3   -0.11    0.39
   3   0   3   -0.27    0.87
  -3   0  -3   -0.14    0.27
   3   0   4    2.72    0.51
   3   0   4    3.70    1.32
  -3   0  -4    3.46    0.54
   3   0   5    0.11    0.36
  -3   0  -5   -0.42    0.83
  -3   0  -5    0.54    0.35
   3   0   6    7.60    0.87
  -3   0  -6    8.94    0.79
  -3   0  -6    8.54    1.70
  -3   0  -7   -0.11    0.93
  -3   0  -7   -0.18    0.33
  -3   0  -8   20.17    2.39
  -3   0  -8   21.64    1.23
  -3   0  -9    2.79    0.67
  -3   0 -10   21.29    1.21
  -3   0 -11    1.12    0.45
  -3   0 -12   55.30    2.06
  -3   0 -13    1.73    0.59
  -3   0 -14   23.50    1.40
  -3   0 -15    0.03    0.41
  -3   0 -16   14.95    1.18
  -3   0 -17    0.01    0.40
  -3   0 -18    2.12    0.57
  -3   0 -19   -0.19    0.39
  -3   0 -20  113.03    3.00
  -3   0 -21   -0.15    0.36
   3   1 -23    0.81    0.33
   3  -1 -22    3.25    0.51
   3   1 -22    3.54    0.56
   3  -1 -21    0.16    0.33
   3   1 -21    0.12    0.36
   3  -1 -20   21.51    1.38
   3   1 -20   20.50    1.42
   3  -1 -19   21.53    1.48
   3   1 -19   18.96    1.44
   3  -1 -18   28.65    1.75
   3   1 -18   24.84    1.71
   3  -1 -17   15.72    1.39
   3   1 -17   14.66    1.42
   3  -1 -16   51.01    2.48
   3   1 -16   44.87    2.50
   3  -1 -15   68.75    2.91
   3   1 -15   69.69    3.12
   3  -1 -14   37.48    2.21
   3   1 -14   38.24    2.40
   3  -1 -14   34.81    4.57
   3   1 -14   36.52    4.70
   3  -1 -13   42.48    2.29
   3   1 -13   39.89    2.38
   3   1 -13   39.98    1.79
   3  -1 -13   44.95    5.01
   3   1 -13   43.78    5.08
   3   1 -12    1.45    1.07
   3  -1 -12    0.58    0.48
   3   1 -12    0.95    0.53
   3  -1 -12    1.07    0.40
   3   1 -12    0.82    0.40
   3  -1 -11  188.53    4.64
   3   1 -11  182.34    4.78
   3  -1 -11  183.67    3.74
   3   1 -11  177.58    3.82
   3  -1 -11  198.23   10.31
   3   1 -11  181.68   10.14
   3   1 -10   -0.15    1.31
   3  -1 -10   -0.15    0.55
   3   1 -10    1.46    0.69
   3  -1 -10    0.33    0.38
   3   1 -10    0.65    0.39
   3  -1  -9    2.08    1.33
   3   1  -9    3.10    1.36
   3  -1  -9    1.71    0.59
   3   1  -9    2.98    0.78
   3  -1  -9    2.13    0.58
   3   1  -9    1.85    0.51
   3  -1  -8   18.34    3.00
   3   1  -8   19.94    3.20
   3   1  -8   21.27    1.33
   3  -1  -8   21.92    1.56
   3   1  -8   23.76    1.69
   3  -1  -8   21.96    1.34
   3  -1  -7  114.71    3.40
   3   1  -7  114.36    3.51
   3  -1  -7  115.27    2.99
   3  -1  -7  112.64    7.26
   3   1  -7  114.77    7.52
   3   1  -7  117.66    3.03
   3  -1  -6    0.40    1.14
   3   1  -6    0.36    1.13
   3  -1  -6   -0.02    0.47
   3   1  -6   -0.01    0.46
   3  -1  -6   -0.19    0.40
   3   1  -6    0.45    0.42
   3  -1  -5    8.90    2.07
   3   1  -5   12.79    2.58
   3  -1  -5   10.91    1.07
   3   1  -5    9.85    1.06
   3  -1  -5   11.24    0.98
   3   1  -5   11.04    0.96
   3   1  -4   17.99    2.77
   3  -1  -4   20.80    1.44
   3   1  -4   21.02    1.48
   3  -1  -4   22.45    1.32
   3  -1  -4   21.11    3.01
   3   1  -4   21.51    1.28
   3  -1  -3   65.80    2.48
   3   1  -3   70.63    2.63
   3  -1  -3   68.27    2.23
   3  -1  -3   69.02    5.21
   3   1  -3   62.71    5.15
   3   1  -3   67.85    2.24
   3  -1  -2   64.85    2.48
   3   1  -2   66.89    2.56
   3   1  -2   65.67    2.23
   3  -1  -2   66.90    5.15
   3   1  -2   66.67    5.20
   3  -1  -2   62.73    2.14
   3  -1  -1  147.42    3.76
   3   1  -1  152.75    3.80
   3  -1  -1  152.78    3.33
   3   1  -1  147.37    7.48
   3  -1  -1  143.05    7.39
   3   1  -1  149.18    3.30
   3  -1   0   58.94    2.41
   3   1   0   60.90    2.45
   3   1   0   56.70    4.63
  -3  -1   0   55.85    2.11
   3  -1   0   56.88    2.04
   3  -1   0   61.99    4.83
   3   1   0   59.86    2.10
   3  -1   1   24.55    1.58
   3   1   1   26.29    1.67
   3   1   1   30.16    1.52
   3   1   1   26.17    3.11
   3  -1   1   22.00    2.91
  -3  -1  -1   26.95    1.47
   3  -1   1   24.53    1.37
   3   1   2   43.52    2.10
   3  -1   2   44.20    3.93
   3   1   2   44.75    1.81
   3   1   2   46.67    3.98
   3  -1   2   45.43    1.84
  -3  -1  -2   44.11    1.80
   3   1   3    4.85    0.68
   3  -1   3    5.60    0.71
   3  -1   3    3.83    1.42
   3   1   3    4.88    1.32
  -3   1  -3    4.79    0.60
  -3  -1  -3    4.80    0.63
   3   1   4    6.77    0.75
  -3   1  -4    6.58    0.68
  -3  -1  -4    6.97    0.70
   3  -1   4    7.40    1.67
   3   1   4    6.26    1.55
   3  -1   4    6.93    0.78
   3   1   5  121.26    5.99
   3  -1   5  124.11    3.03
  -3   1  -5  129.33    6.67
  -3   1  -5  120.75    2.69
  -3  -1  -5  129.48    2.89
   3   1   5  119.43    2.94
  -3  -1  -6    5.10    1.24
   3  -1   6    4.72    0.69
  -3   1  -6    5.21    1.16
  -3  -1  -6    5.62    0.66
  -3   1  -6    5.20    0.62
  -3   1  -7   22.59    1.20
  -3  -1  -7   21.23    1.19
  -3   1  -7   23.18    2.77
  -3   1  -8   34.53    3.32
  -3   1  -8   32.75    1.44
  -3  -1  -8   33.23    1.49
  -3   1  -9   47.42    3.81
  -3  -1  -9   47.50    1.81
  -3   1 -10   12.92    1.02
  -3  -1 -10    9.90    0.87
  -3   1 -11    7.29    0.77
  -3  -1 -11    6.63    0.74
  -3   1 -12   99.81    2.68
  -3  -1 -12   93.39    2.56
  -3   1 -13   15.06    1.13
  -3  -1 -13   15.86    1.12
  -3   1 -14    0.87    0.52
  -3  -1 -14    3.81    0.66
  -3   1 -15    0.94    0.48
  -3  -1 -15    1.00    0.44
  -3   1 -16    0.96    0.60
  -3  -1 -16    1.26    0.54
  -3   1 -17    6.03    0.81
  -3  -1 -17    5.16    0.75
  -3   1 -18    0.21    0.50
  -3  -1 -18   -0.04    0.43
  -3   1 -19    3.71    0.66
  -3  -1 -19    4.13    0.72
  -3  -1 -20    5.19    0.79
  -3   1 -20    3.89    0.67
  -3  -1 -21    6.87    0.76
   3   2 -23    3.71    0.49
   3   2 -22    0.91    0.39
   3  -2 -21   15.90    1.03
   3   2 -21   14.40    1.11
   3  -2 -20    1.76    0.48
   3   2 -20    2.40    0.62
   3  -2 -19    6.14    0.84
   3   2 -19    3.95    0.75
   3  -2 -18    4.39    0.74
   3   2 -18    2.98    0.81
   3  -2 -17   20.37    1.53
   3   2 -17   18.44    1.67
   3  -2 -16  115.33    3.57
   3   2 -16  108.93    3.82
   3   2 -15    6.11    1.09
   3  -2 -15    5.70    0.90
   3   2 -14   60.40    6.27
   3  -2 -14   59.82    2.65
   3   2 -14   58.75    2.16
   3  -2 -14   50.60    5.25
   3   2 -14   54.44    2.82
   3  -2 -13  242.33    5.23
   3   2 -13  227.36    5.64
   3   2 -13  238.56    4.43
   3   2 -13  242.56   12.11
   3  -2 -13  241.28   11.18
   3   2 -12   24.45    3.87
   3  -2 -12   28.84    1.82
   3   2 -12   25.44    1.94
   3   2 -12   27.19    1.55
   3  -2 -12   26.50    3.82
   3  -2 -11   80.62    2.96
   3   2 -11   81.83    3.33
   3  -2 -11   82.16    2.46
   3   2 -11   79.78    6.81
   3   2 -11   80.23    2.63
   3  -2 -11   85.01    6.62
   3  -2 -10   43.29    2.14
   3   2 -10   43.02    2.37
   3  -2 -10   41.07    1.77
   3   2 -10   44.30    1.96
   3   2 -10   42.34    4.94
   3  -2 -10   47.05    4.89
   3  -2  -9    0.66    1.22
   3   2  -9    0.63    1.10
   3  -2  -9    1.13    0.46
   3  -2  -9    1.57    0.60
   3   2  -9    0.73    0.52
   3   2  -9    0.84    0.51
   3  -2  -8    1.62    0.97
   3   2  -8    2.69    1.55
   3   2  -8    1.45    0.48
   3  -2  -8    2.12    0.52
   3  -2  -8    1.93    0.57
   3   2  -8    1.73    0.70
   3   2  -7   -0.29    1.39
   3   2  -7    0.14    0.44
   3  -2  -7   -0.11    0.46
   3   2  -7    0.05    0.53
   3  -2  -7    0.04    0.35
   3  -2  -7    0.75    1.34
   3  -2  -6   27.17    1.64
   3   2  -6   28.64    1.78
   3  -2  -6   26.75    3.45
   3   2  -6   29.85    3.89
   3   2  -6   27.37    1.52
   3  -2  -6   29.70    1.51
   3  -2  -5   61.96    2.43
   3   2  -5   63.86    2.58
   3  -2  -5   63.63    2.18
   3   2  -5   62.37    2.23
   3  -2  -5   61.76    5.10
   3   2  -5   53.29    4.97
   3  -2  -4  174.52    4.03
   3   2  -4  176.31    4.18
   3  -2  -4  180.60    3.64
   3  -2  -4  189.07    8.80
   3   2  -4  190.79    9.19
   3   2  -4  174.47    3.73
   3  -2  -3   57.89    4.79
   3  -2  -3   61.01    2.39
   3   2  -3   64.26    2.52
   3  -2  -3   63.61    2.18
   3   2  -3   61.59    2.20
   3   2  -3   61.51    5.12
   3  -2  -2   73.74    2.64
   3   2  -2   70.52    2.63
   3  -2  -2   71.07    2.30
   3   2  -2   74.34    5.56
   3   2  -2   71.15    2.35
   3  -2  -2   72.53    5.29
   3  -2  -1  250.15    4.85
   3   2  -1  241.60    4.84
   3  -2  -1  246.95    4.27
   3  -2  -1  242.67    9.59
   3   2  -1  241.65    9.69
   3   2  -1  251.46    4.34
   3   2   0   -0.37    0.55
   3  -2   0    0.66    0.40
   3   2   0   -0.33    0.34
   3  -2   0    0.51    0.85
   3  -2   0   -0.36    0.50
   3   2   0    1.00    1.07
  -3  -2   0   -0.20    0.43
   3  -2   1    1.11    0.41
   3   2   1    0.83    0.48
   3  -2   1    1.43    0.51
   3   2   1    1.68    0.44
   3  -2   1    0.55    0.99
   3   2   1    0.97    0.99
  -3  -2  -1    1.54    0.45
   3   2   2   12.02    1.14
   3  -2   2   12.94    1.03
   3   2   2   10.96    0.92
  -3  -2  -2   13.75    1.03
   3  -2   2   12.27    2.30
   3   2   2   11.49    2.06
   3  -2   3    1.92    0.49
   3   2   3    1.52    0.46
   3  -2   3   -0.09    0.85
   3   2   3    1.56    0.79
  -3  -2  -3    0.80    0.31
   3   2   4   10.92    0.95
  -3   2  -4    9.17    1.86
  -3   2  -4   11.01    0.83
   3  -2   4   11.31    0.99
  -3  -2  -4   11.23    0.92
   3   2   4   11.63    1.99
   3   2   5  170.52    6.90
  -3   2  -5  178.95    7.98
  -3   2  -5  164.36    3.07
  -3  -2  -5  166.29    3.32
  -3   2  -6   60.48    1.88
  -3   2  -6   60.68    4.57
  -3  -2  -6   60.32    2.01
  -3   2  -7    0.58    0.88
  -3   2  -7    0.86    0.39
  -3  -2  -7    0.70    0.35
  -3   2  -8   65.87    1.97
  -3  -2  -8   69.31    2.15
  -3   2  -9  120.03    6.28
  -3   2  -9  114.97    2.64
  -3  -2  -9  119.50    2.83
  -3   2 -10  119.29    6.19
  -3   2 -10  118.01    2.73
  -3  -2 -10  122.66    2.86
  -3   2 -11    7.37    0.83
  -3  -2 -11    5.87    0.72
  -3  -2 -12  161.27    3.37
  -3   2 -12  155.79    3.34
  -3   2 -13    4.14    0.73
  -3  -2 -13    3.87    0.68
  -3   2 -14   10.16    0.96
  -3  -2 -14   10.18    0.94
  -3   2 -15    4.02    0.66
  -3  -2 -15    4.06    0.66
  -3   2 -16   26.51    1.56
  -3  -2 -16   26.36    1.51
  -3   2 -17    5.30    0.77
  -3  -2 -17    6.05    0.79
  -3   2 -18    8.66    0.95
  -3  -2 -18   10.39    0.98
  -3   2 -19    0.69    0.40
  -3  -2 -19    0.11    0.39
  -3   2 -20    4.61    0.64
  -3  -2 -20    4.43    0.68
  -3  -2 -21   17.19    1.12
   3   3 -23    8.75    0.70
   3   3 -22    0.10    0.31
   3   3 -21    0.70    0.40
   3   3 -20    5.35    0.78
   3  -3 -19    2.40    0.53
   3   3 -19    2.33    0.64
   3  -3 -18    1.60    0.50
   3   3 -18    0.83    0.55
   3  -3 -17    4.09    0.69
   3   3 -17    3.71    0.92
   3  -3 -16   -0.19    0.42
   3   3 -16    0.41    0.62
   3  -3 -15   18.12    1.44
   3   3 -15   16.65    1.64
   3  -3 -14   37.43    2.00
   3   3 -14   37.16    2.39
   3   3 -14   39.11    1.83
   3   3 -13    8.19    2.54
   3  -3 -13    6.64    0.91
   3   3 -13    7.58    1.20
   3   3 -13    8.19    0.94
   3  -3 -13    4.97    2.06
   3  -3 -12  307.91    5.61
   3   3 -12  302.10    6.54
   3   3 -12  303.84    5.20
   3  -3 -12  316.05   12.22
   3   3 -12  299.93   13.49
   3  -3 -11  155.36    3.97
   3   3 -11  153.16    4.57
   3   3 -11  149.65    3.70
   3  -3 -11  161.37    8.72
   3   3 -11  156.85    9.64
   3  -3 -11  161.25    3.35
   3  -3 -10   14.56    1.27
   3   3 -10   15.71    1.51
   3  -3 -10   16.56    1.11
   3   3 -10   15.69    1.24
   3  -3 -10   15.16    2.56
   3  -3  -9   67.63    2.59
   3   3  -9   66.90    2.91
   3  -3  -9   72.78    2.34
   3  -3  -9   67.95    5.60
   3   3  -9   67.52    2.47
   3   3  -9   71.63    6.37
   3   3  -8    6.34    2.22
   3  -3  -8    6.01    0.85
   3   3  -8    5.90    0.97
   3  -3  -8    5.98    0.74
   3   3  -8    6.14    0.81
   3  -3  -8    5.92    1.95
   3   3  -7    6.34    1.95
   3  -3  -7    8.08    0.96
   3   3  -7    6.93    1.02
   3  -3  -7    6.54    0.77
   3   3  -7    6.84    0.83
   3  -3  -7    7.32    1.99
   3  -3  -6   80.61    2.76
   3   3  -6   82.35    3.02
   3  -3  -6   85.59    2.56
   3   3  -6   84.25    2.70
   3   3  -6   87.33    6.64
   3  -3  -6   86.92    6.07
   3   3  -5   17.43    2.98
   3  -3  -5   15.69    1.28
   3   3  -5   16.13    1.38
   3  -3  -5   16.46    1.13
   3   3  -5   16.34    1.23
   3  -3  -5   12.55    2.43
   3   3  -4    0.46    0.93
   3   3  -4    1.56    0.55
   3  -3  -4    1.87    0.53
   3   3  -4    1.39    0.44
   3  -3  -4    0.89    0.92
   3  -3  -4    1.41    0.53
   3   3  -3    7.91    2.10
   3  -3  -3    7.50    0.79
   3   3  -3    7.32    0.94
   3   3  -3    6.81    0.83
   3  -3  -3    7.68    0.87
   3  -3  -3    7.71    1.93
   3  -3  -2  111.16    3.21
   3   3  -2  113.30    3.37
   3  -3  -2  113.71    2.93
   3   3  -2  108.11    2.99
   3   3  -2  108.93    6.74
   3  -3  -2  106.41    6.48
   3  -3  -1  230.14    4.60
   3   3  -1  232.97    4.84
   3  -3  -1  231.54    4.18
   3  -3  -1  236.29    9.44
   3   3  -1  228.99    4.28
   3   3  -1  228.78    9.52
   3  -3   0    8.45    0.93
   3  -3   0    8.39    0.83
   3   3   0    8.27    0.85
  -3  -3   0    7.85    0.88
   3  -3   0    8.39    1.84
   3   3   0    7.06    0.90
   3   3   0    8.46    2.00
   3   3   1   71.67    2.73
   3  -3   1   75.54    5.35
   3   3   1   68.79    2.29
   3   3   1   70.17    4.92
   3  -3   1   67.48    2.28
  -3  -3  -1   71.22    2.38
   3   3   2   15.97    1.36
   3  -3   2   15.93    1.16
   3  -3   2   19.10    2.79
  -3  -3  -2   15.58    1.11
   3   3   2   15.86    1.11
   3   3   2   16.75    2.38
   3   3   3  138.82    6.52
  -3   3  -3  139.16    7.37
  -3  -3  -3  140.80    3.22
   3   3   3  140.16    3.19
  -3   3  -4   16.97    2.62
   3   3   4   16.39    1.15
  -3  -3  -4   16.39    1.14
  -3   3  -5   57.94    4.61
  -3   3  -5   54.21    1.73
  -3  -3  -5   59.46    2.01
  -3   3  -6  111.83    2.47
  -3  -3  -6  112.19    2.75
  -3   3  -6  117.05    6.46
  -3   3  -7    9.24    1.87
  -3   3  -7   10.43    0.80
  -3  -3  -7    9.40    0.85
  -3   3  -8    0.16    0.27
  -3  -3  -8    0.82    0.42
  -3   3  -9   22.32    2.88
  -3   3  -9   25.11    1.23
  -3  -3  -9   21.43    1.24
  -3   3 -10   35.12    3.66
  -3   3 -10   36.00    1.51
  -3  -3 -10   36.02    1.59
  -3   3 -11  551.79    6.02
  -3  -3 -11  546.72    6.11
  -3   3 -12  247.95    4.18
  -3  -3 -12  254.28    4.21
  -3   3 -13  208.10    3.98
  -3  -3 -13  214.73    3.93
  -3   3 -14   12.63    1.07
  -3  -3 -14   13.17    1.05
  -3  -3 -15    6.46    0.79
  -3   3 -15    4.71    0.70
  -3   3 -16    0.66    0.45
  -3  -3 -16    0.81    0.46
  -3   3 -17   -0.14    0.42
  -3  -3 -17   -0.64    0.46
  -3   3 -18   36.03    1.75
  -3  -3 -18   40.99    1.82
  -3   3 -19   15.83    1.14
  -3  -3 -19   18.58    1.26
  -3  -3 -20    5.93    0.74
  -3  -3 -21    4.10    0.57
   3   4 -23    5.11    0.53
   3   4 -22   11.17    0.85
   3   4 -21    6.17    0.75
   3   4 -20   16.78    1.24
   3   4 -19   -0.18    0.48
   3   4 -18    1.71    0.64
   3   4 -17   16.37    1.54
   3   4 -16    6.40    1.05
   3  -4 -15    9.34    1.02
   3   4 -15   11.09    1.36
   3   4 -15   12.22    1.04
   3  -4 -14    8.96    1.00
   3   4 -14    8.78    1.29
   3   4 -14    8.75    0.95
   3   4 -13   27.35    4.27
   3  -4 -13   32.86    1.81
   3   4 -13   32.63    2.24
   3   4 -13   30.48    1.71
   3  -4 -12   88.11    2.89
   3   4 -12   91.45    3.65
   3  -4 -12   91.14    6.40
   3   4 -12   91.80    7.64
   3   4 -12   86.47    2.87
   3  -4 -11  154.43    3.80
   3   4 -11  158.95    4.68
   3   4 -11  148.91    3.75
   3  -4 -11  153.43    8.33
   3   4 -11  154.39    9.75
   3   4 -10   11.94    2.89
   3  -4 -10   10.81    1.09
   3   4 -10   11.72    1.37
   3   4 -10   12.43    1.16
   3  -4 -10   11.50    2.55
   3  -4  -9  426.14    6.26
   3   4  -9  434.45    7.41
   3   4  -9  428.24    6.30
   3  -4  -9  433.61   13.76
   3   4  -9  459.47   16.48
   3  -4  -8  336.57    5.51
   3  -4  -8  333.13    4.93
   3  -4  -8  335.96   12.01
   3   4  -8  359.44   14.29
   3   4  -8  341.00    5.58
   3   4  -7    1.87    1.24
   3  -4  -7    1.57    0.55
   3   4  -7    1.09    0.54
   3  -4  -7    1.78    0.51
   3   4  -7    2.15    0.58
   3  -4  -7    1.91    1.32
   3   4  -6    4.34    1.41
   3   4  -6    4.74    0.85
   3  -4  -6    4.08    0.62
   3   4  -6    5.52    0.81
   3  -4  -6    4.65    0.73
   3  -4  -6    5.31    1.46
   3   4  -5   17.67    3.20
   3  -4  -5   15.33    1.24
   3   4  -5   16.67    1.37
   3  -4  -5   14.67    1.10
   3   4  -5   15.44    1.21
   3  -4  -5   14.97    2.51
   3   4  -4    6.62    1.73
   3   4  -4    5.94    0.80
   3   4  -4    5.74    0.86
   3  -4  -4    5.64    0.72
   3  -4  -4    5.27    1.57
   3  -4  -4    5.26    0.74
   3  -4  -3   56.44    2.26
   3   4  -3   52.67    2.37
   3  -4  -3   56.48    2.09
   3  -4  -3   56.58    4.75
   3   4  -3   59.42    2.27
   3   4  -3   55.58    5.11
   3  -4  -2   46.92    2.08
   3   4  -2   45.61    2.20
   3  -4  -2   45.39    4.26
   3   4  -2   48.00    2.03
   3   4  -2   47.70    4.56
   3  -4  -2   46.50    1.91
   3   4  -1   -0.51    0.98
   3  -4  -1    0.66    0.41
   3   4  -1    0.66    0.37
   3   4  -1    0.19    0.45
   3  -4  -1   -0.45    0.85
   3   4   0    3.09    1.15
  -3  -4   0    3.11    0.58
   3   4   0    3.39    0.72
   3   4   0    3.14    0.63
   3  -4   0    4.77    1.64
  -3  -4   0    2.97    0.56
  -3  -4  -1   25.77    1.43
   3   4   1   29.20    1.80
   3   4   1   29.01    1.57
   3   4   1   27.97    3.16
  -3   4  -1   27.18    3.35
   3  -4   1   25.78    3.22
  -3  -4  -1   28.07    1.53
   3   4   2   29.30    1.83
   3   4   2   27.70    1.51
  -3   4  -2   30.67    3.55
   3   4   2   28.34    3.10
  -3  -4  -2   28.92    1.52
  -3  -4  -2   27.25    1.50
  -3   4  -3   33.21    3.70
  -3  -4  -3   31.35    1.55
   3   4   3   31.81    1.58
  -3  -4  -3   32.81    1.68
   3   4   4   80.37    2.45
  -3   4  -4   87.89    5.81
  -3  -4  -4   83.14    2.44
  -3   4  -5   51.14    4.47
  -3  -4  -5   48.01    1.84
  -3   4  -6    5.48    1.68
  -3  -4  -6    4.80    0.65
  -3   4  -7   97.50    6.16
  -3  -4  -7   94.51    2.55
  -3   4  -8    6.18    1.72
  -3  -4  -8    6.36    0.77
  -3   4  -9   28.86    3.35
  -3  -4  -9   28.49    1.43
  -3   4 -10   14.28    0.97
  -3  -4 -10   15.55    1.17
  -3   4 -11  185.79    8.37
  -3   4 -11  181.76    3.47
  -3  -4 -11  185.98    3.59
  -3   4 -12   64.68    2.16
  -3  -4 -12   68.26    2.23
  -3   4 -13  290.60    4.72
  -3  -4 -13  300.29    4.63
  -3   4 -14   31.57    1.63
  -3  -4 -14   32.00    1.59
  -3   4 -15    0.01    0.32
  -3  -4 -15    0.15    0.41
  -3   4 -16   12.35    1.04
  -3  -4 -16   12.76    1.07
  -3   4 -17    0.76    0.42
  -3  -4 -17   -0.18    0.42
  -3   4 -18    0.93    0.42
  -3  -4 -18    1.07    0.41
  -3  -4 -19    6.38    0.75
  -3  -4 -20    7.78    0.78
  -3  -4 -21   -0.54    0.41
   3   5 -23   15.36    0.78
   3   5 -22   28.67    1.24
   3   5 -21    5.16    0.65
   3   5 -20    0.44    0.43
   3   5 -19   43.99    2.02
   3   5 -18    1.92    0.69
   3   5 -17   16.78    1.46
   3   5 -16   12.10    1.33
   3   5 -16   14.63    1.03
   3   5 -15   52.79    2.70
   3   5 -15   53.63    2.08
   3   5 -14    3.71    0.91
   3   5 -14    3.98    0.68
   3   5 -13    1.03    0.73
   3   5 -13   -0.06    0.47
   3   5 -12  287.00    6.24
   3   5 -12  277.16    5.15
   3   5 -12  281.44   13.48
   3   5 -11  128.05    4.14
   3  -5 -11  113.07    6.90
   3   5 -11  122.45    3.43
   3   5 -11  130.99    9.22
   3   5 -10   59.06    2.80
   3   5 -10   58.29    2.40
   3   5 -10   63.54    6.34
   3  -5 -10   55.89    4.91
   3   5  -9  284.33    5.95
   3  -5  -9  284.07   10.86
   3   5  -9  272.14    5.12
   3   5  -9  290.56   13.40
   3   5  -8   51.50    2.49
   3   5  -8   51.50    5.57
   3  -5  -8   54.10    4.74
   3   5  -8   48.35    2.18
   3   5  -7    5.41    2.19
   3   5  -7    6.36    0.95
   3   5  -7    4.18    0.72
   3  -5  -7    3.22    1.51
   3   5  -6    2.01    1.16
   3   5  -6    1.33    0.54
   3   5  -6    0.85    0.41
   3  -5  -6   -0.83    0.90
   3   5  -5    1.07    1.18
   3   5  -5   -0.23    0.45
   3   5  -5    0.52    0.54
   3  -5  -5    0.98    0.94
   3   5  -4   11.68    2.56
   3   5  -4   11.56    1.16
   3   5  -4   12.80    1.12
   3  -5  -4    9.90    2.09
  -3  -5   3   16.02    1.11
   3   5  -3   17.68    3.05
   3  -5  -3   16.59    1.28
   3   5  -3   19.16    1.49
   3   5  -3   18.63    1.33
   3  -5  -3   16.07    2.61
  -3  -5   2   61.51    2.11
   3   5  -2   65.94    2.63
   3  -5  -2   60.31    4.94
   3   5  -2   66.49    5.34
   3   5  -2   63.07    2.38
  -3  -5   1    7.32    0.81
   3   5  -1    6.41    1.63
   3   5  -1    7.14    0.87
   3   5  -1    6.71    0.90
  -3   5   1    8.21    1.90
   3  -5  -1    6.93    1.93
   3   5   0    1.61    1.19
  -3  -5   0    1.25    0.49
   3   5   0    1.78    0.54
   3   5   0    1.40    0.53
  -3   5   0    2.22    0.97
  -3  -5   0    1.19    0.42
  -3  -5  -1   36.23    1.73
   3   5   1   39.54    2.12
   3   5   1   33.35    1.70
  -3   5  -1   38.85    4.07
  -3  -5  -1   33.88    1.72
  -3  -5  -2   29.85    1.61
   3   5   2   28.50    1.56
  -3   5  -2   27.48    3.36
  -3  -5  -2   28.30    1.54
  -3  -5  -3    2.41    0.57
  -3   5  -3    3.22    1.31
   3   5   3    2.06    0.53
  -3  -5  -3    1.84    0.48
  -3   5  -4   66.03    5.15
  -3  -5  -4   66.76    2.23
   3   5   4   68.97    2.31
  -3  -5  -4   71.51    2.56
  -3   5  -5    4.50    1.61
  -3  -5  -5    6.90    0.76
  -3   5  -6    1.75    1.30
  -3  -5  -6    4.15    0.65
  -3   5  -7   -0.04    1.06
  -3  -5  -7    0.17    0.34
  -3  -5  -8   17.10    1.14
  -3   5  -8   13.67    2.61
  -3   5  -9    3.50    1.61
  -3  -5  -9    3.88    0.65
  -3   5 -10   73.89    5.53
  -3  -5 -10   74.27    2.30
  -3   5 -11   15.78    2.67
  -3  -5 -11   18.63    1.19
  -3  -5 -12  487.21    5.74
  -3  -5 -13   54.60    2.00
  -3  -5 -14    0.79    0.42
  -3  -5 -14    1.67    0.51
  -3  -5 -15   55.42    2.05
  -3  -5 -15   53.22    1.88
  -3  -5 -16    5.47    0.63
  -3  -5 -16    5.41    0.72
  -3  -5 -17    2.54    0.43
  -3  -5 -17    3.00    0.57
  -3  -5 -18    4.45    0.52
  -3  -5 -18    5.04    0.67
  -3  -5 -19    0.06    0.34
  -3  -5 -20   23.01    1.19
   3   6 -22  130.82    2.36
   3   6 -21    9.91    0.78
   3   6 -20    8.31    0.82
   3   6 -19    0.21    0.36
   3   6 -18    1.41    0.51
   3   6 -17   10.28    1.13
   3   6 -16   50.64    2.41
   3   6 -16   57.26    1.99
   3   6 -15   11.79    1.32
   3   6 -15   11.91    1.01
   3   6 -14   41.33    2.33
   3   6 -14   41.41    1.92
   3   6 -13    2.81    0.82
   3   6 -13    2.22    0.54
   3   6 -12   81.07    3.24
   3   6 -12   78.33    2.74
   3   6 -11    6.78    2.54
   3   6 -11    4.31    0.91
   3   6 -11    4.07    0.81
   3   6 -10  381.45    6.84
   3  -6 -10  359.95   11.84
   3   6 -10  369.30    6.00
   3   6 -10  382.44   15.97
   3   6  -9   14.88    3.34
   3   6  -9   11.90    1.31
   3  -6  -9   11.44    2.28
   3   6  -9   13.25    1.21
   3   6  -8  118.25    3.70
   3  -6  -8  121.98    6.96
   3   6  -8  114.05    3.37
   3   6  -8  112.21    8.42
   3   6  -7    0.59    1.56
   3   6  -7    1.48    0.59
   3   6  -7    1.22    0.47
   3  -6  -7    3.93    1.46
   3   6  -6   24.43    3.81
   3   6  -6   24.21    1.65
   3  -6  -6   22.51    3.02
   3   6  -6   24.82    1.58
   3   6  -5    2.09    1.40
   3   6  -5    4.69    0.85
   3   6  -5    4.87    0.78
   3  -6  -5    3.29    1.06
  -3  -6   4   80.39    2.43
   3   6  -4   88.43    3.10
   3  -6  -4   85.24    5.91
   3   6  -4   87.16    6.68
  -3   6   4   87.38    6.37
   3   6  -4   96.22    3.06
  -3  -6   3   57.05    2.08
   3   6  -3   61.04    2.57
   3  -6  -3   57.91    4.88
   3   6  -3   66.13    2.55
   3   6  -3   57.57    5.35
  -3   6   3   58.98    5.21
  -3  -6   2   22.90    1.35
   3   6  -2   22.08    3.19
   3   6  -2   24.37    1.70
   3   6  -2   25.47    1.56
  -3   6   2   21.28    3.11
  -3   6   1    3.60    1.48
  -3  -6   1    2.15    0.52
   3   6  -1    2.26    0.69
   3   6  -1    2.20    0.57
  -3  -6   1    1.43    0.52
  -3  -6   0   59.29    2.23
   3   6   0   66.10    2.77
  -3   6   0   68.66    5.46
   3   6   0   57.17    2.29
  -3  -6   0   58.36    2.27
  -3  -6  -1    5.39    0.75
   3   6   1    6.17    0.81
   3   6   1    6.04    0.92
  -3  -6  -1    4.27    0.65
  -3  -6  -2    2.18    0.58
  -3   6  -2    0.62    1.22
   3   6   2    2.69    0.61
  -3  -6  -2    1.78    0.51
  -3   6  -3   13.05    2.55
   3   6   3   11.13    1.04
  -3  -6  -3   11.01    0.95
  -3  -6  -4   62.08    2.43
  -3   6  -4   65.31    5.26
   3   6   4   59.83    2.21
  -3  -6  -4   58.02    2.05
  -3  -6  -5    0.38    0.52
  -3  -6  -5    0.79    0.38
  -3   6  -6    2.21    1.57
  -3  -6  -6    0.04    0.33
  -3  -6  -7   10.14    0.87
  -3   6  -7    6.56    1.74
  -3   6  -8   43.73    4.35
  -3  -6  -8   43.53    1.73
  -3   6  -9    3.54    1.58
  -3  -6  -9    3.29    0.64
  -3   6 -10   26.02    3.44
  -3  -6 -10   24.79    1.32
  -3  -6 -11   15.30    1.20
  -3  -6 -12  107.85    2.68
  -3  -6 -12  103.57    2.75
  -3  -6 -13   34.20    1.56
  -3  -6 -13   33.08    1.56
  -3  -6 -14    1.60    0.38
  -3  -6 -14    2.25    0.57
  -3  -6 -15   -0.06    0.30
  -3  -6 -15   -0.19    0.36
  -3  -6 -16    6.44    0.75
  -3  -6 -16    5.99    0.65
  -3  -6 -17    0.01    0.24
  -3  -6 -17    0.33    0.32
  -3  -6 -18   32.39    1.47
  -3  -6 -18   28.67    1.15
  -3  -6 -19    8.10    0.73
  -3  -6 -19    8.33    0.59
  -3  -6 -20   16.37    0.91
   3   7 -21   67.44    1.73
   3   7 -20    9.98    0.80
   3   7 -19   39.59    1.66
   3   7 -18   -0.62    0.39
   3   7 -17    9.17    0.96
   3   7 -16    1.50    0.55
   3   7 -16    1.82    0.44
   3   7 -15    0.35    0.45
   3   7 -15    0.11    0.38
   3   7 -14    4.60    0.84
   3   7 -14    4.68    0.73
   3   7 -13   22.35    1.64
   3   7 -13   20.23    1.39
   3   7 -12    5.92    0.86
   3   7 -12    4.92    0.86
   3   7 -11  190.83    4.68
   3   7 -11  175.24    4.14
   3   7 -10   62.01    2.66
   3   7 -10   58.89    2.46
   3   7  -9   15.11    3.15
   3   7  -9   17.33    1.45
   3   7  -9   17.31    1.42
   3   7  -8   30.60    1.87
   3   7  -8   37.75    5.12
  -3   7   8   30.11    3.85
   3   7  -8   31.33    1.85
   3   7  -7   73.27    2.82
   3   7  -7   76.23    2.82
   3   7  -7   72.05    6.77
  -3   7   7   73.43    5.70
  -3  -7   6   16.30    1.13
   3   7  -6   14.95    3.12
  -3   7   6   16.46    2.83
   3   7  -6   17.68    1.42
   3   7  -6   19.18    1.45
  -3  -7   5   78.90    2.47
  -3   7   5   85.19    6.12
   3   7  -5   87.63    3.08
   3   7  -5   83.71    2.94
   3   7  -5   86.96    6.97
  -3  -7   4  106.06    2.91
   3   7  -4  113.18    3.49
   3   7  -4  105.27    3.30
  -3   7   4  107.56    6.86
   3   7  -4  104.85    7.33
  -3  -7   3   17.86    1.24
   3   7  -3   19.11    1.51
   3   7  -3   17.92    1.40
  -3   7   3   16.71    2.89
  -3  -7   2  239.43    4.48
   3   7  -2  242.01    4.89
  -3   7   2  248.66   10.45
  -3  -7   2  228.56    4.55
  -3  -7   1   38.46    1.83
  -3  -7   1   35.65    1.79
  -3   7   1   36.42    4.04
   3   7  -1   38.94    1.98
  -3  -7   0   19.76    1.35
  -3   7   0   18.06    2.82
   3   7   0   19.87    1.42
  -3  -7   0   19.53    1.30
  -3  -7  -1   18.24    1.31
   3   7   1   19.18    1.38
  -3  -7  -1   18.84    1.27
  -3   7  -1   15.66    2.65
  -3  -7  -2    1.75    0.53
   3   7   2    1.13    0.51
  -3   7  -2    1.33    1.19
  -3  -7  -2    0.91    0.41
  -3  -7  -3    4.55    0.76
  -3   7  -3    3.38    1.68
   3   7   3    4.19    0.67
  -3  -7  -3    4.25    0.62
  -3  -7  -4   32.56    1.85
  -3   7  -4   34.51    3.93
  -3  -7  -4   31.82    1.52
  -3   7  -5   -0.08    1.40
  -3  -7  -5    0.54    0.45
  -3  -7  -5    1.60    0.44
  -3  -7  -6   14.93    1.02
  -3   7  -6   16.56    2.86
  -3  -7  -6   17.39    1.39
  -3   7  -7    3.91    1.57
  -3  -7  -7    5.42    0.66
  -3   7  -8    6.53    1.98
  -3  -7  -8    5.36    0.63
  -3  -7  -9    2.92    0.56
  -3  -7  -9    3.08    0.51
  -3  -7 -10    3.50    0.54
  -3  -7 -10    4.71    0.63
  -3  -7 -11    0.66    0.41
  -3  -7 -11    0.65    0.43
  -3  -7 -12   39.42    1.60
  -3  -7 -12   38.41    1.67
  -3  -7 -13   49.70    1.80
  -3  -7 -13   47.15    1.82
  -3  -7 -14    0.36    0.30
  -3  -7 -14    1.06    0.39
  -3  -7 -15   51.53    1.86
  -3  -7 -15   50.91    1.76
  -3  -7 -16    0.46    0.29
  -3  -7 -16    0.63    0.35
  -3  -7 -17   81.06    2.22
  -3  -7 -17   78.04    1.94
  -3  -7 -18    2.57    0.38
  -3  -7 -18    2.89    0.49
  -3  -7 -19   27.15    1.14
   3   8 -20    4.13    0.47
   3   8 -19    4.79    0.57
   3   8 -18    0.42    0.31
   3   8 -17    1.40    0.42
   3   8 -16    2.73    0.59
   3   8 -16    1.87    0.43
   3   8 -15    1.00    0.46
   3   8 -15    1.11    0.43
   3   8 -14    8.73    0.96
   3   8 -14   10.15    0.95
   3   8 -13    1.26    0.47
   3   8 -13    1.76    0.52
   3   8 -12    0.62    0.50
   3   8 -12    1.26    0.53
   3   8 -11   23.74    1.59
   3   8 -11   23.50    1.55
   3   8 -10   26.14    1.69
   3   8 -10   24.36    1.62
   3   8  -9  361.67    6.02
   3   8  -9  332.77    5.83
   3   8  -8  220.92    4.83
   3   8  -8  231.85    4.83
  -3  -8   7    0.92    0.39
   3   8  -7    0.98    0.56
   3   8  -7    1.18    0.57
  -3  -8   6   67.32    2.33
   3   8  -6   70.47    2.67
  -3   8   6   68.72    5.53
   3   8  -6   67.37    2.74
  -3  -8   5  131.79    3.30
  -3   8   5  134.39    7.64
   3   8  -5  133.59    3.83
  -3  -8   4    8.85    0.94
  -3   8   4    7.29    1.95
   3   8  -4    9.64    1.14
  -3  -8   3  164.21    3.80
  -3   8   3  175.84    8.76
   3   8  -3  170.78    4.26
  -3  -8   3  161.24    3.79
  -3  -8   2   43.23    1.99
  -3   8   2   46.89    4.70
   3   8  -2   44.62    2.19
  -3  -8   2   40.97    1.90
  -3  -8   1    1.96    0.58
   3   8  -1    2.17    0.58
  -3   8   1    1.54    1.33
  -3  -8   1    1.90    0.49
  -3  -8   0    8.89    0.97
   3   8   0    8.28    0.97
  -3   8   0    8.30    2.27
  -3  -8   0    8.35    0.85
  -3  -8  -1    1.31    0.50
  -3   8  -1    2.01    1.48
   3   8   1    0.67    0.47
  -3  -8  -1    0.15    0.40
  -3  -8  -2   32.86    1.81
  -3   8  -2   36.31    4.15
  -3  -8  -2   31.37    1.52
   3   8   2   33.50    1.78
  -3  -8  -3   24.50    1.60
  -3   8  -3   23.67    3.40
   3   8   3   22.92    1.45
  -3  -8  -3   24.03    1.29
  -3  -8  -4   68.83    2.64
  -3   8  -4   69.32    5.63
  -3  -8  -4   66.33    2.10
  -3  -8  -5    1.72    0.59
  -3   8  -5    0.57    1.00
  -3  -8  -5    0.86    0.34
  -3  -8  -6    1.55    0.62
  -3  -8  -6    1.72    0.44
  -3  -8  -7   15.52    1.01
  -3  -8  -7   12.95    1.05
  -3  -8  -8   -0.07    0.45
  -3  -8  -8    0.56    0.32
  -3  -8  -9   12.25    0.90
  -3  -8  -9   10.60    0.93
  -3  -8 -10   45.49    1.67
  -3  -8 -10   41.91    1.80
  -3  -8 -11   42.52    1.61
  -3  -8 -11   41.12    1.75
  -3  -8 -12   10.18    0.83
  -3  -8 -12    8.33    0.81
  -3  -8 -13   62.00    1.92
  -3  -8 -13   56.43    1.94
  -3  -8 -14   39.11    1.53
  -3  -8 -14   38.04    1.54
  -3  -8 -15    0.70    0.32
  -3  -8 -15    0.09    0.30
  -3  -8 -16   -0.27    0.28
  -3  -8 -16    0.06    0.28
  -3  -8 -17    4.83    0.50
  -3  -8 -18    0.43    0.23
   3   9 -18    0.47    0.34
   3   9 -17   14.20    0.91
   3   9 -16    2.21    0.51
   3   9 -16    2.95    0.46
   3   9 -15    5.44    0.69
   3   9 -15    5.46    0.63
   3   9 -14   10.82    0.96
   3   9 -14   10.82    0.90
   3   9 -13    4.41    0.70
   3   9 -13    5.00    0.72
   3   9 -12    5.18    0.74
   3   9 -12    4.26    0.72
   3   9 -11    1.26    0.49
   3   9 -11    1.06    0.50
   3   9 -10  158.88    3.91
   3   9  -9   68.16    2.69
  -3  -9   8    7.31    0.77
   3   9  -8    8.73    1.07
  -3  -9   7  165.37    3.61
   3   9  -7  167.32    4.29
  -3  -9   6   67.45    2.37
   3   9  -6   66.95    2.76
  -3  -9   5    1.94    0.53
   3   9  -5    2.40    0.77
  -3  -9   5    2.29    0.58
  -3  -9   4   53.58    2.21
   3   9  -4   53.03    2.46
  -3  -9   4   50.30    2.07
  -3  -9   3    0.36    0.44
  -3   9   3    0.27    1.08
   3   9  -3    0.07    0.49
  -3  -9   3    0.08    0.42
  -3  -9   2   61.96    2.43
   3   9  -2   64.43    2.70
  -3  -9   2   59.40    2.14
  -3  -9   1   35.69    1.87
  -3   9   1   35.83    4.08
   3   9  -1   33.77    1.94
  -3  -9   1   35.53    1.63
  -3  -9   0   10.39    1.08
   3   9   0    9.62    1.04
  -3  -9   0    9.58    0.85
  -3  -9  -1   43.82    2.11
  -3   9  -1   39.98    4.34
   3   9   1   42.21    2.08
  -3  -9  -1   42.07    1.68
  -3  -9  -2    2.44    0.61
   3   9   2    2.53    0.66
  -3   9  -2    1.90    1.21
  -3  -9  -2    2.23    0.47
  -3  -9  -3  156.28    3.98
   3   9   3  149.53    3.62
  -3  -9  -3  149.55    3.02
  -3  -9  -3  145.88    3.48
  -3  -9  -4   13.55    1.27
  -3  -9  -4   11.68    0.88
  -3  -9  -4   12.96    1.08
  -3  -9  -5   77.99    2.84
  -3  -9  -5   81.18    2.19
  -3  -9  -5   79.19    2.54
  -3  -9  -6   21.76    1.13
  -3  -9  -6   19.52    1.29
  -3  -9  -6   20.00    1.50
  -3  -9  -7   27.86    1.25
  -3  -9  -7   26.54    1.49
  -3  -9  -8   16.90    0.97
  -3  -9  -8   14.64    1.10
  -3  -9  -9    3.95    0.60
  -3  -9  -9    4.83    0.54
  -3  -9 -10   32.75    1.32
  -3  -9 -10   30.70    1.52
  -3  -9 -11   79.29    2.04
  -3  -9 -11   75.83    2.29
  -3  -9 -12    9.62    0.74
  -3  -9 -12    9.03    0.81
  -3  -9 -13   10.60    0.76
  -3  -9 -13   10.09    0.81
  -3  -9 -14    0.80    0.32
  -3  -9 -15    7.55    0.64
  -3  -9 -16    4.50    0.47
  -3  -9 -17   17.65    0.79
   3  10 -16   27.99    1.09
   3  10 -15    2.23    0.43
   3  10 -14   15.54    1.03
   3  10 -13    0.08    0.34
   3  10 -12   28.49    1.53
   3  10 -11   14.85    1.18
   3  10 -10   16.09    1.27
  -3 -10   9    0.48    0.32
   3  10  -9    1.05    0.54
  -3 -10   9    0.48    0.34
  -3 -10   8    6.83    0.72
   3  10  -8    9.28    1.08
  -3 -10   8    7.75    0.80
  -3 -10   7    6.01    0.73
   3  10  -7    7.11    0.99
  -3 -10   7    7.47    0.80
  -3 -10   6  158.16    3.61
   3  10  -6  167.72    4.30
  -3 -10   6  158.27    3.39
  -3 -10   5   67.86    2.42
   3  10  -5   69.75    2.80
  -3 -10   5   64.92    2.14
  -3 -10   4   34.32    1.78
   3  10  -4   35.03    2.04
  -3 -10   4   33.54    1.54
  -3 -10   3    0.04    0.38
   3  10  -3   -0.17    0.48
  -3 -10   3   -0.23    0.40
  -3 -10   2    3.77    0.69
   3  10  -2    4.32    0.83
  -3 -10   2    3.64    0.56
  -3 -10   1   15.71    1.18
  -3 -10   1   18.10    1.37
   3  10  -1   16.38    1.36
  -3 -10   1   16.92    1.02
  -3 -10   0    9.37    0.92
  -3 -10   0    9.01    1.03
   3  10   0    9.01    1.06
  -3 -10  -1    0.57    0.39
  -3 -10  -1    0.28    0.35
   3  10   1    0.39    0.45
  -3 -10  -2   11.00    1.15
   3  10   2   10.34    1.02
  -3 -10  -2    9.38    0.91
  -3 -10  -3    9.21    1.08
  -3 -10  -3    8.54    0.91
  -3 -10  -4   19.46    1.46
  -3 -10  -4   18.78    1.29
  -3 -10  -5    0.78    0.60
  -3 -10  -5    0.52    0.38
  -3 -10  -6   20.75    1.32
  -3 -10  -6   20.97    1.50
  -3 -10  -7   -0.40    0.46
  -3 -10  -8   39.64    1.76
  -3 -10  -9   -0.22    0.36
  -3 -10 -10   35.95    1.59
  -3 -10 -11   32.70    1.45
  -3 -10 -12   92.09    2.32
  -3 -10 -13   12.74    0.85
  -3 -10 -14    2.85    0.43
  -3 -10 -15    6.32    0.53
  -3 -10 -16   -0.32    0.25
   3  11 -15   22.54    1.02
   3  11 -14   -0.05    0.27
   3  11 -13    1.64    0.40
   3  11 -12   20.21    1.22
   3  11 -11    0.46    0.36
  -3 -11  10    4.58    0.53
   3  11 -10    6.03    0.79
  -3 -11   9    3.58    0.52
   3  11  -9    5.90    0.83
  -3 -11   8    4.60    0.61
   3  11  -8    6.24    0.89
  -3 -11   7    9.15    0.84
   3  11  -7   10.28    1.13
  -3 -11   6    3.21    0.55
   3  11  -6    3.23    0.77
  -3 -11   5    3.76    0.64
   3  11  -5    4.48    0.81
  -3 -11   4   20.17    1.34
   3  11  -4   19.71    1.51
  -3 -11   3   33.53    1.75
   3  11  -3   36.50    1.98
  -3 -11   2    3.64    0.68
  -3 -11   2    1.75    0.43
   3  11  -2    2.97    0.70
  -3 -11   1    9.39    0.92
  -3 -11   1   10.63    1.04
   3  11  -1    9.56    1.05
  -3 -11   0    1.30    0.54
  -3 -11   0    1.25    0.43
   3  11   0    1.24    0.51
  -3 -11  -1   19.57    1.43
   3  11   1   16.21    1.25
  -3 -11  -1   17.59    1.24
  -3 -11  -2    5.10    0.80
  -3 -11  -2    4.89    0.70
   3  11   2    4.35    0.69
  -3 -11  -3    1.05    0.61
  -3 -11  -3    0.36    0.32
  -3 -11  -4   59.14    2.41
  -3 -11  -4   56.22    2.12
  -3 -11  -5   45.75    1.89
  -3 -11  -5   46.02    2.12
  -3 -11  -6   -0.11    0.46
  -3 -11  -6   -0.63    0.38
  -3 -11  -7   11.64    0.95
  -3 -11  -8   43.32    1.75
  -3 -11  -9   25.79    1.31
  -3 -11 -10   19.65    1.11
  -3 -11 -11   54.76    1.75
  -3 -11 -12   28.62    1.21
  -3 -11 -13    5.51    0.53
  -3 -11 -14   48.63    1.35
   3  12 -14    3.80    0.46
   3  12 -13   14.78    0.91
   3  12 -12   -0.36    0.33
   3  12 -11    0.97    0.41
  -3 -12  10    1.86    0.34
   3  12 -10    2.09    0.52
  -3 -12   9   -0.06    0.21
   3  12  -9    0.33    0.36
  -3 -12   8    3.08    0.47
   3  12  -8    4.01    0.68
  -3 -12   7   24.97    1.25
   3  12  -7   27.17    1.58
  -3 -12   6    8.76    0.80
   3  12  -6    7.50    0.91
  -3 -12   5    5.48    0.70
   3  12  -5    6.78    0.89
  -3 -12   4   15.46    1.07
  -3 -12   4   17.22    1.18
   3  12  -4   19.41    1.41
  -3 -12   3    4.68    0.68
  -3 -12   3    3.16    0.55
   3  12  -3    3.18    0.67
  -3 -12   2   14.83    1.06
  -3 -12   2   15.49    1.18
   3  12  -2   16.28    1.28
  -3 -12   1    3.41    0.69
  -3 -12   1    2.15    0.45
   3  12  -1    2.80    0.60
  -3 -12   0   19.55    1.35
   3  12   0   19.70    1.32
  -3 -12   0   19.53    1.22
  -3 -12  -1    8.04    0.91
   3  12   1    7.92    0.82
  -3 -12  -1    6.97    0.77
  -3 -12  -2    1.99    0.53
  -3 -12  -2    2.62    0.53
  -3 -12  -3    7.72    0.89
  -3 -12  -3    6.53    0.74
  -3 -12  -4    5.09    0.76
  -3 -12  -4    6.41    0.74
  -3 -12  -5    0.91    0.49
  -3 -12  -5    0.64    0.33
  -3 -12  -6   20.60    1.19
  -3 -12  -7    4.12    0.58
  -3 -12  -8    2.07    0.43
  -3 -12  -9   29.76    1.30
  -3 -12 -10   19.21    0.99
  -3 -12 -11    1.28    0.32
  -3 -12 -12   -0.07    0.22
  -3 -12 -13    0.47    0.22
   3  13 -13    6.61    0.53
   3  13 -12   -0.64    0.29
   3  13 -11    1.06    0.34
  -3 -13  10    5.42    0.47
   3  13 -10    7.50    0.72
  -3 -13   9    6.59    0.55
   3  13  -9    8.44    0.79
  -3 -13   8    9.75    0.69
   3  13  -8   10.33    0.91
  -3 -13   7    0.70    0.29
   3  13  -7    0.76    0.42
  -3 -13   6   13.98    0.86
  -3 -13   6   15.57    0.95
   3  13  -6   17.09    1.19
  -3 -13   5    0.47    0.34
  -3 -13   5    0.04    0.24
   3  13  -5    0.54    0.36
  -3 -13   4   60.78    1.87
  -3 -13   4   67.70    2.10
   3  13  -4   67.34    2.32
  -3 -13   3   39.61    1.54
  -3 -13   3   42.82    1.73
   3  13  -3   41.93    1.82
  -3 -13   2    5.34    0.69
  -3 -13   2    5.03    0.60
   3  13  -2    5.04    0.68
  -3 -13   1   19.99    1.26
   3  13  -1   21.91    1.27
  -3 -13   1   20.44    1.14
  -3 -13   0    5.52    0.69
  -3 -13   0    4.18    0.57
   3  13   0    4.47    0.58
  -3 -13  -1    0.11    0.39
  -3 -13  -1   -0.24    0.31
  -3 -13  -2   33.70    1.63
  -3 -13  -2   30.89    1.41
  -3 -13  -3   30.52    1.37
  -3 -13  -3   32.63    1.60
  -3 -13  -4    1.65    0.52
  -3 -13  -4    1.61    0.38
  -3 -13  -5   14.44    0.93
  -3 -13  -6    2.37    0.42
  -3 -13  -7    0.05    0.24
  -3 -13  -8    9.25    0.68
  -3 -13  -9   -0.57    0.25
  -3 -13 -10    1.72    0.31
   3  14 -11   45.62    1.28
   3  14 -10    4.00    0.46
   3  14  -9    1.43    0.35
  -3 -14   8    1.78    0.31
   3  14  -8    2.56    0.45
  -3 -14   7   14.59    0.78
   3  14  -7   16.73    0.99
  -3 -14   6    0.62    0.28
   3  14  -6    0.70    0.34
  -3 -14   5    6.34    0.60
   3  14  -5    7.48    0.72
  -3 -14   4    0.81    0.32
  -3 -14   4    0.66    0.26
   3  14  -4    0.85    0.34
  -3 -14   3    0.53    0.33
  -3 -14   3    0.30    0.23
   3  14  -3   -0.15    0.33
  -3 -14   2    0.01    0.29
  -3 -14   2    0.22    0.24
   3  14  -2    0.18    0.28
  -3 -14   1   18.19    1.08
   3  14  -1   16.74    0.97
  -3 -14   1   17.66    0.94
  -3 -14   0    3.66    0.56
  -3 -14   0    3.13    0.45
  -3 -14  -1    9.74    0.82
  -3 -14  -1    7.80    0.66
  -3 -14  -2    0.59    0.38
  -3 -14  -2    0.65    0.30
  -3 -14  -3   46.65    1.48
  -3 -14  -3   49.67    1.72
  -3 -14  -4   19.53    0.96
  -3 -14  -5    4.62    0.49
  -3 -14  -6   20.07    0.90
  -3 -14  -7    4.67    0.44
   3  15  -7    6.67    0.52
  -3 -15   6    1.38    0.25
   3  15  -6    1.27    0.28
  -3 -15   5    3.07    0.35
   3  15  -5    2.69    0.37
  -3 -15   4   10.56    0.65
   3  15  -4    9.76    0.63
  -3 -15   3    2.53    0.39
   3  15  -3    2.22    0.35
  -3 -15   2   25.18    1.05
  -3 -15   1   34.77    1.25
  -3 -15   0    0.36    0.26
   4   0 -19    0.11    0.24
   4   0 -18    0.61    0.36
   4   0 -17   -0.30    0.34
   4   0 -16    3.95    0.67
   4   0 -15    0.10    0.43
   4   0 -14   59.20    2.43
   4   0 -14   63.57    1.99
   4   0 -13    1.04    0.61
   4   0 -13    0.59    0.41
   4   0 -12    6.01    0.97
   4   0 -12    4.99    0.67
   4   0 -11   -0.19    0.52
   4   0 -11    0.10    0.38
   4   0 -10    6.83    1.03
   4   0 -10    5.24    0.78
   4   0  -9   -0.33    0.58
   4   0  -9   -0.63    0.54
   4   0  -8   78.76    3.13
   4   0  -8   80.17    2.74
   4   0  -7    0.48    0.63
   4   0  -7   -0.36    0.49
   4   0  -6    7.07    1.11
   4   0  -6    5.30    0.86
   4   0  -6    5.89    2.13
   4   0  -5    2.24    0.78
   4   0  -5    0.26    0.58
   4   0  -5    0.59    1.11
  -4   0   5    0.67    0.59
   4   0  -4    0.38    0.62
   4   0  -4   -0.24    0.56
   4   0  -4   -0.11    1.68
  -4   0   4   -0.21    0.46
   4   0  -3    0.04    0.46
   4   0  -3    0.59    0.60
  -4   0   3   -0.61    0.53
   4   0  -2   12.35    1.32
   4   0  -2   11.21    1.11
  -4   0   2   11.15    1.08
   4   0  -2    9.38    2.23
   4   0  -1    0.03    0.49
   4   0  -1   -0.05    1.14
  -4   0   1    0.02    0.40
   4   0   0   53.74    2.30
  -4   0   0   55.50    2.18
   4   0   1    0.07    0.42
   4   0   1   -0.73    1.45
  -4   0  -1    0.63    0.46
   4   0   2   21.84    1.59
  -4   0  -2   21.81    1.50
   4   0   3   -0.53    0.52
  -4   0  -3    0.57    1.26
  -4   0  -3    0.30    0.42
   4   0   4    9.74    1.02
  -4   0  -4   14.01    1.10
  -4   0  -5    0.87    0.43
  -4   0  -6    9.05    0.93
  -4   0  -7    0.88    0.44
  -4   0  -8    2.24    0.54
  -4   0  -9    3.55    0.75
  -4   0 -10   37.42    1.61
  -4   0 -11    1.08    0.44
  -4   0 -12    3.73    0.56
  -4   0 -13    0.54    0.39
  -4   0 -14   30.64    1.44
  -4   0 -15   -0.48    0.38
  -4   0 -16    9.32    0.80
  -4   0 -17    0.47    0.30
  -4   0 -18    0.14    0.24
   4   1 -20   22.06    0.95
   4  -1 -19    0.74    0.31
   4   1 -19    0.43    0.30
   4  -1 -18   13.89    0.93
   4   1 -18   15.22    1.02
   4  -1 -17    0.55    0.37
   4   1 -17    0.73    0.38
   4  -1 -16    4.42    0.68
   4   1 -16    3.27    0.65
   4  -1 -15    0.62    0.41
   4   1 -15    0.51    0.50
   4  -1 -14   33.32    1.81
   4   1 -14   33.34    1.88
   4   1 -14   36.00    1.55
   4  -1 -13    1.75    0.61
   4   1 -13    2.85    0.76
   4  -1 -13    2.69    0.52
   4   1 -13    2.73    0.54
   4  -1 -12   18.29    1.46
   4   1 -12   17.97    1.52
   4  -1 -12   19.76    1.24
   4   1 -12   15.78    1.16
   4  -1 -11   22.98    1.65
   4   1 -11   22.27    1.68
   4  -1 -11   23.49    1.41
   4   1 -11   23.29    1.43
   4  -1 -10    4.40    0.83
   4   1 -10    5.11    0.96
   4  -1 -10    4.92    0.75
   4   1 -10    4.42    0.71
   4  -1  -9   19.19    1.55
   4   1  -9   21.48    1.68
   4  -1  -9   19.76    1.38
   4   1  -9   20.62    1.40
   4  -1  -8    1.06    0.71
   4   1  -8    1.07    0.69
   4  -1  -8    0.99    0.54
   4   1  -8    0.44    0.46
   4  -1  -7   -0.63    0.66
   4   1  -7    1.06    0.63
   4  -1  -7    0.26    0.44
   4   1  -7    0.16    0.54
   4  -1  -6    7.51    1.06
   4   1  -6    7.53    1.10
   4  -1  -6    7.52    0.92
   4   1  -6    6.26    0.85
  -4   1   6    6.49    0.88
   4  -1  -5   32.65    2.01
   4   1  -5   32.72    2.09
   4  -1  -5   32.53    1.78
   4   1  -5   31.24    1.77
   4  -1  -5   27.76    3.90
  -4   1   5   30.98    1.77
  -4  -1   5   28.76    1.81
   4  -1  -4    2.06    0.71
   4   1  -4    1.16    0.70
   4  -1  -4    0.81    0.56
   4   1  -4    0.67    0.47
   4  -1  -4   -0.05    1.12
   4   1  -4    1.27    1.19
  -4   1   4    0.16    0.42
  -4  -1   4    0.53    0.52
   4  -1  -3    6.64    1.03
   4   1  -3    7.25    1.15
   4  -1  -3    6.95    0.93
   4   1  -3    7.12    0.92
   4  -1  -3    6.11    1.80
   4   1  -3    7.46    2.08
  -4   1   3    4.75    0.75
  -4  -1   3    6.23    0.80
   4  -1  -2   25.31    1.80
   4   1  -2   25.22    1.86
   4  -1  -2   24.91    1.62
   4   1  -2   22.77    1.53
   4  -1  -2   27.08    3.84
  -4   1   2   23.20    1.45
  -4  -1   2   25.21    1.61
   4   1  -2   18.17    3.12
   4   1  -1   27.81    1.93
   4  -1  -1   29.10    1.73
   4   1  -1   26.52    1.64
   4  -1  -1   23.89    3.55
  -4   1   1   30.29    1.62
  -4  -1   1   31.39    1.72
   4   1  -1   27.48    3.78
   4  -1   0    9.28    1.01
   4   1   0    9.35    1.03
  -4   1   0    9.39    0.92
  -4  -1   0    9.47    0.96
   4  -1   0   11.20    2.59
   4   1   0   10.29    2.19
   4  -1   1    8.05    0.95
   4   1   1    9.32    1.03
  -4   1  -1    7.63    0.83
  -4  -1  -1    9.45    0.99
   4  -1   1    8.67    2.14
   4   1   1    6.69    1.79
   4  -1   2  177.66    4.05
   4   1   2  179.75    4.08
  -4   1  -2  182.01    9.56
   4   1   2  161.82    8.48
  -4   1  -2  180.62    3.68
  -4  -1  -2  180.03    3.84
   4  -1   3    0.84    0.46
   4   1   3    0.82    0.47
  -4   1  -3    1.82    0.60
  -4  -1  -3    1.14    0.47
   4   1   4   49.23    2.11
  -4   1  -4   48.70    4.88
  -4   1  -4   50.18    1.91
  -4  -1  -4   52.33    2.03
   4   1   5   12.04    1.05
  -4   1  -5   10.77    0.91
  -4  -1  -5   10.90    0.96
  -4   1  -6   31.58    1.49
  -4  -1  -6   31.85    1.57
  -4   1  -7   13.05    0.99
  -4  -1  -7   12.48    0.99
  -4   1  -8   21.80    1.29
  -4  -1  -8   17.23    1.13
  -4   1  -9   45.56    1.72
  -4  -1  -9   42.82    1.72
  -4   1 -10   47.81    1.77
  -4  -1 -10   49.89    1.86
  -4   1 -11    6.62    0.77
  -4  -1 -11    4.93    0.66
  -4   1 -12    0.64    0.36
  -4  -1 -12    0.97    0.44
  -4   1 -13   29.52    1.41
  -4  -1 -13   28.52    1.39
  -4   1 -14    0.45    0.33
  -4  -1 -14    0.47    0.37
  -4   1 -15    4.10    0.56
  -4  -1 -15    3.83    0.57
  -4   1 -16    1.77    0.44
  -4  -1 -16    1.31    0.39
  -4   1 -17    0.60    0.32
  -4  -1 -17    0.98    0.34
  -4   1 -18    0.26    0.24
  -4  -1 -18    0.31    0.27
   4   2 -20    0.20    0.21
   4   2 -19    3.16    0.47
   4   2 -18    1.35    0.41
   4  -2 -17    8.35    0.76
   4   2 -17    8.34    0.82
   4  -2 -16   18.52    1.18
   4   2 -16   16.14    1.21
   4  -2 -15    0.48    0.43
   4   2 -15    0.37    0.45
   4  -2 -14    1.62    0.54
   4   2 -14    2.29    0.66
   4   2 -14    2.07    0.47
   4  -2 -13    0.31    0.47
   4   2 -13    0.11    0.55
   4   2 -13    0.05    0.33
   4  -2 -12    4.98    0.82
   4   2 -12    3.84    0.86
   4   2 -12    5.06    0.71
   4  -2 -11  147.22    3.88
   4   2 -11  148.54    4.26
   4  -2 -11  160.76    3.50
   4   2 -11  157.11    3.63
   4  -2 -10   16.50    1.40
   4   2 -10   14.39    1.48
   4  -2 -10   16.64    1.22
   4   2 -10   16.47    1.27
   4  -2  -9   -0.01    0.54
   4   2  -9    0.18    0.59
   4  -2  -9    1.18    0.50
   4   2  -9    1.22    0.60
   4  -2  -8    0.02    0.51
   4   2  -8    0.57    0.60
   4  -2  -8    0.37    0.43
   4   2  -8   -0.01    0.53
   4  -2  -7   32.18    2.00
   4   2  -7   32.76    2.13
   4  -2  -7   34.28    1.79
   4   2  -7   33.27    1.80
  -4   2   7   32.47    1.75
   4  -2  -6   13.23    1.31
   4   2  -6   11.15    1.34
   4  -2  -6   13.69    1.20
   4   2  -6   12.54    1.14
  -4   2   6   12.33    1.10
   4  -2  -5  164.81    4.36
   4   2  -5  164.98    4.66
   4  -2  -5  160.79    3.91
   4   2  -5  156.10    3.87
   4  -2  -5  168.10    9.33
   4   2  -5  164.69    9.53
  -4   2   5  158.03    3.78
   4  -2  -4  193.07    4.75
   4   2  -4  198.68    5.05
   4  -2  -4  190.85    4.26
   4   2  -4  192.14    4.31
   4  -2  -4  189.49    9.75
   4   2  -4  204.59   10.53
  -4   2   4  195.48    4.15
  -4  -2   4  189.85    4.54
   4  -2  -3   12.09    1.31
   4   2  -3   11.27    1.33
   4  -2  -3   12.57    1.21
   4   2  -3   12.57    1.17
  -4   2   3   10.86    1.01
  -4  -2   3   10.44    1.10
   4  -2  -3    8.89    2.01
   4   2  -3   10.67    2.45
   4   2  -2   11.90    1.31
   4  -2  -2   13.66    1.22
   4   2  -2   13.39    1.20
  -4   2   2   11.87    1.02
  -4  -2   2   11.82    1.11
   4  -2  -2   15.10    2.82
   4   2  -2   11.45    2.57
   4   2  -1    3.86    0.92
   4  -2  -1    3.83    0.74
   4   2  -1    3.61    0.68
   4  -2  -1    4.65    1.87
   4   2  -1    2.04    1.68
  -4   2   1    2.78    0.55
  -4  -2   1    3.85    0.73
   4  -2   0   -0.33    0.49
   4   2   0   -0.30    0.51
   4  -2   0    2.09    1.45
   4   2   0    1.51    1.63
  -4   2   0    0.09    0.40
  -4  -2   0   -0.82    0.55
   4  -2   1   31.46    1.76
   4   2   1   31.78    1.76
  -4   2  -1   31.16    4.16
  -4   2  -1   30.01    1.50
  -4  -2  -1   34.58    1.86
   4   2   2  121.85    3.33
  -4   2  -2  127.69    8.11
  -4   2  -2  117.45    2.88
  -4  -2  -2  121.76    3.22
   4   2   3   21.49    1.43
  -4   2  -3   21.12    1.23
  -4  -2  -3   22.38    1.39
  -4   2  -3   21.31    3.30
   4   2   4   32.78    1.71
  -4   2  -4   32.81    1.50
  -4  -2  -4   33.44    1.70
   4   2   5   13.57    1.12
  -4   2  -5   12.34    0.95
  -4  -2  -5   14.65    1.12
   4   2   6    0.62    0.38
  -4   2  -6    0.04    0.27
  -4  -2  -6    0.42    0.50
  -4   2  -7    8.00    0.76
  -4  -2  -7    8.73    0.86
  -4   2  -8   51.56    1.82
  -4  -2  -8   53.21    1.98
  -4   2  -9   17.94    1.08
  -4  -2  -9   18.77    1.18
  -4   2 -10   39.94    1.58
  -4  -2 -10   42.78    1.72
  -4   2 -11   48.01    1.75
  -4  -2 -11   49.60    1.83
  -4   2 -12    0.56    0.37
  -4  -2 -12    0.77    0.45
  -4   2 -13   36.55    1.55
  -4  -2 -13   38.08    1.60
  -4   2 -14   53.96    1.85
  -4  -2 -14   56.96    1.90
  -4   2 -15    9.33    0.81
  -4  -2 -15    8.90    0.81
  -4   2 -16   15.10    0.95
  -4  -2 -16   15.79    1.01
  -4   2 -17   16.49    0.92
  -4  -2 -17   17.56    1.01
  -4  -2 -18    5.95    0.58
   4   3 -20   45.06    1.31
   4   3 -19    0.92    0.32
   4   3 -18    0.60    0.41
   4   3 -17    0.62    0.39
   4   3 -16   -0.05    0.41
   4  -3 -15   30.28    1.45
   4   3 -15   31.71    1.33
   4   3 -14    6.90    0.74
   4  -3 -14    6.53    0.77
   4   3 -14    6.62    0.96
   4  -3 -13    8.86    0.90
   4   3 -13    9.17    0.87
   4   3 -13    8.01    1.09
   4   3 -12    7.34    0.85
   4  -3 -12    5.83    0.79
   4   3 -12    6.60    1.05
   4  -3 -11    0.92    0.47
   4   3 -11    3.29    0.85
   4   3 -11    3.20    0.66
   4  -3 -10   30.61    1.78
   4   3 -10   30.96    2.06
   4   3 -10   31.07    1.68
   4  -3  -9  112.49    3.42
   4   3  -9  112.28    3.81
   4   3  -9  115.77    3.25
   4  -3  -8   87.49    3.06
   4   3  -8   87.57    3.37
   4   3  -8   86.39    2.84
   4  -3  -7  240.26    5.08
   4   3  -7  239.39    5.56
   4  -3  -7  240.12    4.58
   4   3  -7  243.27    4.81
   4  -3  -6   15.19    1.38
   4   3  -6   15.88    1.54
   4  -3  -6   15.87    1.25
   4   3  -6   14.38    1.25
   4  -3  -5  121.17    3.67
   4   3  -5  119.86    3.96
   4  -3  -5  121.18    3.35
   4   3  -5  120.68    3.43
  -4  -3   5  118.26    3.68
   4   3  -4   92.48    3.45
   4  -3  -4   87.68    2.85
   4   3  -4   92.48    3.00
  -4  -3   4   94.14    3.20
   4   3  -3    1.00    0.71
   4  -3  -3    0.92    0.52
   4   3  -3    1.11    0.56
   4  -3  -3   -1.16    1.62
   4   3  -3   -1.32    1.49
  -4  -3   3    0.26    0.61
   4   3  -2    3.07    0.80
   4   3  -2    2.39    0.63
   4  -3  -2    2.37    1.20
   4   3  -2    3.74    1.58
  -4  -3   2    2.41    0.61
   4   3  -1    2.96    0.76
   4   3  -1    4.20    0.76
   4  -3  -1    4.01    1.58
  -4  -3   1    2.87    0.67
   4   3   0   73.12    2.63
  -4   3   0   80.99    6.75
  -4  -3   0   72.15    2.63
   4   3   1   79.78    2.71
  -4   3  -1   79.24    6.61
  -4  -3  -1   81.75    2.75
   4   3   2    7.50    0.90
  -4   3  -2    7.36    0.74
  -4  -3  -2    9.22    1.00
  -4   3  -2    9.18    2.46
   4   3   3   58.14    2.28
  -4   3  -3   61.08    1.96
  -4  -3  -3   59.98    2.24
   4   3   4    0.58    0.42
  -4   3  -4    0.48    0.30
  -4  -3  -4    0.36    0.50
   4   3   5   -0.21    0.43
  -4   3  -5    0.01    0.26
  -4  -3  -5    0.23    0.41
  -4   3  -6    6.40    0.66
  -4  -3  -6    6.23    0.75
  -4   3  -7   14.57    0.96
  -4  -3  -7   17.28    1.19
  -4   3  -8   23.14    1.19
  -4  -3  -8   25.18    1.37
  -4   3  -9    9.92    0.79
  -4  -3  -9   12.50    0.99
  -4   3 -10   10.66    0.84
  -4  -3 -10   12.27    0.97
  -4   3 -11    1.13    0.35
  -4  -3 -11    1.90    0.54
  -4   3 -12   14.95    1.00
  -4  -3 -12   16.43    1.06
  -4   3 -13    0.26    0.30
  -4  -3 -13    0.93    0.43
  -4   3 -14   14.97    0.97
  -4  -3 -14   16.08    1.02
  -4   3 -15    9.31    0.76
  -4  -3 -15    9.88    0.83
  -4  -3 -16   39.68    1.52
  -4  -3 -17   16.82    0.98
  -4  -3 -18    0.96    0.32
   4   4 -19   21.31    1.00
   4   4 -18    7.82    0.71
   4   4 -17    5.01    0.64
   4   4 -16   23.24    1.37
   4   4 -15    3.17    0.69
   4   4 -15    2.65    0.46
   4   4 -14    0.47    0.53
   4   4 -14    0.44    0.31
   4  -4 -13   54.64    1.99
   4   4 -13   54.33    2.42
   4   4 -13   56.18    2.00
   4  -4 -12   81.90    2.54
   4   4 -12   81.58    3.06
   4   4 -12   84.56    2.58
   4  -4 -11    7.28    0.85
   4   4 -11    6.28    0.82
   4   4 -11    4.94    0.98
   4  -4 -10   82.88    2.74
   4   4 -10   88.45    3.32
   4   4 -10   88.07    2.76
   4  -4  -9   27.41    1.65
   4   4  -9   25.75    1.88
   4   4  -9   27.54    1.60
   4  -4  -8  368.68    5.96
   4   4  -8  361.50    6.71
   4   4  -8  366.66    5.81
   4  -4  -7   28.78    1.73
   4   4  -7   28.60    1.99
   4   4  -7   28.44    1.70
   4   4  -6   39.92    2.31
   4   4  -6   41.69    2.04
   4   4  -5    6.23    1.08
   4   4  -5    6.26    0.92
  -4  -4   5    5.70    0.96
   4   4  -4   79.02    3.16
   4   4  -4   86.49    2.90
  -4  -4   4   85.22    3.08
   4   4  -3   10.48    1.08
   4   4  -3    9.03    1.18
  -4  -4   3    8.79    1.06
   4   4  -2    0.51    0.56
   4   4  -2    0.74    0.59
  -4  -4   2   -0.40    0.55
   4   4  -1    2.49    0.64
  -4  -4   1    1.56    0.55
   4   4   0    2.08    0.57
  -4  -4   0    2.31    0.60
   4   4   1   12.05    1.11
  -4  -4  -1   12.45    1.13
   4   4   2   17.53    1.30
  -4  -4  -2   18.26    1.35
   4   4   3   11.30    1.03
  -4  -4  -3   11.49    1.05
   4   4   4    1.52    0.50
  -4  -4  -4    1.75    0.52
   4   4   5    4.42    0.69
  -4  -4  -5    4.95    0.73
  -4  -4  -6   15.04    1.14
  -4  -4  -7    2.89    0.61
  -4  -4  -8   57.53    2.03
  -4  -4  -9    0.73    0.38
  -4  -4 -10    1.16    0.43
  -4  -4 -11    2.79    0.54
  -4  -4 -12   21.33    1.18
  -4  -4 -13   10.05    0.84
  -4  -4 -14    7.93    0.74
  -4  -4 -15   40.69    1.55
  -4  -4 -16  185.24    3.14
  -4  -4 -17    0.49    0.31
  -4  -4 -18    3.46    0.42
   4   5 -19    2.26    0.36
   4   5 -18    2.35    0.41
   4   5 -17   13.41    0.93
   4   5 -16    2.59    0.55
   4   5 -15   18.33    1.23
   4   5 -15   19.63    1.01
   4   5 -14    0.46    0.41
   4   5 -14    0.42    0.28
   4   5 -13    4.46    0.77
   4   5 -13    4.35    0.60
   4   5 -12    0.40    0.48
   4   5 -12    1.14    0.46
   4   5 -11    7.13    0.99
   4   5 -11    5.97    0.80
   4   5 -10   14.00    1.32
   4   5 -10   15.78    1.19
   4   5  -9    6.35    0.99
   4   5  -9    6.86    0.87
   4   5  -8   60.05    2.72
   4   5  -8   57.92    2.32
   4   5  -7    3.82    0.90
   4   5  -7    3.05    0.72
   4   5  -6  144.01    4.16
   4   5  -6  141.97    3.71
  -4  -5   6  145.08    4.01
   4   5  -5  182.56    4.67
   4   5  -5  186.69    4.25
  -4  -5   5  185.78    4.50
   4   5  -4    5.19    0.94
   4   5  -4    4.82    0.78
  -4  -5   4    5.95    0.84
   4   5  -3   20.88    1.65
   4   5  -3   24.54    1.58
  -4  -5   3   23.44    1.61
   4   5  -2   33.96    2.09
   4   5  -2   35.96    1.88
  -4  -5   2   37.14    1.94
   4   5  -1   41.83    2.01
  -4  -5   1   41.22    2.03
   4   5   0  108.76    3.20
  -4  -5   0  112.96    3.24
   4   5   1    0.48    0.50
  -4  -5  -1    0.19    0.50
   4   5   2  210.23    4.30
  -4  -5  -2  212.90    4.19
   4   5   3   91.10    2.77
  -4  -5  -3   88.39    2.67
   4   5   4    1.13    0.41
  -4  -5  -4    1.10    0.48
  -4  -5  -5   28.65    1.52
  -4  -5  -6    9.13    0.87
  -4  -5  -7    0.35    0.44
  -4  -5  -8   -0.19    0.39
  -4  -5  -9    0.26    0.36
  -4  -5 -10   -0.12    0.31
  -4  -5 -11    1.02    0.40
  -4  -5 -12   23.36    1.18
  -4  -5 -13    1.14    0.38
  -4  -5 -14    8.78    0.73
  -4  -5 -15  128.60    2.57
  -4  -5 -16   81.59    1.98
  -4  -5 -17  144.22    2.44
   4   6 -18   44.92    1.35
  -4  -6  18   38.99    1.18
   4   6 -17    1.26    0.36
   4   6 -16   53.92    1.82
   4   6 -15    0.67    0.37
   4   6 -15    1.13    0.31
   4   6 -14    4.48    0.67
   4   6 -14    3.96    0.53
   4   6 -13   15.23    1.18
   4   6 -13   14.93    0.99
   4   6 -12    1.44    0.56
   4   6 -12    1.28    0.41
   4   6 -11   11.27    1.11
   4   6 -11   11.53    0.97
   4   6 -10   18.90    1.42
   4   6 -10   16.69    1.21
   4   6  -9   40.67    2.10
   4   6  -9   39.80    1.85
   4   6  -8   56.16    2.49
   4   6  -8   54.72    2.22
   4   6  -7   50.41    2.40
   4   6  -7   48.00    2.13
  -4  -6   7   49.70    2.30
   4   6  -6  272.88    5.49
   4   6  -6  269.12    5.03
  -4  -6   6  269.87    5.30
   4   6  -5   16.53    1.44
   4   6  -5   15.94    1.32
  -4  -6   5   18.21    1.44
   4   6  -4   62.55    2.67
   4   6  -4   64.55    2.50
  -4  -6   4   62.66    2.53
   4   6  -3   20.70    1.56
   4   6  -3   21.94    1.49
  -4  -6   3   18.47    1.41
   4   6  -2   12.96    1.19
  -4  -6   2   12.54    1.16
   4   6  -1   85.46    2.85
  -4  -6   1   83.12    2.77
   4   6   0    0.61    0.55
  -4  -6   0    0.50    0.53
   4   6   1   64.08    2.42
  -4  -6  -1   61.25    2.26
   4   6   2   55.03    2.18
  -4  -6  -2   53.41    2.07
   4   6   3    2.17    0.57
  -4  -6  -3    1.54    0.51
   4   6   4    0.88    0.38
  -4  -6  -4    1.02    0.44
  -4  -6  -5   13.16    1.02
  -4  -6  -6    0.89    0.39
  -4  -6  -7    0.43    0.33
  -4  -6  -8    0.72    0.39
  -4  -6  -9    6.63    0.67
  -4  -6 -10    0.61    0.32
  -4  -6 -11    3.46    0.50
  -4  -6 -12    4.27    0.54
  -4  -6 -13   12.52    0.82
  -4  -6 -14   26.45    1.16
  -4  -6 -15   28.01    1.15
  -4  -6 -16   69.72    1.68
  -4  -7  17    2.28    0.31
   4   7 -16    1.32    0.37
  -4  -7  16    0.75    0.27
   4   7 -15    1.21    0.41
   4   7 -15    0.23    0.21
   4   7 -14    1.01    0.40
   4   7 -14    0.41    0.25
   4   7 -13    1.62    0.48
   4   7 -13    1.19    0.37
   4   7 -12    1.82    0.53
   4   7 -12    1.24    0.36
   4   7 -11    2.12    0.59
   4   7 -11    2.26    0.51
   4   7 -10    0.23    0.40
   4   7 -10    0.05    0.37
  -4  -7  10   -0.49    0.48
   4   7  -9    0.67    0.46
   4   7  -9    1.19    0.47
  -4  -7   9   -0.13    0.44
   4   7  -8    1.50    0.61
   4   7  -8    1.14    0.53
  -4  -7   8    0.21    0.48
   4   7  -7   37.18    1.92
   4   7  -7   37.19    1.85
  -4  -7   7   38.08    1.91
   4   7  -6  126.20    3.52
   4   7  -6  127.69    3.44
  -4  -7   6  124.96    3.41
   4   7  -5    2.92    0.72
   4   7  -5    2.19    0.60
  -4  -7   5    2.38    0.64
   4   7  -4   -0.18    0.41
   4   7  -4   -0.53    0.48
  -4  -7   4   -0.09    0.51
   4   7  -3   17.02    1.33
  -4  -7   3   17.02    1.26
   4   7  -2   75.26    2.67
  -4  -7   2   70.83    2.48
   4   7  -1    3.00    0.67
  -4  -7   1    3.21    0.68
   4   7   0  102.59    3.06
  -4  -7   0  101.40    2.81
   4   7   1   44.56    1.98
  -4  -7  -1   46.37    1.87
   4   7   2   29.32    1.55
  -4  -7  -2   29.53    1.49
   4   7   3    4.15    0.63
  -4  -7  -3    3.27    0.57
  -4  -7  -4    2.25    0.49
  -4  -7  -5    9.54    0.84
  -4  -7  -6    1.11    0.38
  -4  -7  -7    0.85    0.36
  -4  -7  -8    2.86    0.48
  -4  -7  -9    2.06    0.42
  -4  -7 -10    0.30    0.26
  -4  -7 -11    0.15    0.26
  -4  -7 -12   25.27    1.11
  -4  -7 -13    1.02    0.32
  -4  -7 -14    1.40    0.34
  -4  -7 -15   41.18    1.24
   4   8 -15   32.28    1.15
  -4  -8  15   32.15    1.11
   4   8 -14    1.80    0.39
   4   8 -14    2.42    0.36
  -4  -8  14    2.32    0.39
   4   8 -13    1.07    0.34
   4   8 -13    1.35    0.32
  -4  -8  13    1.02    0.32
   4   8 -12   41.47    1.63
   4   8 -12   43.37    1.56
  -4  -8  12   43.74    1.61
   4   8 -11   10.76    0.90
   4   8 -11   11.41    0.90
  -4  -8  11   10.47    0.86
   4   8 -10    6.73    0.76
   4   8 -10    5.09    0.66
  -4  -8  10    6.20    0.71
   4   8  -9    0.94    0.44
   4   8  -9    0.96    0.44
  -4  -8   9    0.17    0.34
   4   8  -8    4.35    0.66
   4   8  -8    4.90    0.73
  -4  -8   8    4.23    0.61
   4   8  -7   57.96    2.16
   4   8  -7   64.56    2.33
  -4  -8   7   63.69    2.23
   4   8  -6   54.17    2.11
   4   8  -6   59.61    2.29
  -4  -8   6   57.88    2.14
   4   8  -5   12.38    1.12
  -4  -8   5   11.67    1.01
   4   8  -4   96.28    2.99
  -4  -8   4   93.10    2.68
   4   8  -3   98.63    3.01
  -4  -8   3   94.67    2.66
   4   8  -2    0.25    0.41
  -4  -8   2    0.11    0.39
   4   8  -1   23.00    1.46
  -4  -8   1   22.33    1.27
   4   8   0   35.82    1.77
  -4  -8   0   34.48    1.54
   4   8   1    3.11    0.62
  -4  -8  -1    2.24    0.50
   4   8   2   24.91    1.37
  -4  -8  -2   24.47    1.28
   4   8   3    0.28    0.36
  -4  -8  -3   -0.01    0.30
  -4  -8  -4    7.01    0.68
  -4  -8  -5    7.30    0.68
  -4  -8  -6    0.70    0.32
  -4  -8  -7    4.96    0.55
  -4  -8  -8   24.56    1.11
  -4  -8  -9    9.38    0.69
  -4  -8 -10    3.28    0.43
  -4  -8 -11    0.97    0.29
  -4  -8 -12   13.56    0.76
  -4  -8 -13    0.42    0.23
   4   9 -14    0.04    0.19
   4   9 -13    4.73    0.48
  -4  -9  13    3.77    0.40
   4   9 -12   18.95    0.98
  -4  -9  12   17.50    0.87
   4   9 -11   16.66    0.99
  -4  -9  11   16.53    0.90
   4   9 -10    0.25    0.30
  -4  -9  10    0.55    0.25
   4   9  -9   -0.14    0.34
  -4  -9   9    0.07    0.25
   4   9  -8    1.71    0.49
  -4  -9   8    1.79    0.42
   4   9  -7   65.70    2.26
  -4  -9   7   66.10    1.99
   4   9  -6    0.80    0.46
  -4  -9   6    0.47    0.32
   4   9  -5   37.45    1.81
  -4  -9   5   35.32    1.48
   4   9  -4   72.92    2.51
  -4  -9   4   68.33    2.03
   4   9  -3   71.54    2.48
  -4  -9   3   74.82    2.11
   4   9  -2   58.25    2.21
  -4  -9   2   59.86    1.86
   4   9  -1    8.26    0.89
  -4  -9   1    7.38    0.71
   4   9   0   11.26    0.99
  -4  -9   0   10.76    0.81
   4   9   1    8.50    0.83
  -4  -9  -1    8.70    0.72
   4   9   2    3.08    0.55
  -4  -9  -2    3.86    0.50
  -4  -9  -3    4.54    0.50
  -4  -9  -4    2.94    0.44
  -4  -9  -5    1.68    0.34
  -4  -9  -6    5.25    0.51
  -4  -9  -7    0.93    0.28
  -4  -9  -8   13.88    0.75
  -4  -9  -9    2.07    0.35
   4  10 -13   16.50    0.73
   4  10 -12    5.64    0.51
   4  10 -11   25.25    1.08
   4  10 -10    8.81    0.71
   4  10  -9   25.90    1.24
   4  10  -8    0.64    0.35
  -4 -10   8    0.73    0.24
   4  10  -7   15.84    1.08
  -4 -10   7   13.59    0.76
   4  10  -6   42.59    1.76
  -4 -10   6   41.58    1.34
   4  10  -5  121.68    3.00
  -4 -10   5  120.89    2.27
   4  10  -4   65.82    2.24
  -4 -10   4   63.04    1.66
   4  10  -3   18.09    1.19
  -4 -10   3   17.59    0.88
   4  10  -2    2.49    0.59
  -4 -10   2    1.64    0.32
   4  10  -1    1.17    0.39
  -4 -10   1    0.55    0.23
   4  10   0    9.62    0.83
  -4 -10   0   10.02    0.66
   4  10   1    8.89    0.76
  -4 -10  -1    8.66    0.61
  -4 -10  -2   39.46    1.24
  -4 -10  -3   -0.33    0.24
   4  11 -11    3.78    0.40
   4  11 -10    9.35    0.64
   4  11  -9    2.62    0.42
   4  11  -8    5.96    0.60
   4  11  -7    1.60    0.38
   4  11  -6  100.25    2.39
   4  11  -5   19.95    1.12
   4  11  -4   13.49    0.96
   4  11  -3    1.27    0.40
   4  11  -2   14.65    0.95
   4  11  -1    2.17    0.43
   4  11   0   13.08    0.85
   4  12  -9    1.14    0.26
   4  12  -8   18.61    0.83
   4  12  -7    2.97    0.41
   4  12  -6    0.93    0.31
   4  12  -5    1.12    0.32
   4  12  -4    2.72    0.42
   4  12  -3   40.67    1.33
   4  12  -2   31.32    1.13
   4  12  -1    1.07    0.32
  -5   0  12   12.02    0.60
  -5   0  11   -0.28    0.23
  -5   0  10   11.63    0.70
  -5   0   9    0.06    0.24
  -5   0   8    0.62    0.29
  -5   0   7    0.37    0.28
  -5   0   6   99.51    2.29
  -5   0   5    0.23    0.32
  -5   0   4   19.08    1.06
  -5   0   3   -0.55    0.31
  -5   0   2   12.17    0.89
  -5   0   1    8.80    0.80
  -5   0   0  112.10    2.48
  -5   0  -1    2.56    0.46
  -5   0  -2   30.90    1.28
  -5   0  -3   -0.13    0.27
  -5   0  -4   10.89    0.79
  -5   0  -5   -0.09    0.24
  -5   0  -6    0.90    0.32
  -5   0  -7   -0.09    0.22
  -5   0  -8    1.10    0.29
  -5   0  -9    0.18    0.22
  -5   0 -10    0.40    0.25
  -5   0 -11   -0.45    0.24
  -5  -1  12    1.73    0.31
  -5  -1  11    0.86    0.27
  -5  -1  10    0.39    0.26
  -5   1   9    2.08    0.32
  -5  -1   9    3.13    0.44
   5   1  -8    1.73    0.43
  -5   1   8    1.99    0.33
  -5  -1   8    1.75    0.38
   5   1  -7    7.09    0.74
  -5   1   7    5.79    0.52
  -5  -1   7    6.99    0.68
  -5   1   6    0.32    0.24
  -5  -1   6    0.86    0.39
   5   1  -5    0.23    0.42
  -5   1   5    0.03    0.22
  -5  -1   5    0.22    0.36
   5   1  -4   59.26    2.05
  -5   1   4   55.73    1.64
  -5  -1   4   59.09    1.88
   5   1  -3    2.63    0.57
  -5   1   3    2.05    0.40
  -5  -1   3    3.44    0.57
  -5   1   2    1.51    0.45
  -5  -1   2    1.09    0.40
  -5   1   1   75.00    1.93
  -5  -1   1   76.00    2.13
  -5   1   0   75.07    1.93
  -5  -1   0   83.39    2.23
  -5   1  -1   13.53    0.84
  -5  -1  -1   14.29    0.95
  -5  -1  -2    5.10    0.59
  -5   1  -2    2.92    0.44
  -5   1  -3    4.71    0.49
  -5  -1  -3    4.96    0.56
  -5   1  -4   19.87    0.96
  -5  -1  -4   20.00    1.03
  -5   1  -5    0.57    0.29
  -5  -1  -5    0.03    0.24
  -5   1  -6    5.13    0.50
  -5  -1  -6    5.32    0.53
  -5   1  -7    7.46    0.59
  -5  -1  -7    7.64    0.63
  -5   1  -8    4.20    0.45
  -5  -1  -8    3.35    0.41
  -5   1  -9    2.62    0.38
  -5  -1  -9    3.16    0.42
  -5   1 -10    0.57    0.25
  -5  -1 -10    1.03    0.28
  -5  -1 -11    7.77    0.55
  -5  -2  13    0.03    0.17
  -5  -2  12    2.00    0.33
  -5  -2  11    2.07    0.37
   5   2 -10   49.88    1.55
  -5  -2  10   49.19    1.57
   5   2  -9    1.93    0.44
  -5  -2   9    1.58    0.40
   5   2  -8    7.32    0.71
  -5  -2   8    7.26    0.69
   5   2  -7    0.30    0.34
  -5  -2   7    0.09    0.32
   5   2  -6   16.28    1.08
  -5  -2   6   16.35    1.04
   5   2  -5   13.77    1.04
  -5  -2   5   13.79    0.97
   5   2  -4    5.41    0.71
  -5  -2   4    6.33    0.72
   5   2  -3   34.80    1.60
  -5  -2   3   35.30    1.48
   5   2  -2   91.70    2.55
  -5  -2   2   97.96    2.44
   5   2  -1    0.49    0.46
  -5  -2   1    5.09    0.75
   5   2   0   62.12    2.07
  -5  -2   0   67.65    2.02
  -5  -2  -1   11.63    0.87
  -5  -2  -2    3.42    0.49
  -5  -2  -3    0.82    0.38
  -5  -2  -4    5.11    0.57
  -5  -2  -5   15.96    0.89
  -5  -2  -6    9.07    0.68
  -5  -2  -7   39.54    1.33
  -5  -2  -8    1.83    0.36
  -5  -2  -9    1.55    0.34
  -5  -2 -10   15.16    0.77
  -5  -2 -11    0.35    0.22
  -5  -3  13   12.77    0.64
  -5  -3  12    1.91    0.33
   5   3 -11    3.16    0.39
  -5  -3  11    3.40    0.45
   5   3 -10   13.47    0.80
  -5  -3  10   13.39    0.84
   5   3  -9   20.47    1.05
  -5  -3   9   22.12    1.12
   5   3  -8   11.64    0.85
  -5  -3   8   12.85    0.90
   5   3  -7   84.43    2.26
  -5  -3   7   84.77    2.26
   5   3  -6   39.02    1.60
  -5  -3   6   40.00    1.58
   5   3  -5    4.59    0.64
  -5  -3   5    4.14    0.61
   5   3  -4   29.73    1.47
  -5  -3   4   32.32    1.44
   5   3  -3   80.16    2.35
  -5  -3   3   79.15    2.22
   5   3  -2  107.38    2.74
  -5  -3   2  112.39    2.61
   5   3  -1   51.82    1.89
  -5  -3   1   53.50    1.80
   5   3   0    4.37    0.63
  -5  -3   0    4.85    0.64
   5   3   1   14.62    1.00
  -5  -3  -1   15.43    0.97
  -5  -3  -2    7.01    0.67
  -5  -3  -3   -0.05    0.29
  -5  -3  -4   19.98    1.04
  -5  -3  -5   26.05    1.14
  -5  -3  -6   18.95    0.96
  -5  -3  -7    9.90    0.69
  -5  -3  -8   19.61    0.92
  -5  -3  -9   16.95    0.83
  -5  -3 -10    0.30    0.22
  -5  -3 -11    1.77    0.30
  -5  -4  12   20.15    0.84
   5   4 -11    0.38    0.24
  -5  -4  11    0.27    0.24
   5   4 -10    7.91    0.61
  -5  -4  10    7.84    0.63
   5   4  -9    0.59    0.33
  -5  -4   9    0.25    0.25
   5   4  -8    6.21    0.64
  -5  -4   8    6.08    0.63
   5   4  -7   22.00    1.15
  -5  -4   7   25.12    1.23
   5   4  -6   12.77    0.92
  -5  -4   6   13.69    0.94
   5   4  -5    3.22    0.57
  -5  -4   5    4.13    0.59
   5   4  -4   94.68    2.50
  -5  -4   4   98.65    2.43
   5   4  -3    8.98    0.85
  -5  -4   3    8.63    0.82
   5   4  -2   73.00    2.20
  -5  -4   2   77.68    2.16
   5   4  -1   85.25    2.37
  -5  -4   1   91.93    2.32
   5   4   0    6.58    0.70
  -5  -4   0    6.77    0.67
   5   4   1   23.96    1.21
  -5  -4  -1   23.66    1.17
  -5  -4  -2   -0.16    0.33
  -5  -4  -3   60.84    1.77
  -5  -4  -4    0.18    0.32
  -5  -4  -5  127.80    2.42
  -5  -4  -6  147.71    2.53
  -5  -4  -7    9.06    0.65
  -5  -4  -8   12.68    0.72
  -5  -4  -9    0.82    0.24
  -5  -4 -10    0.00    0.18
  -5  -4 -11    8.87    0.54
  -5  -5  12    4.30    0.37
   5   5 -11    0.61    0.21
  -5  -5  11    0.57    0.20
   5   5 -10    6.74    0.55
  -5  -5  10    7.00    0.55
   5   5  -9    9.02    0.66
  -5  -5   9   10.37    0.70
   5   5  -8   28.79    1.20
  -5  -5   8   27.89    1.16
   5   5  -7   31.28    1.31
  -5  -5   7   32.37    1.30
   5   5  -6   16.09    0.98
  -5  -5   6   16.84    0.97
   5   5  -5   61.13    1.91
  -5  -5   5   64.69    1.88
   5   5  -4   37.50    1.54
  -5  -5   4   40.07    1.50
   5   5  -3   38.32    1.56
  -5  -5   3   39.00    1.47
   5   5  -2   10.93    0.88
  -5  -5   2    9.59    0.76
   5   5  -1   24.26    1.24
  -5  -5   1   24.59    1.17
   5   5   0    1.85    0.41
  -5  -5   0    1.05    0.36
   5   5   1    0.30    0.32
  -5  -5  -1   -0.11    0.30
  -5  -5  -2   57.39    1.69
  -5  -5  -3   15.42    0.90
  -5  -5  -4   13.87    0.82
  -5  -5  -5   12.11    0.76
  -5  -5  -6    0.22    0.23
  -5  -5  -7    4.32    0.44
  -5  -5  -8    0.45    0.22
  -5  -5  -9    1.87    0.31
  -5  -5 -10    0.15    0.16
   5   6 -10   -0.06    0.17
  -5  -6  10    0.18    0.19
   5   6  -9    2.62    0.38
  -5  -6   9    2.64    0.35
   5   6  -8    6.04    0.56
  -5  -6   8    7.89    0.57
   5   6  -7   10.67    0.75
  -5  -6   7    9.80    0.66
   5   6  -6    0.66    0.31
  -5  -6   6    0.02    0.26
   5   6  -5   14.42    0.91
  -5  -6   5   15.39    0.86
   5   6  -4   53.86    1.74
  -5  -6   4   55.80    1.63
   5   6  -3    0.20    0.33
  -5  -6   3    0.21    0.28
   5   6  -2   21.34    1.11
  -5  -6   2   22.19    1.04
   5   6  -1   10.79    0.80
  -5  -6   1    9.06    0.68
   5   6   0    2.02    0.41
  -5  -6   0    1.85    0.35
   5   6   1   21.60    1.02
  -5  -6  -1   23.76    1.05
  -5  -6  -2   15.03    0.83
  -5  -6  -3   19.95    0.93
  -5  -6  -4   83.26    1.80
  -5  -6  -5    0.73    0.26
  -5  -6  -6   42.30    1.21
  -5  -6  -7   10.14    0.59
  -5  -6  -8    9.46    0.55
   5   7  -9    1.18    0.24
  -5  -7   9    1.60    0.25
   5   7  -8   21.32    0.90
  -5  -7   8   21.53    0.79
   5   7  -7   13.33    0.76
  -5  -7   7   13.99    0.69
   5   7  -6    0.96    0.31
  -5  -7   6    0.54    0.19
   5   7  -5    6.53    0.60
  -5  -7   5    6.40    0.51
   5   7  -4    8.10    0.66
  -5  -7   4    6.89    0.55
   5   7  -3   56.41    1.66
  -5  -7   3   57.49    1.49
   5   7  -2    4.41    0.51
  -5  -7   2    5.10    0.51
   5   7  -1   86.63    1.96
  -5  -7   1   90.52    1.86
   5   7   0    0.29    0.26
  -5  -7   0   -0.34    0.25
  -5  -7  -1    3.05    0.38
  -5  -7  -2   31.37    1.06
  -5  -7  -3    6.88    0.52
  -5  -7  -4    0.16    0.20
  -5  -7  -5   10.14    0.57
  -5  -7  -6    1.29    0.24
   5   8  -6    0.17    0.19
   5   8  -5    0.60    0.25
  -5  -8   5    0.07    0.15
   5   8  -4   34.44    1.15
  -5  -8   4   32.74    0.94
   5   8  -3    1.72    0.35
  -5  -8   3    1.87    0.32
   5   8  -2   99.36    1.88
  -5  -8   2   98.43    1.66
  -5  -8   1    2.49    0.32
  -5  -8   0    2.80    0.31
  -5  -8  -1   30.31    0.91
  -5  -8  -2    3.50    0.32
  -5  -8  -3    0.67    0.19
   0   0   0    0.00    0.00
TITL O093 in P2(1)/c
REM P2(1)/c (#14 in standard setting)
CELL 1.54184   4.578704  14.798639  22.373233  90.0000  92.1303  90.0000
ZERR    1.00   0.000195   0.000651   0.001213   0.0000   0.0045   0.0000
LATT  1
SYMM -x, y+1/2,-z+1/2
SFAC C H N O
UNIT 76.00 68.00 8.00 8.00
TREF
HKLF 4
END
_computing_structure_solution     'SHELXT 2014/5 (Sheldrick, 2014)'
;
_shelx_hkl_checksum     65471
_shelx_res_file
;
    o093.res created by SHELXL-2014/7
TITL o093_a.res in P2(1)/c
REM Old TITL O093 in P21/c #14
REM SHELXT solution in P2(1)/c
REM R1 0.124, Rweak 0.073, Alpha 0.016, Orientation as input
REM Formula found by SHELXT: C19 N2 O2
CELL 1.54184 4.578704 14.798639 22.373233 90 92.1303 90
ZERR 4 0.000195 0.000651 0.001213 0 0.0045 0
LATT 1
SYMM -X,0.5+Y,0.5-Z
SFAC C H N O
UNIT 76 64 8 8
L.S. 21
PLAN  7
BOND $H
LIST 6
MORE -1
CONF
fmap 2
acta 133
REM <olex2.extras>
REM <HklSrc "%.\\O093.hkl">
REM </olex2.extras>
WGHT    0.060800    0.254600
FVAR       0.49402
O1    4    0.599979    0.509832    0.246022    11.00000    0.02495    0.02142 =
         0.02911   -0.00162    0.00716    0.00028
O2    4    1.499329    0.620023    0.058850    11.00000    0.04145    0.04409 =
         0.03879    0.00007    0.02075   -0.00276
N2    3    0.706747    0.658419    0.267632    11.00000    0.02167    0.01988 =
         0.02394   -0.00048    0.00546    0.00022
AFIX  43
H2    2    0.662844    0.700129    0.292513    11.00000   -1.20000
AFIX   0
N1    3    0.344953    0.659363    0.355612    11.00000    0.01948    0.02481 =
         0.02261   -0.00003    0.00082    0.00275
C10   1    0.570450    0.578728    0.275534    11.00000    0.01517    0.02097 =
         0.02285    0.00180    0.00016    0.00176
C9    1    0.369006    0.581502    0.327666    11.00000    0.01625    0.02329 =
         0.02022    0.00153   -0.00056    0.00183
C16   1    1.002335    0.625338    0.180774    11.00000    0.01967    0.02290 =
         0.02500    0.00276    0.00175    0.00132
AFIX  43
H16   2    0.928974    0.566795    0.178400    11.00000   -1.20000
AFIX   0
C11   1    0.909533    0.683911    0.225021    11.00000    0.01594    0.02290 =
         0.02263    0.00497    0.00084    0.00087
C12   1    1.019146    0.772709    0.229531    11.00000    0.01878    0.02221 =
         0.02576    0.00350   -0.00135    0.00208
C8    1    0.219920    0.501809    0.343102    11.00000    0.02013    0.02462 =
         0.02402    0.00107    0.00071   -0.00034
AFIX  43
H8    2    0.244359    0.448499    0.321852    11.00000   -1.20000
AFIX   0
C15   1    1.205765    0.654732    0.139994    11.00000    0.01997    0.02773 =
         0.02420    0.00466    0.00281    0.00299
C6    1    0.163920    0.663645    0.402778    11.00000    0.01973    0.03160 =
         0.02100    0.00059   -0.00101    0.00512
C17   1    0.927643    0.835446    0.278367    11.00000    0.02745    0.02114 =
         0.02858    0.00127    0.00171   -0.00106
AFIX 137
H17A  2    0.721690    0.847025    0.273897    11.00000   -1.50000
H17B  2    1.032902    0.891326    0.275760    11.00000   -1.50000
H17C  2    0.969976    0.808003    0.316593    11.00000   -1.50000
AFIX   0
C13   1    1.219022    0.800522    0.187958    11.00000    0.02165    0.02278 =
         0.03117    0.00718    0.00018   -0.00233
AFIX  43
H13   2    1.291710    0.859173    0.189879    11.00000   -1.20000
AFIX   0
C14   1    1.312344    0.742844    0.143739    11.00000    0.02159    0.03084 =
         0.02828    0.00814    0.00495   -0.00001
AFIX  43
H14   2    1.446415    0.762992    0.116502    11.00000   -1.20000
AFIX   0
C7    1    0.038254    0.505383    0.390305    11.00000    0.02009    0.03220 =
         0.02558    0.00499    0.00084   -0.00279
AFIX  43
H7    2   -0.061932    0.453935    0.401791    11.00000   -1.20000
AFIX   0
C5    1    0.003604    0.587151    0.421386    11.00000    0.01850    0.03772 =
         0.02049    0.00380   -0.00023    0.00344
C18   1    1.318631    0.593285    0.092977    11.00000    0.02460    0.03400 =
         0.02683    0.00391    0.00574    0.00344
C1    1    0.135914    0.746838    0.433409    11.00000    0.03103    0.03458 =
         0.02701   -0.00463   -0.00136    0.00785
AFIX  43
H1    2    0.242902    0.796876    0.421825    11.00000   -1.20000
AFIX   0
C4    1   -0.183942    0.596465    0.470083    11.00000    0.02429    0.05222 =
         0.02490    0.00607    0.00472    0.00455
AFIX  43
H4    2   -0.289659    0.546936    0.482958    11.00000   -1.20000
AFIX   0
C3    1   -0.209788    0.677834    0.498100    11.00000    0.03040    0.06477 =
         0.02358   -0.00109    0.00545    0.01377
AFIX  43
H3    2   -0.335590    0.683458    0.529579    11.00000   -1.20000
AFIX   0
C2    1   -0.047788    0.753693    0.479888    11.00000    0.03605    0.04789 =
         0.02728   -0.00972   -0.00146    0.01475
AFIX  43
H2A   2   -0.066452    0.808544    0.499669    11.00000   -1.20000
AFIX   0
C19   1    1.207701    0.498169    0.089107    11.00000    0.05360    0.03482 =
         0.04724   -0.00922    0.02614   -0.00296
AFIX 137
H19A  2    1.299151    0.467348    0.057004    11.00000   -1.50000
H19B  2    0.999806    0.498757    0.081752    11.00000   -1.50000
H19C  2    1.253048    0.467439    0.126086    11.00000   -1.50000
AFIX   0
HKLF 4
REM  o093_a.res in P2(1)/c
REM R1 =  0.0382 for    2562 Fo > 4sig(Fo)  and  0.0438 for all    2935 data
REM    210 parameters refined using      0 restraints
END
WGHT      0.0608      0.2546
REM Highest difference peak  0.197,  deepest hole -0.213,  1-sigma level  0.043
Q1    1   1.1680  0.7811  0.2191  11.00000  0.05    0.20
Q2    1   0.9991  0.7240  0.2320  11.00000  0.05    0.18
Q3    1   1.2690  0.6223  0.1176  11.00000  0.05    0.16
Q4    1   0.3142  0.5368  0.3399  11.00000  0.05    0.16
Q5    1   0.1152  0.6189  0.4161  11.00000  0.05    0.16
Q6    1   0.9869  0.7972  0.2552  11.00000  0.05    0.15
Q7    1   0.1917  0.5039  0.3788  11.00000  0.05    0.15
;
_shelx_res_checksum     36309
data_II
_audit_creation_method
;
OLEX2 1.2-alpha
(compiled 2015.11.10 svn.r3248 for OlexSys, GUI svn.r5133)
;
_journal_date_recd_electronic     2017-02-28
_journal_date_accepted     2017-04-25
_journal_name_full     'Acta Crystallographica, Section E'
_journal_year     2017
_journal_volume     73
_journal_issue      6
_journal_page_first     804
_journal_page_last     808
_journal_paper_category     GO
_journal_paper_doi     10.1107/S2056989017006272
_journal_coeditor_code     LH5839
_chemical_name_systematic
;
<i>N</i>-(5-Acetyl-2-bromophenyl)quinoline-2-carboxamide
;
_chemical_name_common     ?
_chemical_formula_moiety     'C18 H13 Br N2 O2'
_chemical_formula_sum     'C18 H13 Br N2 O2'
_chemical_formula_weight     369.21
_chemical_melting_point     ?
_shelx_space_group_comment
;
The symmetry employed for this shelxl refinement is uniquely defined
by the following loop, which should always be used as a source of
symmetry information in preference to the above space-group names.
They are only intended as comments.
;
_space_group_crystal_system     triclinic
_space_group_name_H-M_alt     'P -1'
_space_group_name_Hall     '-P 1'
loop_
    _space_group_symop_operation_xyz
    'x, y, z'
    '-x, -y, -z'
_cell_length_a     4.29848(12)
_cell_length_b     11.6353(3)
_cell_length_c     15.5888(4)
_cell_angle_alpha     103.788(2)
_cell_angle_beta     95.515(2)
_cell_angle_gamma     96.195(2)
_cell_volume     746.76(3)
_cell_formula_units_Z     2
_cell_measurement_reflns_used     10806
_cell_measurement_theta_min     3.9050
_cell_measurement_theta_max     73.8130
_cell_measurement_temperature     123.1(4)
_exptl_crystal_description     plank
_exptl_crystal_colour     'clear colourless'
_exptl_crystal_size_max     0.652
_exptl_crystal_size_mid     0.104
_exptl_crystal_size_min     0.061
_exptl_crystal_density_diffrn     1.642
_exptl_crystal_density_meas     ?
_exptl_crystal_density_method     ?
_exptl_crystal_F_000     372
loop_
    _exptl_crystal_face_index_h
    _exptl_crystal_face_index_k
    _exptl_crystal_face_index_l
    _exptl_crystal_face_perp_dist
    0 0 10 0.0306
    -2 -4 1 0.2183
    2 4 -1 0.2148
    0 -7 0 0.0482
    0 7 0 0.0368
    0 0 -10 0.0306
_exptl_absorpt_coefficient_mu     3.851
_exptl_absorpt_correction_type     gaussian
_exptl_absorpt_process_details
;
[CrysAlis PRO (Rigaku OD, 2015), based on expressions
derived by Clark & Reid (1995)]
;
_shelx_estimated_absorpt_T_min     ?
_shelx_estimated_absorpt_T_max     ?
_exptl_absorpt_correction_T_min     0.540
_exptl_absorpt_correction_T_max     0.900
_diffrn_ambient_temperature     123.1(4)
_diffrn_radiation_type     CuK\a
_diffrn_radiation_wavelength     1.54184
_diffrn_radiation_monochromator     mirror
_diffrn_measurement_device_type     'Agilent TitanS2 GV1000'
_diffrn_measurement_device     'four-circle diffractometer'
_diffrn_measurement_method     '\w scans'
_diffrn_detector_area_resol_mean     4.1818
_diffrn_reflns_number     12899
_diffrn_reflns_av_R_equivalents     0.0329
_diffrn_reflns_theta_min     2.942
_diffrn_reflns_theta_max     73.655
_diffrn_reflns_theta_full     67.684
_diffrn_measured_fraction_theta_max     0.980
_diffrn_measured_fraction_theta_full     0.998
_diffrn_reflns_limit_h_min     -5
_diffrn_reflns_limit_h_max     5
_diffrn_reflns_limit_k_min     -13
_diffrn_reflns_limit_k_max     14
_diffrn_reflns_limit_l_min     -19
_diffrn_reflns_limit_l_max     19
_refine_special_details     ?
_reflns_number_total     2966
_reflns_number_gt     2870
_reflns_threshold_expression     'I > 2\s(I)'
_refine_ls_structure_factor_coef     Fsqd
_refine_ls_matrix_type     full
_refine_ls_R_factor_all     0.0245
_refine_ls_R_factor_gt     0.0238
_refine_ls_wR_factor_gt     0.0641
_refine_ls_wR_factor_ref     0.0648
_refine_ls_goodness_of_fit_ref     1.046
_refine_ls_restrained_S_all     1.046
_refine_ls_number_reflns     2966
_refine_ls_number_parameters     210
_refine_ls_number_restraints     0
_refine_ls_hydrogen_treatment     constr
_refine_ls_weighting_scheme     calc
_refine_ls_weighting_details
              'w=1/[\s^2^(Fo^2^)+(0.0390P)^2^+0.3702P] where P=(Fo^2^+2Fc^2^)/3'
_atom_sites_solution_hydrogens     geom
_atom_sites_solution_primary     ?
_atom_sites_solution_secondary     ?
_refine_ls_shift/su_max     0.001
_refine_ls_shift/su_mean     0.000
_refine_diff_density_max     0.478
_refine_diff_density_min     -0.653
_refine_ls_extinction_method
;
SHELXL2014 (Sheldrick, 2015b)
;
_refine_ls_extinction_coef     0.0018(3)
_refine_ls_extinction_expression
                                  'Fc^*^=kFc[1+0.001xFc^2^\l^3^/sin(2\q)]^-1/4^'
loop_
    _atom_type_symbol
    _atom_type_description
    _atom_type_scat_dispersion_real
    _atom_type_scat_dispersion_imag
    _atom_type_scat_source
    'C' 'C' 0.0181 0.0091
                         'International Tables Vol C Tables 4.2.6.8 and 6.1.1.4'
    'H' 'H' 0.0000 0.0000
                         'International Tables Vol C Tables 4.2.6.8 and 6.1.1.4'
    'N' 'N' 0.0311 0.0180
                         'International Tables Vol C Tables 4.2.6.8 and 6.1.1.4'
    'O' 'O' 0.0492 0.0322
                         'International Tables Vol C Tables 4.2.6.8 and 6.1.1.4'
    'Br' 'Br' -0.6763 1.2805
                         'International Tables Vol C Tables 4.2.6.8 and 6.1.1.4'
_computing_data_collection
;
CrysAlis PRO (Rigaku OD, 2015)
;
_computing_cell_refinement
;
CrysAlis PRO (Rigaku OD, 2015)
;
_computing_data_reduction
;
CrysAlis PRO (Rigaku OD, 2015)
;
_computing_structure_solution
;
SHELXT (Sheldrick, 2015a)
;
_computing_structure_refinement
;
SHELXL2014 (Sheldrick, 2015b)
;
_computing_molecular_graphics
;
<i>OLEX2</i> (Dolomanov <i>et al.</i>,  2009)
;
_computing_publication_material
;
<i>OLEX2</i> (Dolomanov <i>et al.</i>,  2009)
;
loop_
    _atom_site_type_symbol
    _atom_site_label
    _atom_site_fract_x
    _atom_site_fract_y
    _atom_site_fract_z
    _atom_site_U_iso_or_equiv
    _atom_site_adp_type
    _atom_site_calc_flag
    _atom_site_occupancy
    _atom_site_disorder_assembly
    _atom_site_disorder_group
    Br Br1 0.61589(4) 0.18439(2) 0.04683(2) 0.02135(9) Uani d 1 . .
    O O1 0.5793(3) 0.36128(11) 0.39598(8) 0.0221(3) Uani d 1 . .
    O O2 1.3517(3) -0.04850(12) 0.36241(9) 0.0289(3) Uani d 1 . .
    N N2 0.5689(3) 0.29917(12) 0.24400(9) 0.0152(3) Uani d 1 . .
    H H2 0.4949 0.3149 0.1955 0.018 Uiso calc 1 . .
    N N1 0.2021(3) 0.45877(12) 0.22055(9) 0.0155(3) Uani d 1 . .
    C C11 0.7457(4) 0.20417(15) 0.23433(11) 0.0144(3) Uani d 1 . .
    C C1 0.4988(4) 0.37012(15) 0.32082(11) 0.0161(3) Uani d 1 . .
    C C6 0.0260(4) 0.54368(15) 0.20390(11) 0.0159(3) Uani d 1 . .
    C C15 1.0588(4) 0.07376(15) 0.29489(11) 0.0161(3) Uani d 1 . .
    C C12 0.7872(4) 0.13977(15) 0.14896(11) 0.0161(3) Uani d 1 . .
    C C2 0.3045(4) 0.46475(15) 0.30427(11) 0.0156(3) Uani d 1 . .
    C C16 0.8882(4) 0.16983(15) 0.30694(11) 0.0158(3) Uani d 1 . .
    H H16 0.8683 0.2121 0.3644 0.019 Uiso calc 1 . .
    C C13 0.9537(4) 0.04208(16) 0.13641(11) 0.0185(3) Uani d 1 . .
    H H13 0.9742 -0.0006 0.0791 0.022 Uiso calc 1 . .
    C C3 0.2451(4) 0.55339(16) 0.37799(11) 0.0202(4) Uani d 1 . .
    H H3 0.3202 0.5528 0.4358 0.024 Uiso calc 1 . .
    C C14 1.0880(4) 0.00874(16) 0.20912(11) 0.0183(3) Uani d 1 . .
    H H14 1.1978 -0.0569 0.2010 0.022 Uiso calc 1 . .
    C C18 1.2121(4) 0.11879(17) 0.46469(11) 0.0219(4) Uani d 1 . .
    H H18A 0.9983 0.1174 0.4778 0.033 Uiso calc 1 . .
    H H18B 1.2985 0.1991 0.4666 0.033 Uiso calc 1 . .
    H H18C 1.3353 0.0903 0.5080 0.033 Uiso calc 1 . .
    C C17 1.2189(4) 0.03975(16) 0.37334(11) 0.0187(3) Uani d 1 . .
    C C7 -0.0919(4) 0.53725(16) 0.11481(11) 0.0190(3) Uani d 1 . .
    H H7 -0.0509 0.4752 0.0692 0.023 Uiso calc 1 . .
    C C8 -0.2654(4) 0.62145(17) 0.09514(12) 0.0231(4) Uani d 1 . .
    H H8 -0.3398 0.6169 0.0362 0.028 Uiso calc 1 . .
    C C9 -0.3322(4) 0.71549(17) 0.16407(13) 0.0241(4) Uani d 1 . .
    H H9 -0.4509 0.7723 0.1501 0.029 Uiso calc 1 . .
    C C4 0.0744(4) 0.63973(16) 0.36164(12) 0.0221(4) Uani d 1 . .
    H H4 0.0344 0.7000 0.4087 0.026 Uiso calc 1 . .
    C C10 -0.2242(4) 0.72361(16) 0.25081(13) 0.0220(4) Uani d 1 . .
    H H10 -0.2703 0.7858 0.2955 0.026 Uiso calc 1 . .
    C C5 -0.0422(4) 0.63791(15) 0.27334(12) 0.0179(3) Uani d 1 . .
loop_
    _atom_site_aniso_label
    _atom_site_aniso_U_11
    _atom_site_aniso_U_22
    _atom_site_aniso_U_33
    _atom_site_aniso_U_12
    _atom_site_aniso_U_13
    _atom_site_aniso_U_23
    Br1 0.03126(13) 0.02289(13) 0.01153(11) 0.00980(8) 0.00226(7) 0.00496(8)
    O1 0.0320(7) 0.0228(7) 0.0123(6) 0.0102(5) 0.0028(5) 0.0033(5)
    O2 0.0414(8) 0.0268(7) 0.0214(6) 0.0190(6) 0.0013(6) 0.0062(5)
    N2 0.0197(7) 0.0159(7) 0.0116(6) 0.0069(5) 0.0031(5) 0.0042(5)
    N1 0.0181(6) 0.0141(7) 0.0149(6) 0.0026(5) 0.0049(5) 0.0034(5)
    C11 0.0159(7) 0.0133(8) 0.0145(7) 0.0019(6) 0.0036(6) 0.0039(6)
    C1 0.0172(7) 0.0155(8) 0.0155(8) 0.0016(6) 0.0039(6) 0.0032(6)
    C6 0.0162(7) 0.0138(8) 0.0189(8) 0.0031(6) 0.0063(6) 0.0046(6)
    C15 0.0171(7) 0.0164(8) 0.0155(8) 0.0019(6) 0.0027(6) 0.0053(6)
    C12 0.0194(8) 0.0181(8) 0.0113(7) 0.0022(6) 0.0018(6) 0.0049(6)
    C2 0.0179(7) 0.0138(8) 0.0156(8) 0.0026(6) 0.0056(6) 0.0029(6)
    C16 0.0185(7) 0.0166(8) 0.0126(7) 0.0028(6) 0.0038(6) 0.0036(6)
    C13 0.0238(8) 0.0173(9) 0.0138(8) 0.0047(7) 0.0050(6) 0.0007(6)
    C3 0.0250(8) 0.0211(9) 0.0138(8) 0.0044(7) 0.0041(6) 0.0017(7)
    C14 0.0212(8) 0.0148(8) 0.0196(8) 0.0054(6) 0.0044(7) 0.0033(7)
    C18 0.0300(9) 0.0223(9) 0.0156(8) 0.0090(7) 0.0026(7) 0.0070(7)
    C17 0.0211(8) 0.0196(9) 0.0177(8) 0.0052(7) 0.0040(6) 0.0074(7)
    C7 0.0234(8) 0.0170(9) 0.0176(8) 0.0059(7) 0.0055(7) 0.0038(7)
    C8 0.0261(9) 0.0232(10) 0.0229(9) 0.0069(7) 0.0028(7) 0.0098(7)
    C9 0.0238(9) 0.0181(9) 0.0336(10) 0.0086(7) 0.0051(7) 0.0096(8)
    C4 0.0270(9) 0.0180(9) 0.0191(8) 0.0062(7) 0.0068(7) -0.0023(7)
    C10 0.0235(8) 0.0135(8) 0.0291(9) 0.0060(7) 0.0085(7) 0.0015(7)
    C5 0.0183(8) 0.0139(8) 0.0215(8) 0.0027(6) 0.0071(6) 0.0026(7)
_geom_special_details
;
 All esds (except the esd in the dihedral angle between two l.s. planes)
 are estimated using the full covariance matrix.  The cell esds are taken
 into account individually in the estimation of esds in distances, angles
 and torsion angles; correlations between esds in cell parameters are only
 used when they are defined by crystal symmetry.  An approximate (isotropic)
 treatment of cell esds is used for estimating esds involving l.s. planes.
;
loop_
    _geom_bond_atom_site_label_1
    _geom_bond_atom_site_label_2
    _geom_bond_site_symmetry_2
    _geom_bond_distance
    _geom_bond_publ_flag
    Br1 C12 . 1.8968(16) ?
    O1 C1 . 1.221(2) ?
    O2 C17 . 1.213(2) ?
    N2 H2 . 0.8600 ?
    N2 C11 . 1.395(2) ?
    N2 C1 . 1.363(2) ?
    N1 C6 . 1.365(2) ?
    N1 C2 . 1.320(2) ?
    C11 C12 . 1.401(2) ?
    C11 C16 . 1.397(2) ?
    C1 C2 . 1.506(2) ?
    C6 C7 . 1.413(2) ?
    C6 C5 . 1.423(2) ?
    C15 C16 . 1.388(2) ?
    C15 C14 . 1.395(2) ?
    C15 C17 . 1.501(2) ?
    C12 C13 . 1.392(2) ?
    C2 C3 . 1.414(2) ?
    C16 H16 . 0.9300 ?
    C13 H13 . 0.9300 ?
    C13 C14 . 1.379(2) ?
    C3 H3 . 0.9300 ?
    C3 C4 . 1.363(3) ?
    C14 H14 . 0.9300 ?
    C18 H18A . 0.9600 ?
    C18 H18B . 0.9600 ?
    C18 H18C . 0.9600 ?
    C18 C17 . 1.505(2) ?
    C7 H7 . 0.9300 ?
    C7 C8 . 1.366(3) ?
    C8 H8 . 0.9300 ?
    C8 C9 . 1.415(3) ?
    C9 H9 . 0.9300 ?
    C9 C10 . 1.365(3) ?
    C4 H4 . 0.9300 ?
    C4 C5 . 1.413(3) ?
    C10 H10 . 0.9300 ?
    C10 C5 . 1.419(3) ?
loop_
    _geom_angle_atom_site_label_1
    _geom_angle_atom_site_label_2
    _geom_angle_atom_site_label_3
    _geom_angle_site_symmetry_1
    _geom_angle_site_symmetry_3
    _geom_angle
    _geom_angle_publ_flag
    C11 N2 H2 . . 116.0 ?
    C1 N2 H2 . . 116.0 ?
    C1 N2 C11 . . 128.05(14) ?
    C2 N1 C6 . . 117.86(14) ?
    N2 C11 C12 . . 119.73(14) ?
    N2 C11 C16 . . 122.69(14) ?
    C16 C11 C12 . . 117.58(15) ?
    O1 C1 N2 . . 125.78(16) ?
    O1 C1 C2 . . 121.70(15) ?
    N2 C1 C2 . . 112.53(14) ?
    N1 C6 C7 . . 118.71(15) ?
    N1 C6 C5 . . 122.01(15) ?
    C7 C6 C5 . . 119.28(16) ?
    C16 C15 C14 . . 120.08(15) ?
    C16 C15 C17 . . 120.76(15) ?
    C14 C15 C17 . . 119.14(15) ?
    C11 C12 Br1 . . 120.33(13) ?
    C13 C12 Br1 . . 118.19(12) ?
    C13 C12 C11 . . 121.48(15) ?
    N1 C2 C1 . . 116.81(14) ?
    N1 C2 C3 . . 124.47(16) ?
    C3 C2 C1 . . 118.73(15) ?
    C11 C16 H16 . . 119.4 ?
    C15 C16 C11 . . 121.17(15) ?
    C15 C16 H16 . . 119.4 ?
    C12 C13 H13 . . 120.1 ?
    C14 C13 C12 . . 119.84(15) ?
    C14 C13 H13 . . 120.1 ?
    C2 C3 H3 . . 121.0 ?
    C4 C3 C2 . . 117.93(16) ?
    C4 C3 H3 . . 121.0 ?
    C15 C14 H14 . . 120.1 ?
    C13 C14 C15 . . 119.79(16) ?
    C13 C14 H14 . . 120.1 ?
    H18A C18 H18B . . 109.5 ?
    H18A C18 H18C . . 109.5 ?
    H18B C18 H18C . . 109.5 ?
    C17 C18 H18A . . 109.5 ?
    C17 C18 H18B . . 109.5 ?
    C17 C18 H18C . . 109.5 ?
    O2 C17 C15 . . 120.30(16) ?
    O2 C17 C18 . . 121.59(16) ?
    C15 C17 C18 . . 118.10(15) ?
    C6 C7 H7 . . 119.7 ?
    C8 C7 C6 . . 120.57(16) ?
    C8 C7 H7 . . 119.7 ?
    C7 C8 H8 . . 119.9 ?
    C7 C8 C9 . . 120.21(17) ?
    C9 C8 H8 . . 119.9 ?
    C8 C9 H9 . . 119.7 ?
    C10 C9 C8 . . 120.64(17) ?
    C10 C9 H9 . . 119.7 ?
    C3 C4 H4 . . 119.9 ?
    C3 C4 C5 . . 120.19(16) ?
    C5 C4 H4 . . 119.9 ?
    C9 C10 H10 . . 119.8 ?
    C9 C10 C5 . . 120.48(16) ?
    C5 C10 H10 . . 119.8 ?
    C4 C5 C6 . . 117.53(16) ?
    C4 C5 C10 . . 123.66(16) ?
    C10 C5 C6 . . 118.80(16) ?
loop_
    _geom_torsion_atom_site_label_1
    _geom_torsion_atom_site_label_2
    _geom_torsion_atom_site_label_3
    _geom_torsion_atom_site_label_4
    _geom_torsion_site_symmetry_1
    _geom_torsion_site_symmetry_2
    _geom_torsion_site_symmetry_3
    _geom_torsion_site_symmetry_4
    _geom_torsion
    _geom_torsion_publ_flag
    Br1 C12 C13 C14 . . . . 178.46(13) ?
    O1 C1 C2 N1 . . . . -173.05(15) ?
    O1 C1 C2 C3 . . . . 7.2(2) ?
    N2 C11 C12 Br1 . . . . 2.1(2) ?
    N2 C11 C12 C13 . . . . -177.97(15) ?
    N2 C11 C16 C15 . . . . 179.08(15) ?
    N2 C1 C2 N1 . . . . 7.0(2) ?
    N2 C1 C2 C3 . . . . -172.76(15) ?
    N1 C6 C7 C8 . . . . -179.06(16) ?
    N1 C6 C5 C4 . . . . -1.3(2) ?
    N1 C6 C5 C10 . . . . 179.38(15) ?
    N1 C2 C3 C4 . . . . -1.0(3) ?
    C11 N2 C1 O1 . . . . -0.7(3) ?
    C11 N2 C1 C2 . . . . 179.29(14) ?
    C11 C12 C13 C14 . . . . -1.5(3) ?
    C1 N2 C11 C12 . . . . 178.73(15) ?
    C1 N2 C11 C16 . . . . -1.7(3) ?
    C1 C2 C3 C4 . . . . 178.68(15) ?
    C6 N1 C2 C1 . . . . -179.91(14) ?
    C6 N1 C2 C3 . . . . -0.2(2) ?
    C6 C7 C8 C9 . . . . -0.7(3) ?
    C12 C11 C16 C15 . . . . -1.4(2) ?
    C12 C13 C14 C15 . . . . -0.6(3) ?
    C2 N1 C6 C7 . . . . -178.60(15) ?
    C2 N1 C6 C5 . . . . 1.4(2) ?
    C2 C3 C4 C5 . . . . 1.1(3) ?
    C16 C11 C12 Br1 . . . . -177.52(12) ?
    C16 C11 C12 C13 . . . . 2.5(2) ?
    C16 C15 C14 C13 . . . . 1.7(2) ?
    C16 C15 C17 O2 . . . . 175.63(17) ?
    C16 C15 C17 C18 . . . . -5.1(2) ?
    C3 C4 C5 C6 . . . . 0.0(3) ?
    C3 C4 C5 C10 . . . . 179.32(17) ?
    C14 C15 C16 C11 . . . . -0.7(2) ?
    C14 C15 C17 O2 . . . . -5.5(2) ?
    C14 C15 C17 C18 . . . . 173.78(16) ?
    C17 C15 C16 C11 . . . . 178.22(14) ?
    C17 C15 C14 C13 . . . . -177.24(15) ?
    C7 C6 C5 C4 . . . . 178.70(15) ?
    C7 C6 C5 C10 . . . . -0.7(2) ?
    C7 C8 C9 C10 . . . . 0.1(3) ?
    C8 C9 C10 C5 . . . . 0.2(3) ?
    C9 C10 C5 C6 . . . . 0.1(3) ?
    C9 C10 C5 C4 . . . . -179.22(17) ?
    C5 C6 C7 C8 . . . . 1.0(3) ?
loop_
    _geom_hbond_atom_site_label_D
    _geom_hbond_atom_site_label_H
    _geom_hbond_atom_site_label_A
    _geom_hbond_site_symmetry_A
    _geom_hbond_distance_DH
    _geom_hbond_distance_HA
    _geom_hbond_distance_DA
    _geom_hbond_angle_DHA
    N2 H2 N1 1_555 0.86 2.19 2.629(2) 112
    C3 H3 O1 2_666 0.93 2.55 3.410(2) 154
    C18 H18 O2 2_856 0.96 2.49 3.444(2) 171
    N2 H2 Br1 1_555 0.86 2.58 3.0810(10)
                                       118
_shelx_hkl_file
;
   0   0  -1  303.20    4.98
   0   0   1  295.58    5.21
   0   0   2  507.36    8.53
   0   0  -2  489.12    8.36
   0   0   3  486.86    8.84
   0   0  -3  469.42    8.53
   0   0  -4    0.41    0.16
   0   0  -4    0.18    0.14
   0   0  -4    0.26    0.14
   0   0  -5   31.67    1.62
   0   0   5   33.98    1.52
   0   0  -5   35.16    1.62
   0   0  -5   34.58    1.41
   0   0   5   34.36    1.31
   0   0  -5   33.43    1.68
   0   0  -5   32.27    1.47
   0   0  -6   64.28    2.72
   0   0   6   66.96    2.09
   0   0  -6   70.29    2.30
   0   0  -6   66.03    2.44
   0   0  -6   65.23    2.72
   0   0  -6   65.29    2.61
   0   0   6   64.83    2.34
   0   0   7  373.21    7.35
   0   0  -7  367.95    8.20
   0   0  -7  379.10    8.79
   0   0  -7  343.31    7.59
   0   0  -7  377.25    8.65
   0   0  -7  380.28    8.97
   0   0  -7  359.76    8.83
   0   0   7  375.98    8.10
   0   0   8   12.33    1.31
   0   0   8   10.72    1.11
   0   0  -8   12.61    1.36
   0   0  -8   11.79    1.31
   0   0  -8   11.09    1.15
   0   0  -8   11.24    1.38
   0   0  -8   12.05    1.40
   0   0  -8   11.04    0.99
   0   0  -9  343.75    9.68
   0   0  -9  336.69    7.73
   0   0  -9  335.71    9.14
   0   0   9  353.55    8.87
   0   0  -9  331.91    8.60
   0   0  -9  332.28    9.69
   0   0 -10  289.96    8.97
   0   0 -10  314.06    9.88
   0   0 -10  305.64    8.63
   0   0  10  290.51    8.48
   0   0 -10  302.62    9.73
   0   0 -10  286.87    7.40
   0   0  10  319.35    9.25
   0   0 -11  417.93   12.96
   0   0 -11  463.38   13.40
   0   0  11  420.22   11.89
   0   0 -11  463.01   10.41
   0   0 -11  449.01   11.84
   0   0  11  435.82   12.12
   0   0 -11  422.47   12.13
   0   0 -11  439.39   12.74
   0   0 -11  432.26   12.13
   0   0 -12  638.60   17.01
   0   0 -12  709.06   16.90
   0   0  12  647.28   16.42
   0   0 -12  663.86   17.59
   0   0 -12  717.98   18.37
   0   0  12  689.82   16.92
   0   0 -12  655.52   18.11
   0   0 -12  670.41   18.27
   0   0 -13    5.07    1.35
   0   0 -13    4.26    1.37
   0   0  13    5.70    1.28
   0   0 -13    5.13    1.43
   0   0  13    2.61    0.84
   0   0  13    5.09    1.10
   0   0 -13    4.09    1.07
   0   0 -13    3.94    1.05
   0   0 -13    4.61    1.39
   0   0 -14   74.08    5.36
   0   0 -14   75.08    5.49
   0   0 -14   70.22    5.24
   0   0  14   71.09    4.56
   0   0 -14   69.46    5.09
   0   0  14   63.74    3.92
   0   0  15   68.88    4.39
   0   0 -15   65.23    4.96
   0   0  15   70.99    3.99
   0   0 -15   70.94    5.26
   0   0 -15   66.85    4.89
   0   0 -15   77.38    5.48
   0   0  16    1.98    0.65
   0   0 -16    2.62    0.93
   0   0 -16    0.54    0.60
   0   0  16    1.43    0.60
   0   0 -17    6.48    1.28
   0   0 -17    6.13    1.50
   0   0  17    6.65    1.14
   0   0 -17    7.52    1.47
   0   0  18    4.05    0.81
   0   0 -18    3.78    0.79
   0   0  18    3.57    0.63
   0   0 -18    3.30    0.84
   0   0 -18    3.73    0.94
   0   1 -18   55.75    3.53
   0  -1  18   58.84    3.00
   0   1 -18   54.48    3.64
   0   1 -17   43.94    3.23
   0   1 -17   52.33    4.11
   0  -1  17   53.63    3.33
   0   1 -17   51.88    3.89
   0  -1  17   48.20    2.82
   0  -1  16  148.34    5.79
   0   1 -16  126.80    6.92
   0  -1  16  149.43    6.33
   0   1 -16  134.39    6.55
   0   1 -15  290.74   11.12
   0   1 -15  266.69   10.33
   0   1 -15  289.72   10.98
   0  -1  15  286.66    9.71
   0  -1  15  272.07    8.90
   0  -1  15  255.17    9.21
   0   1 -15  299.49   11.34
   0   1 -14   36.69    3.69
   0   1 -14   35.88    3.64
   0   1 -14   39.37    3.70
   0   1 -14   35.09    3.68
   0  -1  14   37.80    3.26
   0  -1  14   37.48    3.24
   0   1 -13  126.70    5.30
   0  -1  13  128.72    6.12
   0   1 -13  124.40    6.28
   0   1 -13  115.78    6.20
   0   1 -13  124.11    6.90
   0   1 -13  120.73    6.73
   0   1 -13  128.08    5.17
   0  -1  13  123.86    6.07
   0   1 -13  123.46    6.62
   0   1 -12  838.65   19.95
   0   1 -12  931.85   18.78
   0   1 -12  888.98   21.39
   0  -1  12  910.39   20.30
   0   1 -12  827.79   20.14
   0  -1  12  835.38   19.15
   0   1 -12  891.60   21.66
   0  -1  12  915.33   20.31
   0   1 -12  879.09   21.12
   0   1 -12  897.44   18.29
   0  -1  11   16.20    1.95
   0   1 -11   16.84    2.09
   0   1 -11   15.08    2.05
   0   1 -11   15.52    2.12
   0   1 -11   16.43    1.67
   0  -1  11   16.26    1.83
   0   1 -11   15.63    1.53
   0  -1  11   14.96    1.91
   0   1 -11   14.51    1.78
   0   1 -11   14.32    1.80
   0   1 -11   19.14    2.27
   0   1 -10   27.85    2.28
   0   1 -10   29.46    2.35
   0   1 -10   33.95    2.86
   0  -1  10   26.74    2.18
   0   1 -10   31.56    2.04
   0   1 -10   27.74    2.52
   0   1  -9   13.45    1.43
   0  -1   9   12.41    1.38
   0  -1   9   10.43    1.12
   0   1  -9   13.43    1.45
   0   1  -9   11.52    1.14
   0   1  -9   10.69    1.40
   0   1  -9   11.40    1.50
   0  -1   8   82.52    3.46
   0  -1   8   79.61    3.03
   0   1  -8   89.69    3.64
   0   1  -8   77.47    3.59
   0   1  -8   86.44    3.83
   0   1  -8   85.98    3.72
   0   1  -8   86.17    3.42
   0  -1   8   95.31    3.22
   0   1  -8   77.03    2.94
   0   1  -7  462.60   10.27
   0   1  -7  443.95    9.19
   0  -1   7  461.06    9.30
   0   1  -7  462.57    9.73
   0   1  -7  447.26   10.01
   0   1  -6  927.06   17.06
   0  -1   6  917.99   16.32
   0   1  -6  917.24   16.99
   0   1  -6  935.40   16.43
   0   1  -6  948.89   17.27
   0  -1   5  880.64   15.76
   0   1  -5  873.38   15.63
   0   1  -5  895.59   15.48
   0   1  -5  903.21   15.24
   0  -1   5  899.59   15.20
   0   1  -4  595.40   10.82
   0   1  -4  601.45   10.91
   0  -1   4  655.41   10.88
   0   1  -4  647.01   10.84
   0   1  -4  588.13   11.02
   0   1  -3  315.23    5.81
   0   1  -3  301.45    5.69
   0   1  -3  317.65    5.87
   0  -1   2  641.90   10.66
   0   1  -2  644.49   10.42
   0  -1   1  646.29   11.05
   0   1  -1  668.38   10.87
   0   1   0    7.30    0.41
   0  -1   0    7.06    0.28
   0  -1  -1  136.94    2.66
   0   1   1  133.06    2.93
   0   1   2  155.89    3.62
   0   1   2  161.10    2.78
   0  -1  -2  160.16    3.25
   0   1   3  167.15    3.05
   0  -1  -3  176.01    4.16
   0  -1  -3  175.45    3.68
   0  -1  -3  178.35    3.76
   0   1   4  305.58    5.48
   0  -1  -4  352.31    6.58
   0  -1  -4  324.70    6.34
   0  -1  -4  330.24    7.01
   0   1   4  363.68    6.81
   0  -1  -4  314.05    6.18
   0  -1  -5 1045.83   16.82
   0  -1  -5  957.30   17.53
   0   1   5  914.10   15.44
   0  -1  -5  999.69   17.06
   0  -1  -5  918.96   16.38
   0   1   5  976.93   16.95
   0  -1  -5 1090.29   18.03
   0  -1  -6   70.99    3.07
   0  -1  -6   69.85    2.92
   0  -1  -6   60.57    2.86
   0  -1  -6   65.59    2.65
   0  -1  -6   60.81    2.19
   0   1   6   60.03    2.43
   0  -1  -6   60.12    2.36
   0  -1  -7  579.42   12.36
   0  -1  -7  552.98   12.17
   0   1   7  514.62   11.12
   0  -1  -7  525.13   12.25
   0  -1  -7  543.61   11.15
   0  -1  -7  558.53   11.75
   0  -1  -7  570.30   10.61
   0  -1  -8  352.44    8.94
   0  -1  -8  334.21    8.19
   0  -1  -8  339.72    9.48
   0  -1  -8  342.64    7.44
   0  -1  -8  349.28    9.22
   0   1   8  325.58    8.15
   0  -1  -8  336.99    9.25
   0  -1  -9  311.23    8.93
   0  -1  -9  317.66    9.45
   0  -1  -9  310.02    8.16
   0  -1  -9  321.45    9.85
   0  -1  -9  312.00    7.22
   0  -1  -9  323.62    9.29
   0  -1 -10  659.50   17.55
   0  -1 -10  737.14   17.73
   0  -1 -10  716.44   16.92
   0  -1 -10  710.84   16.82
   0  -1 -10  700.46   17.30
   0   1  10  699.59   16.18
   0  -1 -10  704.17   15.57
   0   1  10  681.80   16.34
   0  -1 -11   36.76    3.52
   0  -1 -11   39.69    3.34
   0   1  11   42.30    3.18
   0  -1 -11   42.35    3.06
   0  -1 -11   40.48    3.41
   0  -1 -11   40.78    3.43
   0  -1 -11   41.29    3.68
   0   1  11   39.57    3.20
   0   1  11   37.68    2.79
   0   1  12   84.73    4.42
   0  -1 -12   85.62    4.76
   0  -1 -12   82.29    5.23
   0  -1 -12   84.04    5.66
   0   1  12   75.24    4.67
   0  -1 -12   81.82    5.21
   0  -1 -12   80.05    5.11
   0  -1 -12   90.81    5.95
   0   1  13   18.28    2.03
   0   1  13   16.19    2.22
   0  -1 -13   18.54    2.74
   0  -1 -13   16.32    2.21
   0  -1 -13   17.14    2.51
   0  -1 -13   17.82    2.55
   0  -1 -13   21.43    2.86
   0  -1 -13   15.23    2.45
   0  -1 -14  113.57    6.83
   0  -1 -14  120.75    7.15
   0   1  14  118.46    5.99
   0  -1 -14  106.48    6.54
   0   1  14  111.91    5.17
   0  -1 -14  113.10    6.50
   0  -1 -15  161.76    8.17
   0   1  15  159.48    6.90
   0   1  15  166.86    6.14
   0  -1 -15  174.06    8.41
   0  -1 -15  163.15    7.93
   0  -1 -15  166.88    7.94
   0   1  16  113.01    5.30
   0  -1 -16  109.57    5.95
   0  -1 -16  118.86    6.50
   0   1  17  151.72    5.59
   0  -1 -17  144.47    6.15
   0   1  17  161.24    6.19
   0  -1 -17  149.90    6.73
   0  -1 -17  164.57    6.88
   0  -1 -18    6.40    1.05
   0   1  18    7.12    0.91
   0  -1 -18    6.13    1.08
   0   1  18    7.12    1.02
   0   2 -19   98.50    4.14
   0   2 -18  187.64    6.85
   0   2 -18  190.14    7.31
   0  -2  18  192.95    6.05
   0   2 -17  176.51    7.52
   0  -2  17  179.72    6.19
   0   2 -17  191.55    8.15
   0  -2  17  185.98    6.71
   0  -2  16  114.35    5.54
   0   2 -16  120.92    6.54
   0   2 -16  123.88    5.20
   0  -2  16  119.18    5.65
   0  -2  16  119.49    5.31
   0   2 -16  110.79    5.71
   0   2 -15   16.04    2.22
   0  -2  15   13.63    1.94
   0   2 -15   11.71    2.11
   0   2 -15   13.38    2.23
   0   2 -15   13.70    1.72
   0   2 -15   17.33    2.50
   0  -2  15   13.01    1.88
   0   2 -14   54.21    4.54
   0  -2  14   58.40    4.08
   0   2 -14   56.48    4.58
   0   2 -14   56.29    3.59
   0  -2  14   61.14    4.21
   0   2 -14   55.76    4.43
   0   2 -14   58.81    4.60
   0   2 -14   61.55    3.70
   0   2 -13   29.60    2.91
   0   2 -13   35.18    3.46
   0   2 -13   33.74    3.43
   0   2 -13   32.88    3.18
   0   2 -13   32.81    3.29
   0  -2  13   35.48    3.09
   0   2 -13   35.43    2.76
   0  -2  13   33.48    3.05
   0  -2  13   32.48    2.85
   0   2 -13   34.79    2.68
   0   2 -13   32.60    3.31
   0   2 -12   26.90    2.64
   0  -2  12   29.23    2.57
   0   2 -12   26.96    2.87
   0  -2  12   28.28    2.69
   0   2 -12   30.17    3.13
   0   2 -12   30.01    2.82
   0  -2  12   32.16    2.85
   0   2 -12   33.29    3.28
   0   2 -12   32.03    3.07
   0   2 -12   32.96    2.56
   0   2 -12   29.17    2.28
   0  -2  11  266.11    8.78
   0  -2  11  264.00    8.33
   0   2 -11  282.48    9.47
   0  -2  11  283.90    8.98
   0   2 -11  270.98    8.00
   0   2 -11  297.17    9.61
   0   2 -11  264.96    9.40
   0   2 -11  258.27    8.32
   0   2 -11  273.35    7.73
   0   2 -11  282.83    8.90
   0  -2  10  418.29   10.53
   0   2 -10  390.52   10.97
   0   2 -10  379.35   10.16
   0   2 -10  419.26   10.84
   0   2 -10  437.84    9.91
   0   2 -10  405.76   11.24
   0   2  -9  955.51   19.20
   0   2  -9 1088.95   21.28
   0  -2   9  932.78   18.86
   0   2  -9 1053.47   20.16
   0  -2   9 1069.73   20.44
   0   2  -9 1036.83   20.37
   0   2  -9 1064.02   21.00
   0   2  -8  471.69   10.80
   0   2  -8  535.37   11.01
   0   2  -8  504.50   10.30
   0   2  -8  498.51   11.40
   0   2  -8  504.68   11.36
   0  -2   8  500.00   11.03
   0  -2   8  455.44    9.80
   0   2  -7  221.91    5.66
   0  -2   7  220.89    5.81
   0   2  -7  210.58    5.85
   0   2  -7  210.53    5.18
   0   2  -6  179.46    4.69
   0   2  -6  177.75    4.86
   0   2  -6  194.05    4.50
   0  -2   6  190.03    4.93
   0   2  -5  418.01    8.31
   0  -2   5  432.46    8.59
   0   2  -5  438.25    8.65
   0  -2   4   18.21    0.74
   0   2  -4   19.96    1.07
   0   2  -4   23.10    1.21
   0   2  -4   21.62    1.03
   0   2  -3  180.59    3.59
   0  -2   3  177.50    3.98
   0   2  -3  178.41    3.70
   0   2  -2   87.29    2.08
   0   2  -2   85.87    2.38
   0  -2   2   83.45    2.33
   0  -2   2   81.22    2.34
   0   2  -2   85.71    2.15
   0  -2   1   31.42    0.76
   0  -2   1   29.79    1.21
   0   2   0    3.02    0.37
   0   2   0    2.26    0.25
   0  -2   0    2.97    0.26
   0  -2  -1 2024.56   32.17
   0   2   1 1998.60   32.28
   0   2   1 2064.55   32.76
   0  -2  -1 1974.55   32.06
   0  -2  -2 1478.39   24.70
   0  -2  -2 1524.47   25.13
   0   2   2 1511.27   25.49
   0   2   3  890.65   15.90
   0  -2  -3  950.14   16.49
   0   2   3  906.17   16.35
   0  -2  -3  965.76   16.32
   0  -2  -3  898.10   15.56
   0  -2  -3  893.23   15.44
   0  -2  -4 1726.10   29.19
   0  -2  -4 1669.71   28.09
   0  -2  -4 1727.59   27.73
   0  -2  -4 1699.61   28.96
   0   2   4 1770.33   28.62
   0  -2  -5  267.92    5.67
   0  -2  -5  264.79    5.87
   0  -2  -5  268.41    6.94
   0  -2  -5  260.53    6.11
   0  -2  -5  271.24    5.79
   0   2   5  274.00    6.34
   0  -2  -6   21.44    1.21
   0  -2  -6   20.28    1.45
   0   2   6   20.33    1.46
   0  -2  -6   20.51    1.33
   0  -2  -6   20.50    1.67
   0  -2  -6   20.77    1.73
   0  -2  -6   21.81    1.71
   0   2   7  297.66    7.75
   0  -2  -7  324.53    8.63
   0  -2  -7  312.98    7.97
   0  -2  -7  323.22    6.84
   0  -2  -7  311.26    8.88
   0  -2  -7  337.04    8.86
   0   2   7  313.22    7.90
   0  -2  -7  326.40    7.49
   0  -2  -8    3.12    0.89
   0  -2  -8    3.36    0.78
   0  -2  -8    3.59    0.67
   0   2   8    3.13    0.70
   0   2   8    3.05    0.71
   0  -2  -8    4.52    0.95
   0  -2  -8    3.71    0.86
   0  -2  -9    9.99    1.66
   0  -2  -9    9.70    1.41
   0   2   9    9.32    1.29
   0  -2  -9    7.97    1.42
   0  -2  -9    8.99    1.49
   0   2   9    7.61    1.29
   0  -2  -9    9.03    1.15
   0   2   9    6.60    1.08
   0  -2 -10  600.39   15.90
   0  -2 -10  578.29   16.34
   0   2  10  605.68   14.95
   0  -2 -10  573.97   15.35
   0  -2 -10  612.16   15.27
   0   2  10  585.41   13.61
   0   2  11  152.23    6.70
   0  -2 -11  150.11    6.04
   0  -2 -11  148.70    7.14
   0  -2 -11  154.44    7.53
   0  -2 -11  150.73    7.62
   0  -2 -11  150.34    7.14
   0   2  11  142.73    5.77
   0  -2 -12    6.76    1.44
   0  -2 -12    5.93    1.54
   0  -2 -12    7.75    1.66
   0   2  12    9.28    1.63
   0  -2 -12    6.19    1.31
   0   2  12    7.96    1.34
   0  -2 -12    6.70    1.59
   0  -2 -12    7.76    1.79
   0  -2 -13  360.77   12.83
   0   2  13  349.95   10.07
   0   2  13  338.47   11.26
   0  -2 -13  348.83   13.40
   0  -2 -13  341.58   12.59
   0  -2 -13  349.00   13.15
   0  -2 -13  344.48   11.97
   0  -2 -13  373.98   13.06
   0   2  14  318.20   10.67
   0   2  14  320.25    9.38
   0  -2 -14  343.55   12.47
   0  -2 -14  335.52   12.98
   0  -2 -14  320.16   11.61
   0  -2 -15   87.78    5.41
   0   2  15   92.47    5.00
   0  -2 -15   96.92    6.05
   0   2  15   89.70    4.06
   0  -2 -15   89.56    5.79
   0  -2 -16  105.58    5.70
   0   2  16  104.19    4.84
   0   2  16  107.11    5.25
   0  -2 -16  103.75    5.64
   0  -2 -16  103.19    5.79
   0  -2 -17    6.70    1.26
   0   2  17    4.76    0.84
   0   2  17    3.54    0.81
   0  -2 -17    4.93    1.06
   0  -2 -17    3.94    1.01
   0   3 -19   53.87    2.91
   0   3 -18    3.81    0.97
   0   3 -18    4.38    0.96
   0  -3  18    5.69    1.01
   0  -3  17    9.69    1.46
   0   3 -17   11.45    1.71
   0  -3  17   13.16    1.54
   0   3 -17   10.58    1.80
   0  -3  17   13.27    1.59
   0   3 -17   12.13    1.47
   0  -3  16   64.28    4.00
   0   3 -16   67.59    3.88
   0  -3  16   64.70    4.10
   0   3 -16   61.40    4.45
   0   3 -15  135.89    7.10
   0  -3  15  150.61    6.60
   0   3 -15  157.36    6.34
   0  -3  15  148.07    6.71
   0   3 -15  134.86    6.15
   0   3 -15  135.90    7.13
   0   3 -15  135.52    7.15
   0  -3  14  195.15    7.71
   0   3 -14  170.99    8.11
   0   3 -14  185.73    8.44
   0   3 -14  178.71    6.98
   0   3 -14  188.97    7.23
   0  -3  14  179.12    7.21
   0   3 -14  177.32    8.26
   0  -3  14  185.30    7.66
   0  -3  13  151.65    6.50
   0   3 -13  157.62    7.46
   0   3 -13  149.52    7.15
   0   3 -13  152.67    7.37
   0   3 -13  149.44    7.32
   0  -3  13  150.95    6.75
   0   3 -13  136.22    6.37
   0  -3  13  160.48    6.14
   0   3 -13  150.81    6.13
   0   3 -13  159.70    6.34
   0  -3  13  145.20    6.59
   0  -3  12  128.62    5.72
   0   3 -12  131.78    5.81
   0   3 -12  135.84    5.60
   0   3 -12  138.57    6.67
   0  -3  12  134.85    6.07
   0   3 -12  124.21    5.27
   0   3 -12  136.10    6.53
   0  -3  12  129.59    6.01
   0  -3  12  124.05    5.41
   0   3 -12  129.91    6.39
   0   3 -12  146.40    6.59
   0   3 -11  676.96   16.47
   0  -3  11  638.79   15.13
   0  -3  11  665.82   15.89
   0   3 -11  635.83   16.40
   0  -3  11  700.07   16.05
   0   3 -11  679.30   16.37
   0   3 -11  614.59   14.86
   0   3 -11  650.55   14.59
   0   3 -11  654.35   15.86
   0   3 -11  672.66   15.05
   0   3 -10  263.05    7.56
   0  -3  10  264.74    7.88
   0   3 -10  252.94    7.20
   0   3 -10  249.42    7.99
   0   3 -10  250.42    8.17
   0   3  -9    9.42    1.09
   0   3  -9    9.76    1.36
   0  -3   9    8.81    1.20
   0   3  -9   10.22    1.32
   0   3  -9    9.05    1.11
   0   3  -8 1022.96   19.33
   0   3  -8  995.40   19.51
   0  -3   8 1016.81   19.32
   0  -3   8  984.73   19.23
   0   3  -8  976.81   18.44
   0   3  -8  999.50   18.54
   0   3  -7  110.32    3.39
   0   3  -7   99.76    3.63
   0   3  -7   99.78    3.72
   0  -3   7   99.01    3.67
   0   3  -7  101.69    3.32
   0   3  -6  588.09   10.72
   0  -3   6  605.21   11.00
   0   3  -6  555.34   10.13
   0   3  -6  570.42   10.80
   0  -3   5    5.77    0.37
   0  -3   5    8.08    0.88
   0   3  -5    9.08    0.84
   0   3  -5    8.78    0.84
   0   3  -5    7.75    0.86
   0   3  -5    7.75    0.71
   0   3  -4 1162.97   19.88
   0   3  -4 1120.04   19.41
   0  -3   4 1136.15   19.89
   0   3  -4 1136.00   19.15
   0   3  -4 1094.89   19.43
   0   3  -3  316.65    6.76
   0  -3   3  293.41    6.69
   0   3  -3  315.90    6.30
   0   3  -3  323.03    6.20
   0  -3   3  295.58    6.67
   0   3  -2 1093.45   18.85
   0   3  -2 1110.85   18.26
   0  -3   2 1052.04   18.85
   0  -3   1  738.76   12.19
   0   3  -1  786.81   13.50
   0   3   0  215.63    4.43
   0  -3   0  215.39    4.23
   0   3   1 1069.78   18.94
   0  -3  -1 1070.45   18.15
   0  -3  -1 1064.06   18.03
   0  -3  -2  432.73    8.07
   0   3   2  450.73    8.62
   0   3   2  425.21    9.03
   0  -3  -2  417.45    8.40
   0  -3  -3   28.85    1.61
   0  -3  -3   28.46    1.34
   0  -3  -3   33.61    1.37
   0   3   3   26.66    1.68
   0   3   3   31.59    1.62
   0  -3  -3   32.22    1.85
   0  -3  -4   65.77    2.13
   0   3   4   63.19    2.82
   0   3   4   62.42    2.52
   0  -3  -4   59.83    2.63
   0  -3  -4   61.74    2.12
   0  -3  -4   57.81    2.77
   0  -3  -4   65.51    2.37
   0  -3  -5  200.90    6.10
   0   3   5  198.61    5.56
   0  -3  -5  202.11    5.21
   0  -3  -5  217.78    6.17
   0  -3  -5  203.22    4.88
   0  -3  -5  199.52    4.64
   0  -3  -5  199.04    4.72
   0  -3  -6  298.61    8.16
   0  -3  -6  267.79    8.01
   0  -3  -6  309.83    8.04
   0  -3  -6  299.18    7.25
   0   3   6  265.31    7.19
   0  -3  -6  288.79    6.64
   0  -3  -7    5.04    0.87
   0  -3  -7    6.92    1.24
   0  -3  -7    5.90    1.10
   0  -3  -7    4.53    0.70
   0  -3  -7    5.29    1.02
   0   3   7    6.11    0.95
   0   3   7    5.07    0.86
   0  -3  -8  269.45    8.65
   0  -3  -8  298.80    8.31
   0   3   8  246.50    7.75
   0  -3  -8  274.17    9.25
   0   3   8  255.56    7.55
   0  -3  -8  282.08    7.25
   0  -3  -8  280.67    8.96
   0   3   9  232.35    7.32
   0   3   9  268.31    8.83
   0  -3  -9  246.56    8.96
   0  -3  -9  250.01    8.90
   0  -3  -9  245.40    8.10
   0  -3  -9  237.06    9.29
   0  -3  -9  243.64    7.09
   0   3   9  249.88    7.33
   0  -3  -9  239.81    8.37
   0   3  10  146.55    5.39
   0  -3 -10  154.76    6.76
   0   3  10  139.19    5.55
   0  -3 -10  148.49    7.15
   0   3  10  137.63    6.41
   0  -3 -10  139.99    7.27
   0  -3 -10  146.64    5.62
   0  -3 -10  146.17    7.69
   0  -3 -10  152.66    7.25
   0  -3 -11  363.95   12.66
   0  -3 -11  384.65   11.96
   0  -3 -11  357.93   13.07
   0   3  11  357.00   10.07
   0  -3 -11  332.18   12.34
   0  -3 -11  375.67   12.74
   0   3  11  354.83   11.44
   0  -3 -12  547.98   17.62
   0  -3 -12  554.65   16.89
   0  -3 -12  565.58   17.33
   0  -3 -12  543.62   15.45
   0   3  12  510.79   14.72
   0   3  12  513.55   13.07
   0  -3 -13    9.39    2.06
   0  -3 -13   10.36    2.22
   0  -3 -13    7.43    1.91
   0  -3 -13    8.56    1.72
   0  -3 -13    9.82    2.01
   0  -3 -13    8.99    1.89
   0   3  13    8.18    1.25
   0   3  13    6.24    1.32
   0  -3 -14    9.07    1.96
   0  -3 -14    9.17    2.16
   0  -3 -14    5.55    1.60
   0  -3 -14    5.33    1.38
   0   3  14    4.44    1.24
   0   3  14    6.01    1.30
   0  -3 -15   -0.41    0.76
   0   3  15    0.41    0.47
   0  -3 -15    1.20    0.72
   0   3  15    0.45    0.65
   0  -3 -15   -0.21    0.57
   0  -3 -16   30.74    2.82
   0  -3 -16   34.64    3.07
   0   3  16   32.65    2.43
   0   3  16   31.90    2.56
   0  -3 -16   36.22    2.90
   0  -3 -17   60.27    3.32
   0   3  17   56.70    2.81
   0   4 -18   88.12    4.42
   0  -4  18   92.59    3.80
   0   4 -18   87.41    3.66
   0  -4  17  202.19    7.22
   0  -4  17  206.17    6.98
   0   4 -17  216.59    7.05
   0   4 -17  194.23    7.24
   0   4 -17  202.49    8.01
   0   4 -16  511.96   13.21
   0   4 -16  489.96   13.96
   0   4 -16  503.87   14.92
   0  -4  16  521.48   13.50
   0  -4  16  520.24   13.82
   0   4 -15   49.88    3.52
   0   4 -15   49.13    3.69
   0  -4  15   52.44    3.74
   0   4 -15   45.32    3.90
   0  -4  15   46.44    3.45
   0  -4  15   45.71    3.58
   0   4 -15   47.59    3.93
   0   4 -14  191.06    8.30
   0   4 -14  187.01    7.31
   0   4 -14  185.05    8.18
   0  -4  14  189.28    7.49
   0  -4  14  184.74    7.51
   0   4 -14  176.53    7.23
   0   4 -14  180.67    8.21
   0  -4  14  184.80    7.69
   0  -4  14  200.04    6.99
   0   4 -13   82.06    5.12
   0   4 -13   78.68    4.45
   0  -4  13   80.38    4.75
   0   4 -13   86.13    4.64
   0   4 -13   80.29    5.01
   0  -4  13   85.30    4.41
   0   4 -13   78.69    5.01
   0  -4  13   82.74    4.86
   0   4 -13   72.74    4.84
   0   4 -13   77.43    5.05
   0  -4  13   82.69    4.67
   0  -4  12   49.93    3.32
   0   4 -12   50.31    3.84
   0   4 -12   55.61    3.54
   0  -4  12   52.05    3.67
   0  -4  12   46.44    3.36
   0   4 -12   52.22    3.83
   0   4 -12   50.26    3.81
   0   4 -12   46.50    3.19
   0   4 -12   47.35    3.61
   0  -4  12   46.78    3.51
   0   4 -12   49.53    3.74
   0   4 -11   50.92    3.50
   0   4 -11   57.70    3.34
   0  -4  11   56.38    3.61
   0   4 -11   57.51    3.44
   0  -4  11   57.60    3.75
   0   4 -11   54.77    3.72
   0   4 -11   52.95    3.16
   0  -4  11   53.42    3.56
   0  -4  11   52.65    3.42
   0   4 -11   51.28    3.65
   0   4 -11   54.94    3.70
   0  -4  10   32.85    2.53
   0   4 -10   31.22    2.50
   0   4 -10   28.54    2.48
   0  -4  10   28.55    2.37
   0   4 -10   30.82    2.26
   0   4 -10   31.27    2.16
   0   4 -10   35.47    2.48
   0  -4  10   30.07    2.51
   0   4  -9    7.90    1.20
   0   4  -9    8.17    1.22
   0   4  -9   11.44    1.26
   0  -4   9    7.88    1.19
   0   4  -9    7.25    1.15
   0   4  -9    8.50    0.99
   0  -4   9    6.91    1.09
   0   4  -8   70.12    3.07
   0   4  -8   72.77    2.81
   0   4  -8   69.73    3.33
   0   4  -8   73.35    3.54
   0  -4   8   75.94    3.54
   0   4  -8   76.07    3.52
   0  -4   8   71.97    3.44
   0   4  -7 1286.33   22.80
   0   4  -7 1287.51   22.00
   0   4  -7 1243.40   23.69
   0   4  -7 1343.30   23.67
   0   4  -7 1181.46   23.09
   0  -4   7 1343.95   23.79
   0   4  -6  844.67   15.86
   0   4  -6  839.76   15.67
   0   4  -6  811.70   14.32
   0   4  -6  810.55   15.22
   0  -4   6  799.20   16.09
   0   4  -6  836.72   16.17
   0   4  -5  208.22    5.36
   0   4  -5  209.71    4.21
   0  -4   5  201.46    5.71
   0   4  -5  204.29    5.23
   0   4  -5  206.31    5.10
   0   4  -5  211.26    5.75
   0  -4   5  211.50    5.79
   0   4  -4  452.94    8.77
   0  -4   4  453.01    9.55
   0  -4   4  486.12    9.72
   0   4  -4  418.00    7.32
   0   4  -4  447.76    8.66
   0   4  -4  471.47    9.60
   0  -4   3  429.76    7.53
   0   4  -3  460.88    9.40
   0  -4   3  442.70    9.41
   0  -4   3  434.88    9.01
   0  -4   3  458.90    9.56
   0  -4   2  764.89   12.73
   0  -4   2  752.09   14.13
   0   4  -1    2.23    0.46
   0  -4   1    1.71    0.23
   0  -4   0   10.27    0.92
   0  -4   0    8.65    0.66
   0   4   0   10.69    1.02
   0  -4  -1  345.85    7.72
   0  -4  -1  344.80    6.84
   0  -4  -1  356.31    7.13
   0   4   1  337.54    7.85
   0   4   1  338.48    7.21
   0  -4  -2   12.25    1.01
   0   4   2   13.36    1.08
   0  -4  -2   11.45    1.13
   0  -4  -2   13.23    0.86
   0   4   2   12.35    1.19
   0   4   3    1.46    0.43
   0  -4  -3    0.82    0.22
   0  -4  -3    1.17    0.37
   0  -4  -3    0.93    0.43
   0   4   3    0.40    0.26
   0  -4  -4  805.21   14.55
   0   4   4  843.06   15.98
   0   4   4  857.04   16.66
   0  -4  -4  830.53   16.83
   0  -4  -4  804.80   16.12
   0  -4  -4  802.86   15.04
   0   4   5  945.64   17.99
   0  -4  -5  930.66   19.23
   0  -4  -5  935.97   17.34
   0  -4  -5  931.75   18.73
   0  -4  -5  932.68   16.62
   0   4   5  897.16   17.99
   0  -4  -6  367.77    9.51
   0   4   6  353.35    8.75
   0  -4  -6  328.68    9.82
   0  -4  -6  352.67    8.52
   0  -4  -6  330.89    9.51
   0  -4  -6  346.39    7.71
   0   4   6  345.44    8.99
   0  -4  -7  267.72    6.84
   0  -4  -7  285.16    9.07
   0   4   7  278.16    7.74
   0  -4  -7  285.63    8.74
   0  -4  -7  267.74    9.15
   0  -4  -7  275.03    7.78
   0   4   8  228.24    6.80
   0   4   8  201.75    7.69
   0  -4  -8  195.61    5.90
   0  -4  -8  193.13    7.55
   0  -4  -8  198.19    6.91
   0   4   8  197.55    6.49
   0  -4  -8  206.49    7.97
   0  -4  -8  195.51    8.19
   0  -4  -9  200.30    7.38
   0   4   9  214.91    8.09
   0  -4  -9  194.71    8.28
   0   4   9  202.24    6.57
   0  -4  -9  173.47    8.38
   0   4   9  183.08    6.45
   0  -4  -9  194.29    7.65
   0  -4  -9  175.06    7.75
   0  -4 -10   12.57    2.15
   0  -4 -10   12.89    2.47
   0   4  10   12.74    1.53
   0  -4 -10   13.10    2.16
   0  -4 -10   10.57    1.71
   0   4  10    9.36    1.35
   0  -4 -10   14.12    2.35
   0   4  10   13.27    1.98
   0  -4 -11   55.94    4.22
   0   4  11   54.95    4.15
   0  -4 -11   57.28    5.09
   0   4  11   64.84    3.55
   0   4  11   59.63    3.51
   0  -4 -11   57.08    4.88
   0  -4 -11   62.99    5.05
   0  -4 -11   55.38    4.75
   0   4  12   52.19    3.22
   0  -4 -12   51.44    4.91
   0  -4 -12   53.41    4.48
   0  -4 -12   51.29    4.77
   0  -4 -12   54.83    4.27
   0   4  12   49.29    3.87
   0  -4 -12   50.64    4.36
   0  -4 -12   58.19    5.03
   0   4  12   50.90    4.10
   0  -4 -13   65.60    4.89
   0   4  13   68.64    4.63
   0   4  13   63.21    4.30
   0  -4 -13   74.66    5.27
   0  -4 -13   70.71    5.79
   0  -4 -13   70.13    5.50
   0  -4 -13   71.85    5.52
   0  -4 -13   64.45    4.58
   0  -4 -14   15.03    2.60
   0   4  14   12.08    1.79
   0  -4 -14   11.39    2.12
   0  -4 -14   13.78    2.19
   0   4  14   15.47    2.06
   0  -4 -14   16.26    2.22
   0  -4 -15  118.20    5.38
   0   4  15  102.57    4.75
   0  -4 -15  103.12    5.50
   0   4  15  101.34    4.90
   0  -4 -15  109.57    5.72
   0  -4 -16  111.40    5.00
   0  -4 -16  113.11    4.97
   0   4  16  113.37    4.45
   0  -5  18  171.72    5.80
   0   5 -18  166.86    5.44
   0   5 -18  158.44    5.68
   0   5 -17   29.49    2.42
   0  -5  17   27.02    2.41
   0   5 -17   33.57    3.23
   0  -5  17   29.04    2.32
   0  -5  16   10.19    1.56
   0   5 -16    9.49    1.49
   0  -5  16   11.45    1.66
   0  -5  16    8.48    1.43
   0   5 -16    8.55    1.47
   0  -5  15   68.84    4.26
   0   5 -15   68.55    4.74
   0   5 -15   74.40    4.41
   0  -5  15   67.48    4.37
   0  -5  15   68.40    3.70
   0  -5  15   65.03    4.18
   0  -5  14    3.43    0.99
   0   5 -14    3.95    1.03
   0  -5  14    3.99    1.02
   0   5 -14    2.61    0.79
   0  -5  14    3.81    1.10
   0  -5  14    4.00    0.96
   0  -5  13  156.13    6.96
   0   5 -13  170.10    6.95
   0   5 -13  159.08    6.97
   0   5 -13  162.50    6.83
   0  -5  13  157.25    6.40
   0  -5  13  164.47    6.92
   0   5 -13  167.74    7.58
   0  -5  13  160.98    7.01
   0  -5  12  133.12    6.26
   0   5 -12  117.35    5.49
   0   5 -12  119.21    5.97
   0   5 -12  115.25    5.84
   0   5 -12  117.17    5.06
   0  -5  12  117.68    5.75
   0   5 -12  113.92    5.41
   0   5 -12  114.72    5.58
   0   5 -12  109.02    5.70
   0  -5  12  113.36    5.52
   0  -5  12  119.78    5.83
   0   5 -11  258.87    8.88
   0   5 -11  271.76    8.38
   0   5 -11  247.02    8.65
   0   5 -11  272.02    8.49
   0   5 -11  247.86    8.68
   0  -5  11  270.80    8.92
   0  -5  11  264.25    8.60
   0   5 -11  256.73    7.86
   0  -5  11  268.23    9.06
   0  -5  11  264.38    8.65
   0   5 -11  239.84    8.20
   0   5 -10  117.48    5.07
   0   5 -10  110.93    4.67
   0   5 -10  131.22    5.66
   0   5 -10  124.15    5.05
   0  -5  10  132.85    5.79
   0  -5  10  126.95    5.43
   0   5 -10  135.10    5.33
   0  -5  10  133.76    5.57
   0   5 -10  128.80    5.52
   0   5  -9  354.42    9.60
   0   5  -9  327.06    8.87
   0   5  -9  329.02    9.10
   0  -5   9  371.47    9.84
   0  -5   9  348.20    9.62
   0   5  -9  361.64    9.92
   0  -5   8  481.32   11.88
   0   5  -8  490.88   11.63
   0   5  -8  514.44   12.14
   0   5  -8  475.32   11.08
   0   5  -8  513.67   11.38
   0   5  -7  689.10   14.07
   0  -5   7  697.90   14.98
   0   5  -7  728.72   15.16
   0   5  -7  689.50   14.08
   0  -5   6  339.70    8.84
   0   5  -6  337.88    8.03
   0   5  -6  324.65    7.75
   0   5  -5    3.14    0.66
   0   5  -5    2.23    0.48
   0  -5   5    2.96    0.65
   0   5  -5    2.77    0.57
   0  -5   5    3.17    0.67
   0  -5   4    3.02    0.66
   0  -5   4    3.81    0.72
   0  -5   4    2.77    0.61
   0  -5   4    3.77    0.66
   0  -5   4    3.15    0.53
   0   5  -4    2.71    0.54
   0   5  -4    4.43    0.75
   0  -5   3    8.63    0.60
   0   5  -3   10.47    1.11
   0  -5   3   10.82    1.09
   0   5  -2  319.05    7.76
   0  -5   2  309.88    6.47
   0  -5   2  327.18    7.94
   0  -5   1  158.63    4.30
   0   5  -1  160.02    4.94
   0   5   0  440.67    9.91
   0  -5   0  430.20    9.32
   0  -5   0  427.64    8.30
   0  -5  -1  737.92   13.57
   0  -5  -1  749.62   12.97
   0  -5  -2  369.63    7.22
   0  -5  -2  374.85    8.32
   0  -5  -2  364.28    9.09
   0   5   3 1298.45   23.99
   0  -5  -3 1278.03   21.42
   0  -5  -3 1236.10   23.04
   0  -5  -3 1221.99   23.98
   0  -5  -3 1258.05   21.94
   0   5   4    7.60    1.13
   0  -5  -4    9.11    1.33
   0  -5  -4    8.85    1.15
   0  -5  -4    8.73    0.92
   0  -5  -5   45.35    2.91
   0  -5  -5   45.78    2.41
   0  -5  -5   42.16    2.81
   0   5   5   44.19    2.63
   0  -5  -5   45.52    3.22
   0   5   6   61.40    3.91
   0  -5  -6   55.91    2.97
   0  -5  -6   55.30    3.85
   0  -5  -6   56.43    3.47
   0  -5  -6   53.76    3.48
   0   5   6   58.27    3.78
   0   5   6   62.96    3.28
   0   5   6   51.25    3.13
   0   5   6   55.31    3.06
   0   5   7   13.21    1.91
   0   5   7   10.85    1.50
   0  -5  -7   10.36    1.66
   0   5   7   14.29    1.94
   0   5   7   12.09    1.45
   0  -5  -7   12.37    1.99
   0  -5  -7   12.33    1.47
   0   5   7   11.82    1.45
   0  -5  -7   11.93    1.74
   0  -5  -8   18.95    2.05
   0   5   8   22.74    2.56
   0  -5  -8   24.63    2.71
   0   5   8   21.48    1.99
   0  -5  -8   21.96    2.53
   0  -5  -8   22.46    2.85
   0   5   8   25.07    2.19
   0   5   8   19.68    2.40
   0   5   9   48.10    3.79
   0  -5  -9   40.83    3.70
   0  -5  -9   39.13    3.96
   0  -5  -9   43.43    3.33
   0   5   9   42.37    3.63
   0   5   9   38.50    2.76
   0  -5  -9   35.21    3.92
   0   5   9   38.63    2.79
   0  -5  -9   43.34    3.88
   0  -5 -10   65.74    5.32
   0  -5 -10   65.20    5.03
   0   5  10   59.84    3.52
   0   5  10   64.11    4.57
   0   5  10   64.21    4.51
   0  -5 -10   66.69    5.76
   0  -5 -10   69.99    5.52
   0   5  10   63.32    3.64
   0  -5 -10   70.49    5.32
   0  -5 -11  184.58    9.43
   0  -5 -11  164.65    9.04
   0   5  11  161.74    7.40
   0  -5 -11  185.67    8.37
   0  -5 -11  178.05    8.97
   0   5  11  176.89    6.41
   0   5  11  175.71    7.84
   0  -5 -12  280.30   10.57
   0   5  12  266.12    9.86
   0   5  12  265.05    8.02
   0   5  12  281.19    9.76
   0  -5 -12  257.97   11.55
   0  -5 -12  288.73   11.74
   0  -5 -12  306.46   11.17
   0  -5 -12  289.03   12.33
   0   5  13   55.19    3.82
   0  -5 -13   64.25    5.45
   0  -5 -13   57.18    4.29
   0   5  13   48.10    3.72
   0  -5 -14   89.99    5.10
   0  -5 -14   91.28    5.31
   0   5  14   91.06    4.68
   0  -5 -15  127.21    5.66
   0  -5 -15  137.49    5.57
   0   5  15  128.54    4.97
   0  -6  18    2.61    0.66
   0   6 -18    2.82    0.65
   0  -6  17   31.63    2.24
   0   6 -17   29.99    2.43
   0  -6  17   32.92    2.60
   0   6 -16   20.41    2.22
   0  -6  16   21.63    2.11
   0  -6  16   23.14    2.36
   0  -6  16   21.72    2.21
   0  -6  15  269.44    8.25
   0   6 -15  264.07    9.34
   0   6 -15  273.66    9.26
   0  -6  15  273.78    8.98
   0  -6  15  270.52    9.23
   0  -6  15  277.46    9.51
   0   6 -14  280.41    9.55
   0  -6  14  284.68    9.58
   0  -6  14  253.16    8.53
   0  -6  14  286.51    9.50
   0  -6  14  255.82    9.35
   0   6 -13  172.41    7.13
   0   6 -13  177.40    7.36
   0  -6  13  152.17    6.77
   0   6 -13  150.20    6.14
   0  -6  13  156.24    6.99
   0  -6  13  157.89    6.91
   0  -6  12  428.86   12.55
   0  -6  12  431.66   12.58
   0   6 -12  427.06   12.81
   0  -6  12  466.83   13.53
   0   6 -12  436.79   12.39
   0  -6  12  410.35   12.19
   0   6 -12  454.70   12.44
   0   6 -12  404.08   11.39
   0   6 -11  195.37    7.77
   0   6 -11  225.22    7.77
   0  -6  11  208.23    7.77
   0   6 -11  192.71    7.38
   0   6 -11  209.45    7.22
   0  -6  11  203.65    7.71
   0  -6  11  217.70    8.01
   0  -6  11  199.35    7.80
   0  -6  10   30.09    2.60
   0   6 -10   28.92    2.49
   0  -6  10   28.59    2.64
   0  -6  10   25.81    2.45
   0   6 -10   30.15    2.50
   0   6 -10   28.17    2.32
   0   6 -10   25.55    2.49
   0   6  -9  101.37    4.57
   0   6  -9   91.84    4.30
   0   6  -9   90.07    4.12
   0   6  -9   91.93    4.65
   0  -6   9   99.67    5.01
   0  -6   9   95.32    4.71
   0  -6   8    8.74    1.32
   0   6  -8    8.83    1.34
   0   6  -8    7.60    1.09
   0  -6   8    8.39    1.30
   0  -6   7    1.97    0.65
   0   6  -7    1.71    0.62
   0   6  -7    1.74    0.56
   0  -6   6  179.36    6.18
   0  -6   6  184.01    6.37
   0   6  -6  178.99    6.07
   0   6  -6  182.92    5.63
   0  -6   5   83.02    3.91
   0   6  -5   86.29    3.77
   0  -6   5   92.37    4.13
   0   6  -4  116.44    4.51
   0  -6   4  117.35    4.67
   0  -6   4  119.61    4.71
   0  -6   4  121.52    4.85
   0  -6   4  116.76    4.29
   0  -6   4  122.34    4.48
   0  -6   3  739.57   14.77
   0  -6   3  692.67   14.62
   0  -6   3  730.59   15.46
   0   6  -3  682.75   14.86
   0   6  -2  307.78    8.19
   0  -6   2  294.81    6.81
   0  -6   1  547.84   12.51
   0  -6   1  538.45   11.31
   0   6  -1  577.68   12.60
   0  -6   0  500.82   11.05
   0   6   0  481.53   11.47
   0  -6  -1   82.46    3.78
   0   6   1   89.35    4.01
   0  -6  -2    2.64    0.45
   0  -6  -2    2.87    0.82
   0   6   2    3.03    0.77
   0  -6  -3    6.00    0.96
   0  -6  -3    8.67    0.91
   0   6   3    7.51    1.21
   0  -6  -3    7.59    1.29
   0   6   4    0.41    0.41
   0  -6  -4    0.52    0.33
   0  -6  -4    0.85    0.49
   0  -6  -4    0.15    0.20
   0  -6  -4    0.73    0.53
   0  -6  -5    7.54    1.01
   0   6   5    8.42    1.25
   0  -6  -5    7.95    1.32
   0   6   5    7.82    1.38
   0  -6  -5    7.03    1.24
   0   6   5    8.85    1.50
   0   6   5    7.87    1.22
   0  -6  -5    7.65    1.48
   0  -6  -6  242.87    9.72
   0  -6  -6  253.15    7.64
   0  -6  -6  242.48    8.63
   0  -6  -6  259.53    8.88
   0   6   6  280.32    9.49
   0   6   6  279.61    8.21
   0   6   6  261.73    8.05
   0   6   6  250.77    8.15
   0   6   6  264.90    9.31
   0   6   7  160.92    7.01
   0  -6  -7  144.92    7.68
   0  -6  -7  140.73    6.61
   0   6   7  138.75    6.65
   0  -6  -7  146.05    6.80
   0  -6  -7  145.74    5.81
   0  -6  -8  394.13   12.97
   0   6   8  424.38   12.75
   0  -6  -8  410.94   11.62
   0   6   8  400.27   11.01
   0  -6  -8  397.90   13.88
   0   6   8  389.18   12.46
   0  -6  -8  375.95   12.77
   0  -6  -8  433.02   14.97
   0  -6  -9  112.82    7.21
   0   6   9  105.86    5.04
   0  -6  -9  119.00    7.30
   0  -6  -9  110.61    6.59
   0   6   9  109.68    5.97
   0   6   9  114.17    6.13
   0   6  10  176.33    7.80
   0  -6 -10  179.72    9.49
   0   6  10  182.16    7.79
   0  -6 -10  181.74    8.94
   0  -6 -10  193.10    8.28
   0  -6 -10  192.54    9.77
   0   6  11  217.59    8.57
   0   6  11  213.71    8.35
   0  -6 -11  225.27    9.07
   0  -6 -11  231.39    9.34
   0  -6 -11  218.37   10.61
   0  -6 -11  214.62    9.92
   0   6  11  198.63    7.01
   0  -6 -11  222.77   10.74
   0  -6 -12   17.42    2.96
   0   6  12   13.02    1.89
   0  -6 -12   12.58    1.95
   0   6  12   11.21    1.37
   0  -6 -13   10.35    1.72
   0   6  13    9.37    1.38
   0  -6 -13   12.20    1.78
   0  -6 -14   10.59    1.58
   0   6  14    9.51    1.26
   0   7 -18  138.70    4.66
   0   7 -18  127.83    4.23
   0  -7  18  142.69    4.83
   0  -7  17  144.07    5.53
   0  -7  17  143.29    5.39
   0   7 -17  129.53    5.21
   0  -7  16  184.68    6.97
   0  -7  16  172.86    6.60
   0  -7  16  158.49    5.82
   0   7 -16  177.85    6.75
   0  -7  15   86.73    4.25
   0   7 -15   84.54    4.76
   0  -7  15   91.26    4.55
   0  -7  15   92.48    4.94
   0  -7  15   91.60    5.01
   0   7 -14   20.87    2.13
   0  -7  14   19.52    2.31
   0  -7  14   21.41    2.19
   0  -7  14   22.92    2.38
   0  -7  14   21.60    2.43
   0   7 -14   21.76    2.46
   0  -7  13   16.11    2.18
   0   7 -13   17.95    2.22
   0  -7  13   18.29    2.24
   0   7 -13   16.48    1.99
   0  -7  13   17.45    2.17
   0   7 -12   19.53    2.25
   0  -7  12   23.10    2.52
   0   7 -12   22.81    2.29
   0  -7  12   22.21    2.50
   0  -7  12   23.79    2.56
   0  -7  12   22.86    2.56
   0   7 -12   17.97    2.40
   0  -7  11    0.30    0.53
   0  -7  11    0.36    0.42
   0   7 -11   -0.74    0.80
   0  -7  11    2.02    0.86
   0   7 -11    0.71    0.57
   0   7 -11    0.89    0.50
   0  -7  10   38.53    3.18
   0   7 -10   41.61    3.16
   0  -7  10   42.36    3.37
   0   7 -10   40.39    3.11
   0   7 -10   29.44    2.54
   0   7 -10   40.27    3.22
   0  -7  10   39.49    3.19
   0   7  -9  157.28    6.19
   0  -7   9  157.64    6.54
   0  -7   9  160.14    6.81
   0   7  -9  145.51    5.80
   0   7  -9  147.71    6.29
   0   7  -8  249.98    9.14
   0   7  -8  270.04    8.23
   0   7  -8  243.32    7.57
   0  -7   8  260.73    8.48
   0  -7   8  259.97    8.63
   0   7  -8  239.91    8.14
   0  -7   7  245.14    8.19
   0   7  -7  236.85    7.16
   0   7  -7  237.80    7.53
   0   7  -7  216.73    7.44
   0  -7   7  249.66    8.08
   0   7  -6  357.46   10.02
   0  -7   6  358.22   10.42
   0   7  -5  814.35   17.81
   0  -7   5  863.18   18.32
   0  -7   5  818.31   18.03
   0  -7   4  671.59   15.34
   0   7  -4  643.54   15.07
   0  -7   4  682.63   14.97
   0  -7   4  675.96   14.66
   0  -7   4  647.73   15.29
   0  -7   3  148.07    5.53
   0   7  -3  159.79    5.87
   0  -7   3  156.69    5.59
   0  -7   3  169.51    6.31
   0  -7   2   80.15    4.10
   0  -7   2   75.72    3.85
   0   7  -2   73.72    3.86
   0  -7   1  236.48    7.11
   0  -7   1  214.93    6.41
   0   7  -1  236.35    7.48
   0  -7   1  230.56    7.52
   0   7   0   59.20    3.48
   0  -7   0   59.30    3.28
   0   7   1   92.78    4.54
   0  -7  -1   94.40    4.54
   0   7   2  355.61   10.19
   0   7   2  368.03   10.75
   0  -7  -2  350.31    9.25
   0   7   2  372.94   10.02
   0   7   3  421.32   10.91
   0   7   3  403.30   11.29
   0   7   3  429.62   12.04
   0   7   3  406.70   11.02
   0  -7  -3  369.97   11.62
   0   7   3  377.05   10.06
   0  -7  -3  417.41   10.70
   0   7   4  217.55    7.84
   0   7   4  195.79    7.08
   0   7   4  220.19    7.35
   0  -7  -4  197.08    8.36
   0   7   4  208.10    6.96
   0  -7  -4  207.17    7.43
   0   7   4  209.45    8.06
   0   7   5  236.97    7.91
   0   7   5  229.09    7.70
   0  -7  -5  239.74    8.56
   0   7   5  246.21    9.02
   0   7   5  228.78    7.74
   0  -7  -5  222.99    9.59
   0   7   6  136.16    6.61
   0  -7  -6  139.02    6.69
   0  -7  -6  146.26    7.98
   0   7   6  141.68    5.92
   0   7   6  131.02    5.61
   0  -7  -7   69.13    4.94
   0   7   7   70.43    4.70
   0  -7  -7   80.03    6.15
   0  -7  -7   71.62    5.51
   0   7   7   74.42    4.19
   0  -7  -7   75.46    5.80
   0   7   8   72.14    4.23
   0  -7  -8   78.69    5.98
   0  -7  -8   78.51    6.17
   0   7   8   75.30    4.90
   0  -7  -8   80.12    5.52
   0  -7  -9    0.89    1.00
   0  -7  -9    1.10    0.77
   0  -7  -9    1.60    1.15
   0   7   9    0.52    0.50
   0   7   9    0.51    0.69
   0  -7 -10   27.79    3.72
   0   7  10   24.07    2.24
   0   7  10   22.78    2.57
   0  -7 -10   30.35    3.53
   0  -7 -10   34.19    4.06
   0  -7 -11   14.51    2.62
   0   7  11   12.47    1.82
   0   7  12  133.32    5.63
   0  -7 -12  129.32    6.29
   0  -7 -13  110.84    5.11
   0   7  13  108.09    4.43
   0   8 -18   75.44    3.09
   0  -8  18   79.71    3.19
   0  -8  17   28.71    2.18
   0  -8  17   29.16    2.16
   0   8 -17   30.85    2.25
   0   8 -17   25.91    1.76
   0   8 -16   19.76    2.00
   0  -8  16   19.94    2.03
   0   8 -16   16.98    1.63
   0  -8  16   23.52    2.18
   0  -8  15   54.74    3.60
   0  -8  15   50.31    3.13
   0   8 -15   49.63    3.47
   0  -8  15   54.44    3.64
   0  -8  15   50.54    3.08
   0  -8  14    1.53    0.62
   0   8 -14    0.46    0.52
   0   8 -14    0.72    0.41
   0  -8  14    0.72    0.61
   0  -8  14    2.55    0.88
   0   8 -13   10.41    1.61
   0   8 -13   10.39    1.72
   0  -8  13   13.35    2.00
   0  -8  13   10.39    1.70
   0  -8  13   11.61    1.71
   0  -8  12  377.32   11.82
   0   8 -12  372.60   11.16
   0  -8  12  406.13   11.96
   0  -8  12  405.67   12.15
   0   8 -12  382.26   11.45
   0  -8  11  363.17   11.24
   0   8 -11  353.21   10.68
   0  -8  11  365.18   11.46
   0   8 -11  355.85   10.90
   0  -8  11  353.46   11.14
   0  -8  10  274.22    9.66
   0   8 -10  275.44    9.62
   0   8 -10  292.84    9.38
   0   8 -10  272.74    9.03
   0  -8  10  290.07    9.65
   0  -8  10  285.10    9.74
   0   8  -9  260.05   10.16
   0  -8   9  259.54    9.60
   0   8  -9  285.39    8.91
   0   8  -9  284.39    8.62
   0   8  -9  297.22    9.72
   0  -8   9  297.22    9.83
   0   8  -9  294.80    9.31
   0  -8   8  115.45    5.56
   0   8  -8  106.44    5.42
   0   8  -8  116.91    5.29
   0   8  -8  108.36    4.96
   0   8  -8  104.06    5.96
   0   8  -7  102.66    4.86
   0  -8   7  114.66    5.47
   0   8  -7  109.96    4.86
   0   8  -7  107.14    5.31
   0   8  -7  111.27    6.05
   0  -8   7  117.12    5.69
   0   8  -6   14.98    1.77
   0   8  -6   17.08    1.97
   0  -8   6   16.18    1.97
   0   8  -6   15.19    1.67
   0  -8   6   15.16    1.91
   0   8  -6   15.69    2.49
   0   8  -6   14.03    1.89
   0  -8   5   58.64    3.78
   0   8  -5   56.71    3.68
   0   8  -5   58.67    3.88
   0  -8   5   52.47    3.62
   0   8  -5   57.68    3.27
   0  -8   4   28.08    2.58
   0  -8   4   34.74    2.98
   0  -8   4   34.62    2.71
   0   8  -4   40.20    3.39
   0  -8   4   31.72    2.73
   0   8  -4   34.26    2.79
   0   8  -4   30.25    2.31
   0   8  -4   34.35    2.94
   0  -8   3   57.89    3.56
   0   8  -3   55.03    3.12
   0  -8   3   55.06    3.37
   0   8  -3   56.87    3.63
   0  -8   3   58.01    3.80
   0   8  -3   57.35    3.80
   0  -8   3   56.33    3.58
   0   8  -3   63.07    4.26
   0   8  -2    8.99    1.43
   0   8  -2    5.42    1.19
   0   8  -2   10.17    1.69
   0  -8   2    6.16    1.22
   0  -8   2    4.57    1.04
   0   8  -1  237.90    8.32
   0  -8   1  263.91    8.97
   0   8  -1  258.80    8.84
   0   8  -1  284.82    9.43
   0  -8   0  345.21   10.83
   0   8   0  363.84   10.95
   0   8   0  346.68   10.62
   0   8   0  326.81   10.15
   0  -8   0  333.92   10.28
   0  -8  -1  271.35    9.62
   0   8   1  235.51    8.16
   0  -8  -1  239.10    8.61
   0   8   1  252.66    8.63
   0   8   1  261.92    9.04
   0   8   1  284.92    9.30
   0  -8  -1  237.99    8.76
   0  -8  -2  144.89    6.83
   0   8   2  164.15    6.83
   0   8   2  155.79    6.87
   0  -8  -2  150.65    7.01
   0   8   2  145.94    6.43
   0   8   2  157.19    6.36
   0   8   3  261.42    9.36
   0   8   3  262.85    9.05
   0  -8  -3  245.19    9.75
   0   8   3  244.44    7.80
   0   8   3  243.32    8.37
   0  -8  -3  244.84    9.74
   0   8   4   89.49    5.04
   0  -8  -4   83.51    5.68
   0   8   4   78.52    4.45
   0   8   4   77.77    4.89
   0  -8  -4   76.60    5.52
   0   8   4   76.51    4.13
   0   8   5    2.08    0.87
   0  -8  -5    0.21    0.62
   0  -8  -5    3.01    1.05
   0   8   5    1.21    0.70
   0  -8  -5    2.40    1.09
   0  -8  -5    3.26    1.28
   0   8   6    4.06    1.14
   0   8   6    5.02    1.12
   0  -8  -6    4.45    1.54
   0  -8  -6    4.86    1.41
   0  -8  -6    4.65    1.42
   0  -8  -7   46.21    4.74
   0   8   7   43.75    3.66
   0   8   7   37.13    3.01
   0  -8  -7   42.12    4.34
   0  -8  -7   47.48    4.23
   0  -8  -8   22.39    3.42
   0   8   8   23.68    2.63
   0  -8  -8   24.88    3.08
   0  -8  -8   24.77    3.44
   0   8   8   19.76    2.14
   0  -8  -9   41.35    4.01
   0  -8  -9   43.93    4.65
   0   8   9   40.71    3.32
   0  -8  -9   41.82    4.63
   0   8  10  110.05    5.30
   0  -8 -11  102.18    5.18
   0   8  11   98.30    4.59
   0  -8 -12   78.53    3.90
   0   8  12   82.13    3.62
   0   9 -17   24.47    1.82
   0  -9  17   27.35    1.91
   0  -9  16  148.24    5.43
   0   9 -16  143.76    5.39
   0  -9  16  150.04    5.55
   0  -9  15  252.00    8.18
   0  -9  15  259.96    8.16
   0   9 -15  246.55    8.08
   0  -9  15  257.14    7.52
   0  -9  14  201.42    7.37
   0   9 -14  196.18    7.27
   0  -9  14  200.74    7.49
   0   9 -14  191.90    6.28
   0   9 -13  138.47    5.36
   0  -9  13  130.15    6.12
   0  -9  13  150.27    6.41
   0  -9  13  145.06    5.89
   0   9 -13  129.05    5.82
   0   9 -13  139.22    6.10
   0  -9  12   14.65    1.98
   0   9 -12   11.82    1.50
   0   9 -12   15.13    1.95
   0  -9  12   14.21    1.85
   0  -9  12   13.62    1.96
   0  -9  12   14.24    1.98
   0   9 -12   11.68    1.68
   0  -9  11   65.54    4.39
   0  -9  11   61.15    4.09
   0   9 -11   68.23    4.25
   0  -9  11   68.34    4.28
   0   9 -11   63.02    3.60
   0   9 -11   70.67    4.28
   0  -9  10  112.47    5.72
   0   9 -10  110.98    5.45
   0   9 -10  115.44    5.55
   0  -9  10  111.59    5.63
   0   9 -10  109.49    6.42
   0  -9  10  119.94    6.04
   0  -9   9   10.14    1.74
   0   9  -9    7.00    1.54
   0  -9   9    7.75    1.47
   0   9  -9    8.28    1.43
   0   9  -9    9.09    1.47
   0   9  -9    8.05    1.56
   0  -9   8    1.50    0.82
   0   9  -8    0.89    0.71
   0   9  -8    1.05    0.41
   0  -9   8    1.08    0.52
   0   9  -8    1.54    0.73
   0   9  -8    0.74    0.48
   0   9  -7   45.94    4.03
   0   9  -7   52.34    3.43
   0  -9   7   56.01    4.00
   0   9  -7   49.62    3.74
   0   9  -7   52.46    3.43
   0  -9   7   50.79    3.71
   0   9  -6  159.98    6.20
   0   9  -6  174.70    7.45
   0  -9   6  164.07    7.13
   0   9  -6  170.60    8.05
   0  -9   6  170.19    7.06
   0   9  -6  168.79    6.41
   0   9  -6  173.06    7.23
   0   9  -5  189.69    7.51
   0  -9   5  201.48    7.80
   0   9  -5  173.70    7.41
   0  -9   5  180.81    7.33
   0   9  -5  185.30    6.67
   0  -9   4  222.18    8.38
   0   9  -4  232.51    8.63
   0  -9   4  224.35    8.30
   0   9  -4  211.56    8.09
   0   9  -4  240.81    9.38
   0   9  -4  200.63    7.13
   0   9  -3  273.55    9.52
   0   9  -3  268.94    9.25
   0   9  -3  291.29   10.31
   0  -9   3  280.72    9.54
   0   9  -3  247.75    7.86
   0  -9   3  279.83    9.88
   0  -9   3  251.09    8.83
   0  -9   3  266.32    9.33
   0   9  -2  173.34    7.65
   0  -9   2  169.37    7.55
   0  -9   2  165.42    6.75
   0  -9   2  169.11    7.24
   0   9  -2  159.57    6.91
   0   9  -2  171.29    7.25
   0  -9   2  162.90    6.87
   0   9  -1  177.12    7.52
   0  -9   1  205.87    8.49
   0   9  -1  202.18    8.26
   0  -9   1  172.57    7.44
   0   9  -1  181.30    7.42
   0   9   0  110.29    5.84
   0   9   0  117.76    5.87
   0   9   0  126.89    6.33
   0   9   1   12.05    1.95
   0  -9  -1   13.55    2.32
   0   9   1   12.33    1.89
   0   9   1   12.30    1.89
   0   9   2    7.76    1.56
   0   9   2   10.83    1.79
   0  -9  -2    9.28    1.90
   0   9   2    7.61    1.55
   0   9   3   26.72    2.82
   0   9   3   25.41    2.27
   0   9   3   23.38    2.62
   0  -9  -3   23.71    3.05
   0  -9  -4  209.21    9.72
   0   9   4  208.41    8.46
   0  -9  -4  214.53    9.29
   0  -9  -5  343.78   12.73
   0  -9  -5  340.57   13.32
   0   9   5  371.71   11.71
   0  -9  -6   95.01    6.77
   0  -9  -6   97.23    6.51
   0   9   6   88.80    5.20
   0  -9  -7   10.96    2.12
   0  -9  -7   12.10    2.47
   0   9   7   10.51    1.69
   0  -9  -8   44.01    4.46
   0   9   8   40.34    3.18
   0   9   9  177.12    6.63
   0   9  10   57.89    3.23
   0   9  11    7.28    0.97
   0 -10  16   66.86    3.10
   0  10 -16   64.11    3.02
   0 -10  15   59.47    3.25
   0 -10  15   55.35    2.81
   0 -10  15   59.31    3.22
   0  10 -15   57.40    3.14
   0 -10  14    5.29    1.09
   0 -10  14    4.69    0.98
   0  10 -14    4.86    0.98
   0 -10  13    2.95    0.78
   0  10 -13    1.99    0.73
   0 -10  13    1.98    0.65
   0  10 -12  114.86    5.27
   0 -10  12  125.24    5.92
   0  10 -12  107.97    5.26
   0 -10  12  123.33    5.28
   0 -10  12  109.12    5.32
   0 -10  12  120.20    5.64
   0 -10  11   96.34    5.07
   0  10 -11   97.50    5.02
   0 -10  11  104.75    5.48
   0 -10  11   95.65    4.84
   0  10 -11   94.80    4.81
   0  10 -11  102.35    6.02
   0 -10  10  247.91    8.82
   0  10 -10  243.27    8.58
   0 -10  10  261.79    9.27
   0  10 -10  251.72    8.38
   0  10 -10  253.85   10.35
   0 -10  10  253.48    8.75
   0 -10   9    1.73    0.71
   0 -10   9   -0.07    0.44
   0  10  -9    1.73    0.82
   0  10  -9    1.44    0.66
   0  10  -9    2.03    1.04
   0  10  -8  405.27   11.08
   0  10  -8  408.00   13.86
   0 -10   8  402.07   12.21
   0  10  -7  320.37   12.06
   0  10  -7  320.87    9.45
   0  10  -7  314.45    9.77
   0 -10   7  314.91   10.37
   0  10  -6  251.57   10.27
   0  10  -6  222.89    8.86
   0 -10   6  244.77    8.88
   0 -10   6  259.82    9.47
   0  10  -6  219.66    7.87
   0 -10   5  127.29    6.22
   0  10  -5  133.15    7.16
   0  10  -5  111.30    5.23
   0  10  -5  127.54    6.32
   0 -10   5  131.27    6.53
   0  10  -5  129.74    6.45
   0  10  -4   10.58    1.97
   0 -10   4   10.56    1.80
   0 -10   4   13.44    2.02
   0  10  -4   12.61    2.01
   0  10  -4    9.70    1.77
   0 -10   3   40.69    3.68
   0  10  -3   44.07    3.65
   0  10  -3   40.86    3.44
   0 -10   3   40.10    3.49
   0  10  -3   38.69    3.77
   0 -10   2   94.95    5.45
   0  10  -2   88.87    5.20
   0  10  -2   92.61    5.78
   0 -10   2   97.32    5.84
   0  10  -2   98.79    5.53
   0 -10   1   90.93    5.46
   0  10  -1   84.96    5.44
   0  10  -1   79.59    4.90
   0  10  -1   90.08    5.29
   0 -10   0    2.59    0.99
   0  10   0    3.59    1.04
   0  10   0    3.35    1.07
   0 -10   0    5.12    1.31
   0 -10  -1  138.50    7.38
   0  10   1  122.59    6.33
   0  10   1  135.69    6.77
   0  10   2   33.74    3.23
   0  10   2   35.94    3.30
   0  10   3   27.89    2.88
   0  10   4  619.24   16.09
   0 -10  -4  613.45   18.56
   0  10   5   67.44    4.29
   0  10   6   16.49    2.05
   0  10   7   59.48    3.62
   0  10   8    1.97    0.67
   0  10   9   22.85    1.83
   0  11 -15   32.23    1.93
   0 -11  15   38.26    2.24
   0  11 -14   78.47    3.45
   0 -11  14   82.94    3.74
   0 -11  14   79.92    3.72
   0 -11  13  104.45    4.55
   0  11 -13   91.01    4.00
   0 -11  13   95.75    4.38
   0  11 -12  203.81    6.67
   0 -11  12  209.46    7.21
   0 -11  12  210.96    7.22
   0 -11  11  196.68    7.42
   0  11 -11  179.17    7.91
   0  11 -11  175.52    6.21
   0 -11  11  177.32    6.81
   0  11 -10    1.57    1.02
   0  11 -10    1.78    0.66
   0 -11  10    1.43    0.78
   0 -11  10    1.57    0.70
   0 -11  10    1.97    0.75
   0 -11   9    6.98    1.31
   0  11  -9    6.94    1.15
   0 -11   9    4.61    1.19
   0 -11   9    5.90    1.25
   0  11  -9    3.75    1.33
   0 -11   8  233.94    8.89
   0  11  -8  228.95    7.33
   0  11  -8  249.13   10.39
   0  11  -7   48.18    4.42
   0 -11   7   44.43    3.75
   0  11  -6    0.45    0.62
   0  11  -5   45.20    4.21
   0 -11   5   48.41    3.77
   0 -11   5   50.33    4.11
   0  11  -5   44.59    3.65
   0  11  -4   53.13    4.54
   0  11  -4   57.10    4.16
   0 -11   4   64.33    4.75
   0 -11   4   63.18    4.42
   0  11  -3   83.26    5.67
   0  11  -3   81.80    5.01
   0 -11   3   95.16    5.99
   0 -11   3   75.65    5.05
   0  11  -2    0.57    0.57
   0 -11   2    0.02    0.52
   0  11  -2    0.64    0.71
   0 -11   2    1.81    0.76
   0 -11   1  193.64    8.73
   0  11  -1  179.54    8.33
   0  11  -1  171.17    7.49
   0  11   0  490.64   14.70
   0  11   0  467.52   13.75
   0  11   1   41.15    3.60
   0  11   1   39.36    3.31
   0 -11  -1   41.91    3.99
   0 -11  -2   14.44    2.38
   0  11   2   14.78    2.00
   0  11   3   92.64    4.95
   0  11   4   59.33    3.77
   0  11   5    9.46    1.40
   0  11   6   85.80    4.07
   0  11   7   35.50    2.28
   0  11   8   31.94    1.89
   0 -12  14   71.93    2.97
   0 -12  13   87.01    3.67
   0 -12  12   30.84    2.28
   0 -12  12   26.71    2.11
   0  12 -11    0.05    0.63
   0 -12  11    0.31    0.48
   0 -12  11    1.31    0.58
   0 -12  10   25.82    2.35
   0  12 -10   24.47    2.75
   0  12  -9    6.99    1.57
   0 -12   9    6.16    1.23
   0 -12   8   26.36    2.42
   0  12  -8   23.55    2.96
   0 -12   8   28.15    2.62
   0 -12   8   23.72    2.56
   0 -12   7  167.80    7.37
   0  12  -7  141.20    7.51
   0  12  -6  187.38    8.84
   0 -12   6  214.00    8.71
   0  12  -5   74.99    5.29
   0  12  -4  160.25    6.80
   0  12  -4  161.70    7.94
   0  12  -3  220.20    8.24
   0  12  -3  230.61    9.58
   0 -12   2  157.06    7.49
   0  12  -2  135.88    6.22
   0  12  -2  136.01    7.09
   0 -12   1    4.85    1.33
   0  12  -1    5.17    1.20
   0  12  -1    3.82    1.04
   0  12   0  154.54    6.48
   0 -12   0  173.13    8.03
   0  12   0  153.12    7.08
   0  12   1    9.22    1.45
   0  12   1    9.97    1.57
   0  12   2    0.63    0.38
   0  12   3   45.72    2.98
   0  12   4    9.74    1.28
   0  12   5   85.41    3.57
   0  12   6   60.15    2.60
   0 -13  12   70.26    2.99
   0 -13  11   26.56    1.93
   0  13 -10  114.28    5.26
   0  13  -9  133.23    6.19
   0  13  -8   18.59    2.33
   0 -13   8   19.75    1.95
   0 -13   7  101.96    4.71
   0  13  -7   85.58    5.20
   0 -13   6   65.78    3.76
   0  13  -6   51.99    4.05
   0  13  -5    1.89    0.73
   0  13  -4   35.47    3.29
   0  13  -3    2.56    0.84
   0  13  -2   70.15    4.43
   0  13  -2   67.02    3.65
   0  13  -1    0.29    0.44
   0  13  -1    0.34    0.43
   0  13   0   16.80    1.69
   0  13   1   42.93    2.58
   0  13   2  103.82    3.97
   0  13   3   50.52    2.43
   0  14  -8    9.54    1.36
   0  14  -7    6.81    1.19
   0  14  -6    5.62    1.11
   0  14  -5    5.82    1.11
   0  14  -4   10.55    1.38
   0  14  -3  108.90    4.65
  -1  14  -2   20.64    1.91
  -1  14  -3   14.10    1.74
  -1  14  -4    1.01    0.60
  -1  14  -5    1.54    0.60
  -1  14  -6    5.87    1.18
  -1  14  -7   46.84    3.20
  -1  14  -8   47.79    3.04
  -1  13   2   66.66    2.89
  -1  13   1    4.15    0.77
  -1  13   0   26.41    2.50
  -1  13  -1    1.40    0.77
  -1  13  -2   76.59    4.88
  -1  13  -3    6.65    1.47
  -1  13  -4   73.61    4.99
  -1  13  -5   33.04    3.32
  -1  13  -6  104.19    5.99
  -1  13  -7  204.62    8.56
  -1  13  -8   85.41    5.20
   1 -13   8   92.25    3.86
  -1  13  -9   20.35    2.35
  -1  13 -10   10.81    1.59
   1 -13  12    0.97    0.34
  -1  12   5   14.39    1.32
  -1  12   4   32.40    2.20
  -1  12   3    0.45    0.48
  -1  12   2   13.83    1.65
  -1  12   1   29.50    2.51
  -1  12   1   27.93    2.84
  -1  12   0   44.48    3.19
  -1  12   0   40.68    3.66
  -1  12  -1  198.80    8.89
  -1  12  -1  201.42    7.41
  -1  12  -2  316.56    9.90
  -1  12  -2  320.81   11.92
  -1  12  -3   93.90    6.19
   1 -12   4   52.81    3.72
  -1  12  -4   53.11    4.68
  -1  12  -5   54.95    4.78
   1 -12   5   62.60    4.15
  -1  12  -6    1.08    0.78
   1 -12   6    1.11    0.40
  -1  12  -7   10.57    2.01
   1 -12   7   13.10    1.89
  -1  12  -8   14.28    2.38
  -1  12  -9   14.26    2.29
   1 -12   9   15.28    1.71
  -1  12 -10   16.07    2.20
   1 -12  10   18.60    1.81
  -1  12 -11  119.50    4.58
   1 -12  11  136.03    4.93
   1 -12  12  178.42    5.51
   1 -12  13  102.03    3.86
  -1  11   7    5.39    0.87
  -1  11   6   20.28    1.82
  -1  11   5   42.12    2.87
  -1  11   4   47.36    3.22
  -1  11   3  209.36    6.88
  -1  11   3  215.20    7.72
  -1  11   2  203.19    7.68
  -1  11   2  201.07    6.70
  -1  11   2  195.23    8.34
  -1  11   1   96.32    5.19
  -1  11   1   95.40    5.92
  -1  11   1   95.63    4.30
  -1  11   0    3.77    1.07
  -1  11   0    3.38    1.12
  -1  11  -1  129.29    5.15
  -1  11  -1  118.44    7.09
  -1  11  -1  128.13    6.19
  -1  11  -2   88.03    4.22
  -1  11  -2   83.48    6.02
  -1  11  -2   82.20    4.92
  -1  11  -3   10.96    1.44
  -1  11  -3   11.01    1.72
  -1  11  -3   11.63    2.18
  -1  11  -4    0.88    0.58
   1 -11   4    0.06    0.36
  -1  11  -4   -0.22    0.83
  -1  11  -5   16.90    2.68
   1 -11   5   13.15    1.96
  -1  11  -5   15.30    1.70
  -1  11  -6  145.23    8.32
  -1  11  -6  132.74    5.34
   1 -11   6  133.21    6.49
  -1  11  -7   20.27    2.09
   1 -11   7   22.97    2.57
  -1  11  -7   19.85    3.00
  -1  11  -7   18.88    1.88
   1 -11   7   22.18    2.19
   1 -11   8  116.46    5.95
  -1  11  -8  101.87    4.57
   1 -11   8  120.95    5.34
  -1  11  -8  112.25    7.12
  -1  11  -8  113.03    5.21
  -1  11  -9  251.67    8.35
  -1  11  -9  241.62    7.56
   1 -11   9  269.72    8.50
  -1  11  -9  249.12   10.74
   1 -11   9  269.14    9.41
  -1  11 -10   66.42    5.00
   1 -11  10   75.43    4.08
  -1  11 -10   64.98    3.42
   1 -11  10   70.86    3.93
   1 -11  10   79.07    4.63
  -1  11 -10   73.93    4.09
  -1  11 -11  208.41    6.51
   1 -11  11  218.62    7.24
  -1  11 -11  214.21    7.34
   1 -11  11  228.11    7.47
  -1  11 -12   23.23    1.79
  -1  11 -12   26.07    2.23
   1 -11  12   22.47    2.04
   1 -11  12   23.87    2.04
   1 -11  13   20.76    1.88
   1 -11  13   21.55    1.89
   1 -11  13   24.68    2.34
  -1  11 -13   17.63    1.45
   1 -11  13   22.89    1.87
  -1  11 -13   20.63    1.86
  -1  11 -14    1.57    0.50
   1 -11  14    1.30    0.45
   1 -11  14    1.12    0.37
   1 -11  15   28.97    1.66
  -1  11 -15   26.40    1.71
  -1  10   9   99.29    3.75
  -1  10   8   53.44    3.01
  -1  10   7   65.77    3.68
  -1  10   7   68.19    3.76
  -1  10   6  230.18    7.88
  -1  10   6  253.34    8.29
  -1  10   5   44.59    3.34
  -1  10   5   41.56    3.02
  -1  10   5   43.40    3.19
  -1  10   4  131.42    5.95
  -1  10   4  141.17    5.90
  -1  10   4  146.29    6.45
  -1  10   3   13.36    1.78
  -1  10   3   16.26    1.91
  -1  10   3   17.39    2.18
  -1  10   2   47.07    4.13
  -1  10   2   43.30    3.25
  -1  10   2   48.41    3.71
  -1  10   2   50.86    3.25
  -1  10   1  337.49   12.54
  -1  10   1  364.57   11.58
  -1  10   0   52.71    3.30
  -1  10   0   45.31    4.24
  -1  10   0   46.27    3.69
   1 -10   0   48.47    3.93
  -1  10   0   50.79    3.11
  -1  10  -1   60.91    3.34
  -1  10  -1   60.02    5.05
  -1  10  -1   57.16    3.50
  -1  10  -1   66.91    4.42
   1 -10   1   62.36    4.44
  -1  10  -2  164.61    8.57
  -1  10  -2  158.37    6.15
   1 -10   2  172.87    7.48
  -1  10  -2  167.32    7.26
  -1  10  -3  287.80    8.92
  -1  10  -3  303.26   12.35
  -1  10  -3  318.61   10.50
   1 -10   3  316.12   10.46
  -1  10  -4  138.18    8.06
  -1  10  -4  142.02    6.56
   1 -10   4  131.56    6.33
  -1  10  -4  121.87    5.34
   1 -10   5  268.56    9.50
  -1  10  -5  273.45   11.74
  -1  10  -5  266.00    8.64
  -1  10  -5  274.97    8.51
   1 -10   6  576.27   14.26
  -1  10  -6  594.69   14.62
  -1  10  -6  540.69   13.80
  -1  10  -6  565.73   18.32
   1 -10   6  581.30   15.48
   1 -10   7    5.76    1.30
  -1  10  -7    4.89    1.63
  -1  10  -7    7.85    1.33
  -1  10  -7    6.26    1.24
   1 -10   7    5.74    1.19
  -1  10  -8    0.91    0.54
  -1  10  -8    0.50    0.56
   1 -10   8    1.28    0.51
  -1  10  -8    1.35    0.65
   1 -10   8    0.84    0.49
  -1  10  -9   71.23    4.33
   1 -10   9   73.13    4.64
  -1  10  -9   61.98    3.73
   1 -10   9   68.06    4.05
  -1  10  -9   66.81    5.43
  -1  10 -10   11.67    1.74
   1 -10  10    9.92    1.54
   1 -10  10   10.67    1.59
  -1  10 -10   10.75    2.18
   1 -10  10   12.30    1.88
  -1  10 -10    9.59    1.42
  -1  10 -11    0.85    0.57
   1 -10  11    1.05    0.77
  -1  10 -11    1.47    0.66
   1 -10  11    2.68    0.89
   1 -10  11    1.36    0.57
  -1  10 -12   70.63    4.13
   1 -10  12   67.74    3.87
  -1  10 -12   60.93    3.47
   1 -10  12   66.57    3.82
  -1  10 -13   76.61    4.19
  -1  10 -13   79.05    3.79
   1 -10  13   81.61    4.10
   1 -10  13   79.22    4.01
  -1  10 -14   93.10    4.34
   1 -10  14   89.35    4.06
   1 -10  14   83.83    4.40
  -1  10 -14   78.63    3.58
   1 -10  14   91.41    4.13
   1 -10  14   90.61    4.03
   1 -10  15   83.19    3.49
   1 -10  15   79.95    3.44
  -1  10 -15   75.72    3.13
  -1  10 -15   82.57    3.73
  -1  10 -16  129.90    4.25
  -1   9  10   87.37    3.95
  -1   9  10  101.03    4.09
  -1   9   9   74.30    3.84
  -1   9   9   78.64    3.98
  -1   9   8   66.35    3.95
  -1   9   8   65.42    3.84
   1  -9  -8   75.38    5.47
   1  -9  -7  205.92    8.44
  -1   9   7  184.59    7.21
  -1   9   7  199.14    7.30
  -1   9   7  195.41    7.47
  -1   9   6  160.30    6.60
  -1   9   6  147.12    6.38
  -1   9   6  159.58    6.86
   1  -9  -6  167.23    7.21
  -1   9   5    1.90    0.84
  -1   9   5    0.49    0.54
   1  -9  -5    0.40    0.57
  -1   9   5    0.46    0.46
  -1   9   4   80.01    4.48
  -1   9   4   81.02    4.39
  -1   9   4   81.86    4.93
  -1   9   3   10.26    1.75
  -1   9   3    8.01    1.40
   1  -9  -3    9.05    1.74
  -1   9   3    8.30    1.83
  -1   9   3    8.10    1.35
   1  -9  -2    6.56    1.34
  -1   9   2    6.02    1.23
  -1   9   2    6.02    1.26
  -1   9   2    6.68    1.15
  -1   9   2    6.84    1.68
  -1   9   1  534.51   13.86
  -1   9   1  572.76   15.13
  -1   9   1  554.57   13.67
  -1   9   1  565.98   13.41
  -1   9   1  518.65   16.25
  -1   9   0  497.82   15.72
  -1   9   0  466.44   12.67
   1  -9   0  506.43   14.00
  -1   9   0  546.75   14.37
  -1   9   0  521.05   12.30
  -1   9   0  517.62   12.86
   1  -9   0  556.96   15.36
  -1   9  -1   55.30    3.40
  -1   9  -1   51.78    4.52
  -1   9  -1   53.30    3.05
   1  -9   1   59.12    4.20
   1  -9   1   55.01    3.81
  -1   9  -1   61.09    4.08
  -1   9  -2  168.27    8.51
  -1   9  -2  173.30    6.39
   1  -9   2  174.17    7.30
  -1   9  -2  175.76    7.22
   1  -9   2  161.34    6.77
  -1   9  -3  143.63    8.03
  -1   9  -3  134.02    5.54
  -1   9  -3  129.40    5.50
  -1   9  -3  144.87    6.44
   1  -9   3  136.95    6.00
  -1   9  -4  191.31    6.97
  -1   9  -4  221.14    8.07
  -1   9  -4  205.01    9.80
  -1   9  -4  188.58    6.83
   1  -9   4  160.21    7.21
   1  -9   4  186.98    7.24
   1  -9   5   54.28    3.72
  -1   9  -5   56.71    4.99
   1  -9   5   45.23    3.80
   1  -9   5   51.76    3.58
  -1   9  -5   51.96    3.37
  -1   9  -5   50.85    3.43
   1  -9   6    1.20    0.72
  -1   9  -6    1.60    0.73
  -1   9  -6    1.35    0.50
   1  -9   6    2.52    1.13
  -1   9  -6    0.85    0.73
   1  -9   7  226.04    8.48
   1  -9   7  239.32    9.61
  -1   9  -7  233.32    8.31
  -1   9  -7  223.81    7.81
  -1   9  -7  224.05   10.48
   1  -9   7  231.86    7.82
   1  -9   8   73.03    4.16
  -1   9  -8   73.27    4.45
  -1   9  -8   69.82    5.63
   1  -9   8   71.27    4.52
  -1   9  -8   73.88    4.21
  -1   9  -9   18.50    2.24
   1  -9   9   14.25    1.86
  -1   9  -9   17.59    2.06
  -1   9  -9   15.69    2.56
   1  -9   9   16.31    2.18
  -1   9 -10   71.34    4.22
  -1   9 -10   85.59    4.89
  -1   9 -10   85.70    5.94
   1  -9  10   80.94    4.59
   1  -9  10   85.97    5.11
   1  -9  10   82.37    4.56
   1  -9  11  352.01   11.29
  -1   9 -11  310.55    9.81
   1  -9  11  323.12   10.18
   1  -9  11  317.48   10.04
  -1   9 -11  347.92   10.85
  -1   9 -12  166.51    7.07
  -1   9 -12  169.71    6.69
   1  -9  12  178.21    6.92
   1  -9  12  175.39    6.93
   1  -9  13  218.39    7.59
  -1   9 -13  200.67    7.21
   1  -9  13  208.70    7.50
  -1   9 -13  206.35    7.76
   1  -9  14  151.12    5.93
   1  -9  14  162.96    6.19
   1  -9  14  154.61    6.57
  -1   9 -14  150.34    6.23
   1  -9  14  158.27    6.05
  -1   9 -14  141.76    5.66
   1  -9  15   48.61    2.94
   1  -9  15   50.15    3.01
   1  -9  15   47.15    2.88
  -1   9 -15   47.57    3.08
  -1   9 -15   48.22    2.87
   1  -9  16   31.69    2.04
  -1   9 -16   27.46    1.88
   1  -9  16   28.97    1.89
  -1   9 -16   26.00    2.01
  -1   8  12   39.11    2.28
  -1   8  11   21.59    1.91
  -1   8  11   23.74    2.00
  -1   8  10   86.12    4.45
  -1   8  10   85.15    4.26
   1  -8  -9   19.47    2.59
  -1   8   9   20.10    2.07
  -1   8   9   22.21    2.33
   1  -8  -8   23.18    2.37
  -1   8   8   22.05    2.28
  -1   8   8   25.83    2.63
  -1   8   8   19.79    2.28
   1  -8  -8   25.06    2.82
  -1   8   7    4.57    1.17
  -1   8   7    5.68    1.27
   1  -8  -7    4.47    1.26
  -1   8   7    5.14    1.14
   1  -8  -7    6.22    1.13
  -1   8   6    5.06    1.30
  -1   8   6    6.68    1.30
   1  -8  -6    5.58    1.07
  -1   8   6    8.09    1.44
   1  -8  -6    4.60    1.47
   1  -8  -6    6.67    1.45
  -1   8   5  953.62   20.63
  -1   8   5  918.61   21.61
   1  -8  -5  947.64   22.63
  -1   8   5  906.60   20.54
   1  -8  -4  271.51    7.89
  -1   8   4  250.72    9.20
  -1   8   4  271.46    8.61
  -1   8   4  262.67    8.42
   1  -8  -4  260.72    9.39
   1  -8  -3   58.38    3.85
  -1   8   3   55.79    3.43
  -1   8   3   51.43    3.77
  -1   8   3   55.13    3.35
  -1   8   3   46.98    3.99
  -1   8   2  329.76   11.66
  -1   8   2  346.19    9.88
  -1   8   2  360.06   10.00
   1  -8  -2  365.20   10.36
  -1   8   2  346.33   10.84
  -1   8   2  355.41    9.59
  -1   8   1    7.21    1.17
  -1   8   1    6.88    1.36
  -1   8   1    8.55    1.32
  -1   8   1    6.32    1.08
   1  -8  -1    7.53    1.49
  -1   8   1    8.02    1.21
   1  -8  -1    7.44    1.22
  -1   8   1    6.77    1.60
   1  -8   0   84.74    4.69
  -1   8   0   83.40    4.06
  -1   8   0   89.61    3.94
  -1   8   0   94.64    4.86
  -1   8   0   80.32    4.08
  -1   8   0   94.90    5.82
  -1   8   0   87.60    4.22
  -1   8  -1  306.55    8.81
   1  -8   1  313.30    9.62
  -1   8  -1  316.42   11.52
  -1   8  -1  340.30   10.02
   1  -8   1  297.24    9.01
  -1   8  -1  307.58    8.62
  -1   8  -2    1.36    0.49
  -1   8  -2    1.54    1.09
  -1   8  -2    0.69    0.41
  -1   8  -2    0.92    0.47
   1  -8   2    1.11    0.48
   1  -8   2    0.66    0.53
  -1   8  -2    0.65    0.58
   1  -8   2    0.68    0.57
  -1   8  -3   14.24    1.63
  -1   8  -3   11.60    2.21
   1  -8   3   10.58    1.63
   1  -8   3   11.13    1.54
  -1   8  -3   12.06    1.70
  -1   8  -3   12.03    1.50
   1  -8   3    9.00    1.36
  -1   8  -4   18.19    2.71
   1  -8   4   13.93    1.93
  -1   8  -4   20.27    2.20
   1  -8   4   14.69    1.76
  -1   8  -4   17.15    1.86
  -1   8  -4   15.66    1.81
   1  -8   5  221.31    7.69
   1  -8   5  211.82    8.64
  -1   8  -5  233.16    7.80
  -1   8  -5  250.37    7.88
  -1   8  -5  241.70   10.41
  -1   8  -5  253.16    8.59
   1  -8   6  257.55    9.81
   1  -8   6  263.88    8.74
  -1   8  -6  271.46    8.51
  -1   8  -6  280.89    8.86
  -1   8  -6  261.78   10.89
   1  -8   7  837.45   20.28
  -1   8  -7  797.91   17.77
  -1   8  -7  710.54   20.52
   1  -8   7  772.31   18.10
  -1   8  -7  799.42   18.04
   1  -8   7  739.82   16.97
  -1   8  -8   28.84    2.69
   1  -8   8   30.48    2.54
  -1   8  -8   23.42    3.11
   1  -8   8   30.10    3.20
   1  -8   8   30.52    2.84
  -1   8  -8   33.78    2.82
   1  -8   9  362.38   10.78
  -1   8  -9  394.93   11.35
  -1   8  -9  376.25   13.34
  -1   8  -9  373.55   11.35
   1  -8   9  390.28   11.89
   1  -8  10  560.30   14.49
  -1   8 -10  542.71   14.52
   1  -8  10  582.96   14.92
   1  -8  10  581.66   15.68
  -1   8 -10  562.00   15.05
   1  -8  10  599.37   16.97
  -1   8 -11   28.64    2.82
   1  -8  11   26.43    2.86
   1  -8  11   25.26    2.51
   1  -8  11   26.64    2.66
  -1   8 -12    4.97    1.20
   1  -8  12    4.49    1.14
   1  -8  12    3.63    1.04
  -1   8 -13   36.72    3.18
   1  -8  13   42.22    3.29
   1  -8  13   41.13    3.22
  -1   8 -14   17.36    2.08
   1  -8  14   17.86    2.04
  -1   8 -14   17.64    2.03
   1  -8  14   20.45    2.19
   1  -8  14   17.60    2.18
   1  -8  14   19.10    2.10
  -1   8 -15   46.63    3.24
   1  -8  15   45.66    3.21
   1  -8  15   43.46    2.94
   1  -8  15   47.14    3.15
   1  -8  15   48.12    3.17
  -1   8 -15   44.68    3.09
   1  -8  16  139.22    4.91
  -1   8 -16  132.17    5.16
   1  -8  16  131.97    5.04
  -1   8 -16  130.20    5.06
  -1   8 -17   87.80    3.51
  -1   8 -17   91.94    3.54
   1  -8  17   86.60    3.11
   1  -8  17   95.56    3.60
   1  -7 -14   40.05    2.73
  -1   7  13   -0.11    0.27
   1  -7 -13    1.24    0.73
  -1   7  12    0.01    0.34
  -1   7  12    0.11    0.30
   1  -7 -12   -0.65    0.85
   1  -7 -11   12.38    2.30
  -1   7  11   12.94    1.58
  -1   7  11   11.84    1.64
   1  -7 -11   13.30    2.20
  -1   7  10  228.49    8.39
   1  -7 -10  255.06    8.92
   1  -7 -10  254.44    9.91
  -1   7  10  216.29    8.32
  -1   7  10  229.20    7.75
   1  -7  -9   97.13    5.13
  -1   7   9  104.34    5.53
  -1   7   9   99.65    5.43
  -1   7   9  109.63    5.08
   1  -7  -9  102.33    5.89
   1  -7  -8   28.85    2.54
  -1   7   8   25.65    2.41
   1  -7  -8   27.52    2.87
  -1   7   8   23.59    2.61
  -1   7   8   24.49    2.56
  -1   7   8   23.49    2.60
  -1   7   7  105.29    4.96
   1  -7  -7  107.37    6.15
  -1   7   7   93.84    5.26
   1  -7  -7   95.42    4.57
  -1   7   7   87.78    5.17
  -1   7   7   99.02    5.19
  -1   7   6  367.85   11.27
   1  -7  -6  396.83   10.16
  -1   7   6  318.90    9.80
   1  -7  -6  383.41   12.02
  -1   7   6  384.34   10.93
  -1   7   6  369.31   10.41
  -1   7   6  343.44   11.15
  -1   7   5  750.90   17.36
  -1   7   5  699.88   16.42
   1  -7  -5  879.59   19.43
  -1   7   5  832.30   17.58
  -1   7   5  757.39   18.28
   1  -7  -5  828.45   16.85
  -1   7   5  790.90   18.81
  -1   7   4   14.42    1.54
  -1   7   4   16.37    1.80
  -1   7   4   14.78    1.94
  -1   7   4   14.08    1.68
   1  -7  -4   19.46    2.13
   1  -7  -3   48.73    2.91
  -1   7   3   43.74    2.48
  -1   7   3   47.98    2.95
  -1   7   3   46.04    3.03
  -1   7   3   46.59    3.42
  -1   7   3   55.50    3.20
   1  -7  -2   41.94    2.71
  -1   7   2   39.89    2.19
  -1   7   2   36.58    2.61
  -1   7   2   36.93    2.63
  -1   7   2   44.44    2.77
  -1   7   2   41.09    2.61
   1  -7  -1   58.06    3.34
  -1   7   1   56.13    3.11
   1  -7   0  117.65    4.88
   1  -7   0  122.84    5.08
  -1   7   0  129.07    4.76
   1  -7   1   74.24    3.80
   1  -7   1   71.27    3.84
   1  -7   2  357.46    9.56
  -1   7  -2  369.48    8.85
   1  -7   2  364.05    9.26
  -1   7  -3  452.91   10.40
   1  -7   3  452.15   11.04
   1  -7   3  447.89   11.34
  -1   7  -4  340.67    8.48
   1  -7   4  328.47    9.12
   1  -7   5  414.46   10.99
   1  -7   5  449.13   11.16
  -1   7  -6  247.99    7.78
  -1   7  -6  210.01    9.18
   1  -7   6  244.47    9.13
  -1   7  -6  222.10    7.80
   1  -7   6  227.27    7.56
  -1   7  -6  242.82    7.77
   1  -7   7   93.53    5.34
  -1   7  -7   93.59    4.65
  -1   7  -7   77.09    5.25
  -1   7  -7   82.69    4.67
   1  -7   7   83.53    4.04
   1  -7   7   89.35    4.58
  -1   7  -8   16.46    1.91
  -1   7  -8   17.07    2.53
   1  -7   8   22.39    2.58
  -1   7  -8   17.87    1.82
   1  -7   8   17.72    1.88
   1  -7   8   16.61    2.03
  -1   7  -8   15.89    2.04
   1  -7   9   64.70    4.58
  -1   7  -9   59.54    3.56
   1  -7   9   58.81    4.03
   1  -7   9   55.62    3.55
  -1   7  -9   52.69    3.75
  -1   7  -9   69.16    4.21
   1  -7  10  126.88    6.61
  -1   7 -10  127.56    6.00
   1  -7  10  126.18    5.85
  -1   7 -10  120.39    5.44
   1  -7  10  124.83    6.21
   1  -7  10  117.66    5.53
  -1   7 -11   51.66    3.80
   1  -7  11   52.66    4.22
  -1   7 -11   40.15    3.13
   1  -7  11   47.85    3.48
   1  -7  11   44.70    3.47
   1  -7  12   60.52    4.00
  -1   7 -12   59.28    4.13
  -1   7 -12   55.14    3.78
   1  -7  12   56.76    3.97
   1  -7  13  153.22    6.78
   1  -7  13  152.32    6.72
   1  -7  13  164.34    7.44
  -1   7 -13  145.61    6.71
   1  -7  13  155.30    6.74
   1  -7  14  259.70    8.92
   1  -7  14  257.66    8.96
   1  -7  14  271.42    8.94
   1  -7  14  258.26    9.31
  -1   7 -14  241.94    8.83
   1  -7  15  319.24    9.79
  -1   7 -15  290.51    9.48
   1  -7  15  322.55    9.81
   1  -7  15  331.81    9.89
   1  -7  15  310.30    9.29
  -1   7 -16   83.81    4.18
   1  -7  16   91.98    4.07
   1  -7  16   95.63    4.48
   1  -7  17   82.58    3.64
   1  -7  17   80.89    3.17
  -1   7 -17   76.41    3.63
  -1   7 -17   73.89    3.33
  -1   7 -18   51.41    2.38
   1  -6 -15   26.81    2.23
  -1   6  14   58.14    2.73
   1  -6 -14   76.11    4.18
  -1   6  13  102.63    4.26
  -1   6  13  104.95    4.99
   1  -6 -13  114.85    5.77
  -1   6  13  100.86    4.61
  -1   6  12  139.18    5.47
  -1   6  12  146.56    6.42
   1  -6 -12  147.27    7.47
   1  -6 -12  157.20    8.03
  -1   6  12  140.79    6.11
  -1   6  11  204.45    7.12
  -1   6  11  195.47    7.88
  -1   6  11  195.33    7.81
   1  -6 -11  221.71    8.39
   1  -6 -11  205.72    8.92
   1  -6 -10  144.67    6.51
  -1   6  10  156.65    6.14
  -1   6  10  140.02    6.63
  -1   6  10  145.02    6.74
   1  -6 -10  150.24    7.28
   1  -6  -9   76.59    4.89
  -1   6   9   65.84    4.33
  -1   6   9   77.62    4.82
  -1   6   9   73.85    4.10
   1  -6  -9   72.28    5.17
   1  -6  -9   75.87    4.32
  -1   6   9   70.14    4.61
  -1   6   8  106.76    5.62
  -1   6   8  124.56    5.37
  -1   6   8  104.18    5.13
  -1   6   8  118.89    5.74
   1  -6  -8  112.55    5.10
  -1   6   8  109.45    5.77
   1  -6  -8  115.71    6.31
   1  -6  -7   84.46    4.05
   1  -6  -7   80.56    3.72
  -1   6   7   77.88    4.04
  -1   6   7   85.36    4.62
  -1   6   7   76.80    4.16
  -1   6   7   79.53    4.75
  -1   6   7   80.22    4.70
   1  -6  -7   78.47    4.76
   1  -6  -6   32.00    2.34
   1  -6  -6   31.68    2.26
  -1   6   6   29.29    2.23
  -1   6   6   30.50    2.76
  -1   6   6   31.34    2.49
  -1   6   6   28.56    2.76
  -1   6   6   32.07    2.63
   1  -6  -6   33.13    2.88
  -1   6   5    8.10    1.05
   1  -6  -5    6.81    1.14
   1  -6  -5    6.68    1.02
  -1   6   5    7.16    1.32
   1  -6  -5    8.10    1.11
  -1   6   5    7.11    1.22
  -1   6   5    7.25    1.18
  -1   6   5    9.11    1.49
  -1   6   4  197.97    5.73
   1  -6  -4  188.56    6.60
   1  -6  -4  187.50    6.10
   1  -6  -3  165.13    5.58
   1  -6  -3  167.52    6.74
  -1   6   3  161.05    4.77
  -1   6   2  321.24    7.17
  -1   6   2  296.20    8.10
   1  -6  -2  300.78    8.37
   1  -6  -1  475.04   11.17
  -1   6   1  457.94   10.89
   1  -6   0  783.05   16.95
  -1   6   0  807.00   16.20
   1  -6   1   54.43    2.86
  -1   6  -1   60.27    2.72
   1  -6   1   51.63    3.11
  -1   6  -2   40.50    2.16
   1  -6   2   41.05    2.50
   1  -6   2   41.00    2.35
   1  -6   3  136.77    4.96
   1  -6   3  139.23    4.80
  -1   6  -3  141.49    4.40
  -1   6  -4  190.88    5.32
   1  -6   4  181.79    5.85
   1  -6   5   26.23    2.09
  -1   6  -5   29.95    1.85
   1  -6   6   19.56    1.72
  -1   6  -6   19.58    1.79
   1  -6   6   18.07    1.81
  -1   6  -6   22.74    1.68
   1  -6   7   37.89    2.55
   1  -6   7   45.08    3.43
   1  -6   7   39.18    2.82
  -1   6  -7   38.37    2.66
  -1   6  -8  132.06    5.47
   1  -6   8  143.23    6.43
   1  -6   8  137.10    5.37
  -1   6  -8  139.33    5.71
  -1   6  -8  136.36    6.20
   1  -6   8  137.16    5.83
   1  -6   9  278.30    8.72
   1  -6   9  277.68    9.56
  -1   6  -9  267.72    8.61
  -1   6  -9  267.40    8.73
   1  -6   9  250.76    8.13
   1  -6   9  278.17    9.15
   1  -6  10  460.56   13.09
   1  -6  10  449.87   12.24
   1  -6  10  444.56   13.26
  -1   6 -10  444.68   12.60
   1  -6  10  476.69   12.72
  -1   6 -10  463.96   12.61
  -1   6 -10  447.99   13.08
   1  -6  11  593.77   16.20
  -1   6 -11  610.49   15.51
   1  -6  11  610.05   15.36
   1  -6  11  597.24   15.05
  -1   6 -11  597.72   15.97
   1  -6  12  232.47    9.32
   1  -6  12  217.33    8.22
  -1   6 -12  220.66    8.92
  -1   6 -12  225.98    8.54
  -1   6 -12  218.82    8.40
   1  -6  12  217.40    8.35
  -1   6 -12  210.20    8.30
  -1   6 -13   12.00    1.87
  -1   6 -13   13.69    2.01
  -1   6 -13   15.89    2.17
   1  -6  13   14.49    2.04
   1  -6  13   15.75    2.09
   1  -6  13   16.48    2.10
  -1   6 -13   13.04    2.08
   1  -6  13   14.46    2.13
   1  -6  14  144.84    6.21
  -1   6 -14  121.11    6.01
   1  -6  14  153.02    6.66
   1  -6  14  152.62    6.71
  -1   6 -14  120.50    6.40
   1  -6  14  150.79    6.68
  -1   6 -14  126.55    6.34
  -1   6 -15    2.97    0.87
  -1   6 -15    1.53    0.59
   1  -6  15    3.74    1.05
   1  -6  15    3.50    0.96
   1  -6  15    2.18    0.65
   1  -6  16    4.57    1.05
  -1   6 -16    3.66    0.92
   1  -6  16    3.46    0.78
  -1   6 -17   52.26    2.77
   1  -6  17   56.03    3.11
   1  -6  17   55.57    3.12
   1  -6  17   51.80    2.57
  -1   6 -18   27.25    1.87
   1  -5 -16   97.06    4.17
   1  -5 -15   29.95    2.60
  -1   5  15   25.39    2.12
  -1   5  14  131.88    5.32
   1  -5 -14  139.09    6.46
  -1   5  14  128.41    5.60
  -1   5  14  127.79    4.65
   1  -5 -14  143.09    5.99
   1  -5 -13  227.15    9.60
   1  -5 -13  250.97   10.26
  -1   5  13  223.95    8.04
  -1   5  13  239.26    8.55
   1  -5 -13  249.99    8.79
  -1   5  13  223.27    7.10
   1  -5 -12  148.85    6.94
  -1   5  12  164.66    6.10
   1  -5 -12  168.25    7.18
  -1   5  12  142.31    6.61
  -1   5  12  149.29    6.88
   1  -5 -12  168.30    8.02
  -1   5  11    0.58    0.82
   1  -5 -11    0.55    0.48
  -1   5  11    0.84    0.57
   1  -5 -11    1.39    0.83
  -1   5  11    0.38    0.47
   1  -5 -11    0.55    0.69
   1  -5 -10   11.12    1.83
  -1   5  10   10.96    1.59
   1  -5 -10   12.20    1.77
   1  -5 -10   12.78    2.19
  -1   5  10   10.14    1.63
   1  -5 -10    9.64    1.89
  -1   5  10    9.07    1.69
  -1   5  10   10.91    1.83
  -1   5   9    9.61    1.65
  -1   5   9   10.13    1.44
  -1   5   9    8.21    1.51
   1  -5  -9    8.89    1.28
   1  -5  -9    9.10    1.40
   1  -5  -9    8.73    1.70
   1  -5  -9   10.35    1.76
  -1   5   9    7.94    1.45
  -1   5   9    9.67    1.49
   1  -5  -8   49.69    3.53
   1  -5  -8   55.51    3.28
  -1   5   8   55.77    3.35
  -1   5   8   54.20    3.38
   1  -5  -8   55.82    3.07
  -1   5   8   48.56    3.70
   1  -5  -8   47.60    2.78
  -1   5   8   58.30    3.96
  -1   5   8   60.14    3.82
   1  -5  -8   53.73    3.91
  -1   5   7   76.30    4.40
   1  -5  -7   72.00    3.49
  -1   5   7   75.07    3.95
   1  -5  -7   79.39    3.61
  -1   5   7   76.00    4.13
   1  -5  -7   77.01    3.69
  -1   5   7   71.41    4.32
  -1   5   7   77.39    3.72
   1  -5  -7   74.10    3.50
   1  -5  -7   83.95    4.57
   1  -5  -7   75.09    4.01
   1  -5  -6  290.41    8.17
  -1   5   6  295.67    8.24
   1  -5  -6  275.52    7.85
  -1   5   6  259.23    7.38
   1  -5  -6  279.08    7.63
  -1   5   6  277.50    8.26
  -1   5   6  292.29    8.42
   1  -5  -6  270.44    7.61
   1  -5  -5  274.74    7.41
   1  -5  -5  274.93    7.48
   1  -5  -5  266.85    7.52
   1  -5  -5  267.79    7.84
  -1   5   5  280.62    7.25
  -1   5   4  492.18   10.46
   1  -5  -4  459.52   10.91
   1  -5  -4  482.94   11.93
   1  -5  -4  467.90   11.42
  -1   5   3  900.63   16.68
   1  -5  -3  848.91   18.78
   1  -5  -3  879.98   17.55
   1  -5  -2  474.93   10.12
  -1   5   2  471.79    9.67
  -1   5   1  458.27    9.21
   1  -5  -1  449.52   10.08
  -1   5   1  426.12    9.52
  -1   5   0   19.57    1.39
  -1   5   0   21.39    1.28
   1  -5   0   18.42    1.61
   1  -5   1  213.79    5.99
   1  -5   1  200.19    6.66
  -1   5  -2  761.47   14.46
   1  -5   2  748.43   14.91
   1  -5   2  732.75   15.16
  -1   5  -3  167.99    4.43
   1  -5   3  163.57    4.89
   1  -5   4  906.68   17.42
  -1   5  -4  872.47   17.51
   1  -5   4  903.50   17.65
   1  -5   5  510.87   11.38
  -1   5  -5  492.83   11.21
  -1   5  -5  489.45    9.98
   1  -5   6  459.73   11.69
   1  -5   6  418.82   10.37
  -1   5  -6  434.44    9.28
  -1   5  -6  392.42   10.15
   1  -5   6  416.68    9.82
   1  -5   7  412.20   11.37
  -1   5  -7  394.23   10.53
   1  -5   7  399.79    9.96
   1  -5   7  395.22   10.48
   1  -5   8  408.45   11.41
  -1   5  -8  429.91    9.95
   1  -5   8  419.90   10.54
  -1   5  -8  370.62   10.70
   1  -5   8  376.78   10.73
   1  -5   9  184.02    7.22
  -1   5  -9  188.21    7.51
  -1   5  -9  175.18    7.02
   1  -5   9  192.69    6.72
  -1   5  -9  195.38    7.17
   1  -5   9  187.79    7.10
   1  -5   9  192.67    6.88
  -1   5 -10   57.09    3.97
   1  -5  10   52.01    3.76
   1  -5  10   51.56    3.43
  -1   5 -10   57.12    4.12
   1  -5  10   56.98    3.67
  -1   5 -10   54.14    3.70
  -1   5 -10   53.89    3.95
   1  -5  11    1.49    0.66
   1  -5  11    1.71    0.72
   1  -5  11    1.73    0.68
  -1   5 -11    2.34    0.95
  -1   5 -11    2.18    0.72
  -1   5 -11    2.07    0.95
  -1   5 -11    2.12    1.17
  -1   5 -11    2.89    1.21
  -1   5 -12    4.61    1.31
   1  -5  12    5.82    1.46
  -1   5 -12    7.18    1.53
  -1   5 -12    5.05    1.18
   1  -5  12    4.81    1.11
   1  -5  12    5.76    1.42
   1  -5  12    5.03    1.17
   1  -5  12    5.84    1.31
  -1   5 -12    5.81    1.53
  -1   5 -12    4.90    1.30
  -1   5 -13    9.34    1.76
   1  -5  13   10.00    1.64
   1  -5  13    9.28    1.59
  -1   5 -13    7.74    1.70
   1  -5  13    7.19    1.33
   1  -5  13    7.98    1.43
  -1   5 -13    7.02    1.41
  -1   5 -13    7.15    1.48
  -1   5 -13    7.59    1.54
  -1   5 -14   26.09    2.98
   1  -5  14   24.00    2.58
   1  -5  14   26.48    2.51
   1  -5  14   26.60    2.69
  -1   5 -14   23.73    2.76
  -1   5 -14   26.72    2.66
   1  -5  14   26.74    2.61
  -1   5 -14   26.63    3.17
   1  -5  15  123.66    5.49
  -1   5 -15  128.32    5.75
   1  -5  15  134.41    6.16
  -1   5 -15  136.07    6.45
  -1   5 -15  124.23    6.65
  -1   5 -16  121.19    5.04
   1  -5  16  114.05    5.26
   1  -5  16  116.89    4.76
  -1   5 -16  112.46    5.86
   1  -5  17  209.80    5.84
   1  -5  17  194.41    6.63
   1  -4 -16  127.87    5.53
  -1   4  16  127.29    4.84
   1  -4 -16  118.37    5.25
  -1   4  15   84.39    4.39
  -1   4  15   88.61    4.16
   1  -4 -15   88.11    5.03
   1  -4 -15   89.08    4.74
  -1   4  14    1.79    0.67
  -1   4  14    1.55    0.65
   1  -4 -14    2.99    1.22
   1  -4 -14    1.66    0.77
  -1   4  14    1.04    0.29
  -1   4  13   10.57    1.68
  -1   4  13   11.46    1.93
   1  -4 -13   12.54    2.16
   1  -4 -13   12.40    2.20
   1  -4 -13   11.69    1.85
  -1   4  13   11.87    1.45
   1  -4 -12   86.88    5.13
  -1   4  12   76.74    4.80
   1  -4 -12   75.94    4.82
  -1   4  12   77.43    4.92
  -1   4  12   77.96    4.13
   1  -4 -12   72.79    5.06
   1  -4 -11  227.23    8.96
  -1   4  11  210.42    8.52
   1  -4 -11  232.48    8.49
  -1   4  11  219.67    8.22
   1  -4 -11  222.97    9.55
  -1   4  11  214.13    7.61
  -1   4  11  207.38    8.41
   1  -4 -11  225.32    7.61
   1  -4 -11  248.61    9.79
   1  -4 -10   83.79    5.03
   1  -4 -10   82.65    4.46
   1  -4 -10   75.98    3.92
  -1   4  10   75.49    4.28
  -1   4  10   75.34    4.68
  -1   4  10   67.05    4.49
  -1   4  10   76.54    4.21
  -1   4  10   69.77    4.34
   1  -4 -10   74.41    4.94
   1  -4 -10   83.65    4.89
   1  -4  -9  545.81   14.17
   1  -4  -9  517.69   12.35
   1  -4  -9  516.27   12.86
   1  -4  -9  540.12   14.31
  -1   4   9  543.59   13.18
  -1   4   9  517.47   13.54
  -1   4   9  535.94   13.23
  -1   4   9  505.41   13.95
   1  -4  -8  330.64    8.86
  -1   4   8  330.93    8.85
  -1   4   8  317.74    9.45
  -1   4   8  348.42    9.36
   1  -4  -8  330.50    9.81
  -1   4   8  310.45    9.24
  -1   4   8  312.08    9.83
   1  -4  -8  323.59    8.46
   1  -4  -8  313.43    8.43
   1  -4  -8  312.16    8.51
   1  -4  -8  344.91   10.00
   1  -4  -7  666.17   13.98
  -1   4   7  655.43   14.00
   1  -4  -7  641.75   13.90
   1  -4  -7  633.04   13.73
   1  -4  -7  644.56   13.77
   1  -4  -6  175.64    5.70
  -1   4   6  175.32    5.53
   1  -4  -6  173.15    5.46
   1  -4  -6  166.98    5.42
  -1   4   5    9.64    1.13
   1  -4  -5    8.16    1.06
   1  -4  -5    8.72    1.10
   1  -4  -5    8.58    1.17
  -1   4   4   89.25    3.50
   1  -4  -4   80.84    3.65
   1  -4  -4   87.78    3.85
   1  -4  -4   88.29    3.57
   1  -4  -3   48.74    2.87
   1  -4  -3   47.47    2.52
  -1   4   3   46.34    2.34
   1  -4  -2    1.09    0.37
  -1   4   2    1.28    0.43
  -1   4   2    2.25    0.48
  -1   4   1  305.47    6.73
   1  -4  -1  299.71    7.20
  -1   4   1  294.24    6.63
   1  -4   0  631.64   13.28
  -1   4   0  670.63   12.18
  -1   4   0  664.85   12.28
   1  -4   1  385.65    8.35
   1  -4   1  404.75    8.18
   1  -4   1  383.70    9.34
  -1   4  -1  412.77    7.96
  -1   4  -1  413.73    7.93
   1  -4   2  985.18   20.22
  -1   4  -2 1083.09   18.10
  -1   4  -2 1059.40   17.94
   1  -4   2 1105.46   18.94
   1  -4   2 1020.70   18.62
  -1   4  -3  419.55    9.22
  -1   4  -3  430.57    8.05
   1  -4   3  401.85    8.68
  -1   4  -3  408.39    7.70
   1  -4   3  428.81   10.42
   1  -4   3  410.45    8.94
  -1   4  -4  180.88    3.97
  -1   4  -4  172.15    5.26
  -1   4  -4  183.78    4.33
  -1   4  -4  175.76    4.07
   1  -4   4  190.03    5.36
   1  -4   5  596.68   13.32
  -1   4  -5  543.12   12.32
  -1   4  -5  565.87   10.88
   1  -4   5  568.26   12.21
  -1   4  -5  596.71   11.12
   1  -4   6    5.95    0.86
  -1   4  -6    5.61    0.74
   1  -4   6    6.23    0.98
  -1   4  -6    5.58    1.02
   1  -4   6    5.05    0.96
  -1   4  -6    5.84    0.73
  -1   4  -7  103.04    4.66
  -1   4  -7  121.11    4.03
   1  -4   7  112.57    4.87
   1  -4   7  111.99    4.29
  -1   4  -7  103.90    3.75
   1  -4   7  115.37    4.69
   1  -4   8   14.01    1.68
  -1   4  -8   15.40    1.84
  -1   4  -8   13.15    1.35
   1  -4   8   14.25    1.54
  -1   4  -8   14.96    1.40
   1  -4   8   16.73    1.81
  -1   4  -9    3.26    0.72
  -1   4  -9    3.86    1.10
   1  -4   9    3.66    0.87
   1  -4   9    2.87    0.74
  -1   4 -10   40.56    3.50
   1  -4  10   41.41    3.21
  -1   4 -10   41.54    3.23
   1  -4  10   43.52    3.07
   1  -4  10   40.81    3.04
  -1   4 -10   42.67    3.43
  -1   4 -10   41.55    3.54
  -1   4 -10   43.99    3.50
   1  -4  11  363.15   10.82
   1  -4  11  399.61   11.79
  -1   4 -11  355.04   11.02
  -1   4 -11  356.18   12.23
   1  -4  11  371.19   10.90
  -1   4 -11  368.71   12.03
   1  -4  11  378.41   11.36
   1  -4  11  384.14   11.14
  -1   4 -11  359.21   12.04
  -1   4 -11  356.74   11.68
   1  -4  12  134.73    6.05
   1  -4  12  131.19    6.23
   1  -4  12  144.83    6.39
  -1   4 -12  137.76    7.37
  -1   4 -12  134.72    6.79
  -1   4 -12  141.91    7.21
  -1   4 -12  130.82    6.99
  -1   4 -12  131.10    6.18
   1  -4  12  143.74    6.46
   1  -4  13  225.01    8.23
  -1   4 -13  228.00    8.50
   1  -4  13  243.33    8.63
   1  -4  13  239.15    8.70
  -1   4 -13  241.26   10.26
  -1   4 -13  227.03    9.26
  -1   4 -13  242.55   10.10
  -1   4 -13  245.27   10.07
   1  -4  13  232.12    8.79
  -1   4 -14  516.15   16.07
  -1   4 -14  473.15   14.24
  -1   4 -14  506.32   13.45
  -1   4 -14  512.18   15.54
   1  -4  14  511.69   14.03
   1  -4  14  513.36   13.32
  -1   4 -14  460.22   15.22
   1  -4  15   95.78    4.68
  -1   4 -15   89.27    4.59
  -1   4 -15   96.31    5.28
  -1   4 -15   92.77    5.92
  -1   4 -15   98.34    5.90
  -1   4 -15   98.02    6.06
   1  -4  15   97.09    5.17
  -1   4 -16   94.14    4.64
  -1   4 -16   90.41    5.19
   1  -4  16   96.83    4.77
   1  -4  16   98.67    4.26
  -1   4 -16   96.66    5.69
   1  -4  16   95.23    4.82
  -1   4 -17   82.30    4.68
   1  -4  17   88.34    4.11
  -1   3  17    0.77    0.39
   1  -3 -17    0.29    0.42
   1  -3 -17    0.77    0.49
   1  -3 -17    1.97    0.63
  -1   3  16   56.35    3.10
  -1   3  16   55.77    3.39
   1  -3 -16   59.62    3.97
   1  -3 -16   53.24    3.54
   1  -3 -16   54.43    3.67
  -1   3  15   85.24    4.75
   1  -3 -15   88.14    5.03
  -1   3  15   89.67    4.57
   1  -3 -15   91.50    5.45
  -1   3  14   58.25    4.10
  -1   3  14   66.38    3.44
  -1   3  14   58.92    3.97
   1  -3 -14   63.28    4.87
   1  -3 -14   63.73    4.42
   1  -3 -14   62.98    4.81
  -1   3  13  300.20    8.90
  -1   3  13  292.81   10.32
   1  -3 -13  287.36   11.03
   1  -3 -13  305.99   10.61
   1  -3 -13  293.01   10.96
   1  -3 -12  275.97    9.74
  -1   3  12  277.19    9.93
  -1   3  12  291.55    8.97
   1  -3 -12  264.63   10.04
   1  -3 -11  162.59    7.57
  -1   3  11  171.69    6.82
  -1   3  11  162.96    7.21
   1  -3 -11  185.07    7.82
  -1   3  11  164.95    6.55
   1  -3 -11  168.24    6.91
   1  -3 -11  174.76    6.47
   1  -3 -11  175.02    7.45
  -1   3  10  125.13    5.58
   1  -3 -10  146.03    6.47
   1  -3 -10  146.59    5.94
  -1   3  10  142.44    5.61
   1  -3 -10  138.69    5.04
  -1   3  10  145.90    6.50
   1  -3 -10  150.80    5.61
   1  -3 -10  140.21    6.24
   1  -3 -10  142.45    6.46
   1  -3  -9   87.61    4.59
  -1   3   9   80.58    4.51
  -1   3   9   78.50    4.20
  -1   3   9   88.90    4.24
  -1   3   9   91.89    4.84
  -1   3   9   81.80    3.91
   1  -3  -9   82.00    3.98
   1  -3  -9   87.72    3.81
   1  -3  -9   79.73    4.33
   1  -3  -9   81.95    3.72
   1  -3  -9   78.65    3.75
   1  -3  -8  105.82    4.19
  -1   3   8  114.26    4.48
   1  -3  -8  109.74    4.31
   1  -3  -8  102.97    4.18
   1  -3  -8  105.42    4.17
   1  -3  -7   -0.13    0.26
   1  -3  -7    0.36    0.24
  -1   3   7   -0.16    0.33
   1  -3  -7    0.51    0.34
   1  -3  -7    0.54    0.39
   1  -3  -6   21.57    1.68
   1  -3  -6   23.51    1.78
  -1   3   6   27.83    2.03
   1  -3  -6   24.96    1.78
  -1   3   5  175.96    5.42
   1  -3  -5  159.06    4.95
   1  -3  -5  158.00    5.16
   1  -3  -5  160.47    5.00
  -1   3   4 1075.61   20.01
   1  -3  -4 1062.76   20.15
   1  -3  -4 1027.24   20.08
   1  -3  -3  551.77    9.82
   1  -3  -3  535.25   10.97
  -1   3   3  526.91   11.03
   1  -3  -3  531.15   11.64
   1  -3  -3  513.77   11.06
   1  -3  -2  662.47   12.36
  -1   3   2  645.88   12.70
   1  -3  -2  662.60   13.76
  -1   3   1  918.43   17.10
  -1   3   1  941.99   16.44
   1  -3   0  285.79    6.72
  -1   3   0  295.25    5.61
  -1   3  -1  715.56   11.79
   1  -3   1  672.23   13.54
   1  -3   1  681.26   12.40
   1  -3   1  693.61   12.25
  -1   3  -1  693.17   12.79
   1  -3   2  344.81    8.16
   1  -3   2  321.29    7.19
  -1   3  -2  357.07    7.73
  -1   3  -2  368.02    6.34
  -1   3  -2  344.93    6.85
  -1   3  -2  341.30    7.20
   1  -3   2  339.88    6.91
  -1   3  -3    4.42    0.68
   1  -3   3    3.29    0.70
  -1   3  -3    3.99    0.39
  -1   3  -3    3.57    0.47
   1  -3   3    3.18    0.54
   1  -3   4  149.94    4.94
  -1   3  -4  150.43    4.70
   1  -3   4  143.82    4.35
  -1   3  -4  136.41    3.84
  -1   3  -4  151.55    3.56
   1  -3   5    9.18    1.14
   1  -3   5    8.92    1.02
  -1   3  -5    9.33    0.80
  -1   3  -5    7.18    1.05
  -1   3  -5    7.95    0.84
   1  -3   6  576.22   12.66
  -1   3  -6  574.98   12.60
   1  -3   6  555.06   12.10
  -1   3  -7  368.67    9.23
  -1   3  -7  383.84   10.17
   1  -3   7  402.18    9.50
   1  -3   7  409.38   10.10
   1  -3   8  521.15   12.01
   1  -3   8  535.18   12.61
  -1   3  -8  499.20   12.02
  -1   3  -8  496.68   12.75
   1  -3   9  158.56    5.64
   1  -3   9  149.78    5.91
  -1   3  -9  148.76    6.35
   1  -3   9  143.29    5.54
  -1   3  -9  143.52    5.82
  -1   3 -10  302.60   10.39
  -1   3 -10  324.47   10.00
   1  -3  10  325.69    9.83
  -1   3 -10  304.06   10.54
   1  -3  10  296.50    9.46
   1  -3  10  324.58    9.61
   1  -3  10  309.03    9.28
  -1   3 -10  313.04   10.38
   1  -3  10  316.45    9.41
  -1   3 -10  297.99    9.68
  -1   3 -11  219.01    8.88
  -1   3 -11  206.14    8.12
   1  -3  11  225.41    7.98
   1  -3  11  212.82    7.68
   1  -3  11  215.77    7.83
  -1   3 -11  195.15    8.64
  -1   3 -11  203.75    7.76
  -1   3 -11  212.46    8.81
   1  -3  11  219.14    7.70
  -1   3 -11  226.35    9.52
  -1   3 -12  348.25   10.92
  -1   3 -12  396.98   13.16
   1  -3  12  386.80   11.36
   1  -3  12  368.29   10.99
   1  -3  12  373.04   10.96
  -1   3 -12  357.79   11.88
  -1   3 -12  383.42   13.45
   1  -3  12  378.54   11.41
  -1   3 -12  358.14   12.71
  -1   3 -12  387.43   12.82
   1  -3  13   53.90    3.68
  -1   3 -13   48.73    3.50
  -1   3 -13   50.40    4.34
  -1   3 -13   50.58    4.47
  -1   3 -13   54.66    4.63
  -1   3 -13   53.87    4.81
   1  -3  13   49.85    3.76
  -1   3 -14   11.19    2.16
   1  -3  14   10.53    1.62
  -1   3 -14   10.49    2.11
  -1   3 -14   10.11    1.96
  -1   3 -14    9.10    2.05
   1  -3  14   10.86    1.81
   1  -3  15    1.26    0.61
   1  -3  15    1.12    0.56
   1  -3  15    1.10    0.70
  -1   3 -15    0.21    0.87
  -1   3 -15    1.20    0.59
  -1   3 -15    1.72    1.21
  -1   3 -15    0.93    0.61
  -1   3 -16    3.36    0.98
   1  -3  16    2.84    0.78
  -1   3 -16    1.80    1.07
  -1   3 -16    4.26    1.26
   1  -3  16    3.40    0.72
  -1   3 -17   81.29    4.49
   1  -3  17   86.64    3.97
  -1   3 -17   72.78    3.73
  -1   3 -17   79.92    4.77
  -1   3 -18  152.99    5.77
  -1   2  18   79.52    3.15
   1  -2 -17   86.84    4.27
   1  -2 -17   98.34    4.91
  -1   2  17  104.08    4.46
   1  -2 -17   98.31    4.69
   1  -2 -16  197.33    7.75
  -1   2  16  206.01    7.07
  -1   2  16  220.24    7.65
   1  -2 -16  198.72    7.78
   1  -2 -16  208.77    8.27
   1  -2 -15   40.17    3.48
  -1   2  15   42.57    3.41
   1  -2 -15   35.25    3.45
   1  -2 -14   47.04    4.05
  -1   2  14   44.89    3.67
  -1   2  14   51.96    3.13
   1  -2 -14   48.10    3.91
   1  -2 -14   47.51    4.09
  -1   2  13  134.07    6.58
  -1   2  13  134.74    5.62
   1  -2 -13  120.58    6.58
   1  -2 -12  188.09    7.56
   1  -2 -12  206.38    8.32
   1  -2 -12  185.29    7.87
   1  -2 -12  204.64    6.62
  -1   2  12  179.66    7.73
  -1   2  12  180.08    7.09
   1  -2 -12  186.32    7.00
   1  -2 -12  178.91    8.17
  -1   2  12  181.55    6.94
   1  -2 -11   38.69    3.23
   1  -2 -11   30.43    2.23
  -1   2  11   36.16    2.78
   1  -2 -11   35.73    2.57
   1  -2 -11   31.93    2.55
  -1   2  11   33.95    3.06
   1  -2 -11   31.82    2.74
  -1   2  11   31.66    2.76
   1  -2 -11   35.05    2.98
   1  -2 -11   35.99    3.21
   1  -2 -10   32.89    2.80
  -1   2  10   25.37    2.40
  -1   2  10   30.75    2.43
  -1   2  10   30.57    2.32
   1  -2 -10   29.51    2.14
   1  -2 -10   28.54    2.37
  -1   2  10   29.32    2.71
   1  -2 -10   27.84    2.56
   1  -2 -10   29.74    2.26
   1  -2 -10   29.37    2.26
   1  -2  -9  131.43    4.95
   1  -2  -9  128.07    4.81
  -1   2   9  127.44    5.60
   1  -2  -9  135.59    4.84
   1  -2  -9  136.99    4.89
   1  -2  -9  143.43    5.59
  -1   2   9  142.96    5.13
   1  -2  -8  151.19    4.92
  -1   2   8  154.02    5.30
   1  -2  -8  137.17    4.80
   1  -2  -8  147.34    4.90
   1  -2  -8  150.12    4.98
   1  -2  -7  219.61    5.88
   1  -2  -7  210.49    6.03
   1  -2  -7  208.90    5.93
   1  -2  -7  208.85    5.93
  -1   2   7  231.73    6.70
  -1   2   6 1095.69   21.13
   1  -2  -6 1094.04   20.34
   1  -2  -6 1078.75   20.46
  -1   2   5 1713.54   29.75
   1  -2  -5 1659.45   29.03
   1  -2  -5 1623.16   29.24
   1  -2  -5 1724.65   29.22
   1  -2  -4  290.66    7.37
  -1   2   4  301.23    7.52
   1  -2  -4  321.51    7.36
   1  -2  -4  327.65    5.75
   1  -2  -3    3.89    0.44
   1  -2  -3    3.29    0.63
  -1   2   3    3.74    0.67
   1  -2  -3    3.51    0.60
   1  -2  -2  538.06   10.26
   1  -2  -2  542.75   10.81
  -1   2   2  545.07   11.00
   1  -2  -1   29.00    1.54
  -1   2   1   32.48    1.71
   1  -2  -1   31.45    1.86
   1  -2   0  116.33    3.53
  -1   2   0  112.01    3.48
   1  -2   0  113.90    2.58
   1  -2   0  116.39    2.44
  -1   2  -1  291.80    6.10
   1  -2   1  297.51    6.70
  -1   2  -1  286.38    6.37
   1  -2   2  276.05    6.36
  -1   2  -2  271.24    5.76
   1  -2   3  428.41    9.27
  -1   2  -3  413.76    9.11
   1  -2   3  396.05    8.61
  -1   2  -3  401.14    8.55
   1  -2   4  125.31    4.16
  -1   2  -4  127.16    4.16
  -1   2  -4  125.42    3.79
   1  -2   4  128.14    3.92
   1  -2   5  357.95    8.46
  -1   2  -5  351.33    8.13
  -1   2  -5  341.65    8.46
   1  -2   6 1675.71   30.10
  -1   2  -6 1711.41   30.59
  -1   2  -6 1678.98   30.17
  -1   2  -6 1697.94   29.92
  -1   2  -7  526.96   12.52
   1  -2   7  521.67   12.07
   1  -2   7  558.04   11.91
  -1   2  -7  526.52   12.29
  -1   2  -7  556.88   12.67
   1  -2   7  546.36   11.80
  -1   2  -7  531.86   12.64
  -1   2  -7  510.80   11.84
   1  -2   8   65.51    3.42
   1  -2   8   53.22    3.18
  -1   2  -8   56.57    3.51
  -1   2  -8   62.12    3.57
   1  -2   8   62.66    3.06
   1  -2   8   65.39    3.30
  -1   2  -8   61.34    3.81
  -1   2  -8   55.62    3.49
   1  -2   9  189.66    6.52
  -1   2  -9  182.36    6.98
   1  -2   9  176.72    6.26
   1  -2   9  187.23    6.61
  -1   2  -9  196.54    7.56
  -1   2  -9  186.64    7.21
   1  -2  10    0.54    0.43
  -1   2 -10    1.74    0.52
  -1   2 -10    1.26    0.70
   1  -2  10    0.13    0.37
  -1   2 -10    0.58    0.49
   1  -2  10    0.84    0.45
   1  -2  10    1.29    0.58
   1  -2  10    1.24    0.74
  -1   2 -10    0.91    0.66
  -1   2 -10    0.22    0.61
  -1   2 -11   16.81    2.52
   1  -2  11   17.40    2.01
   1  -2  11   17.31    2.06
   1  -2  11   17.54    2.00
  -1   2 -11   17.73    2.43
   1  -2  11   17.59    1.99
  -1   2 -11   17.45    2.33
  -1   2 -11   18.10    2.60
  -1   2 -12    2.07    0.76
  -1   2 -12    2.88    1.07
   1  -2  12    2.07    0.76
  -1   2 -12    3.45    1.29
   1  -2  12    2.75    0.79
  -1   2 -12    2.35    1.21
  -1   2 -12    3.84    1.15
  -1   2 -13  135.71    7.83
  -1   2 -13  137.18    7.66
   1  -2  13  135.51    6.38
  -1   2 -13  147.28    7.98
   1  -2  13  131.13    5.90
  -1   2 -13  137.31    7.52
  -1   2 -14    8.62    1.88
   1  -2  14    7.78    1.42
  -1   2 -14    7.94    1.78
   1  -2  14    8.46    1.39
  -1   2 -14    8.23    1.89
   1  -2  14    8.50    1.59
  -1   2 -14    8.68    2.15
  -1   2 -15  327.02   11.63
   1  -2  15  322.65    9.25
  -1   2 -15  342.16   12.46
  -1   2 -15  359.53   12.83
   1  -2  15  322.49   10.07
  -1   2 -15  370.96   13.09
   1  -2  16  277.91    7.55
  -1   2 -16  281.17   10.47
   1  -2  16  288.02    8.67
  -1   2 -16  270.56    9.62
  -1   2 -16  296.72   10.88
   1  -2  17  139.64    5.13
  -1   2 -17  139.24    6.21
  -1   2 -17  135.46    5.55
  -1   2 -17  137.95    6.45
  -1   2 -18  151.14    5.72
   1  -1 -18   88.68    4.15
  -1   1  18   87.50    3.69
   1  -1 -18   90.37    4.26
   1  -1 -17   93.69    4.55
  -1   1  17  110.12    4.86
  -1   1  17  104.44    4.43
   1  -1 -17  104.36    5.28
   1  -1 -17   98.47    5.02
   1  -1 -16   27.24    2.73
   1  -1 -16   28.25    2.92
  -1   1  16   24.81    2.47
   1  -1 -16   25.21    2.69
  -1   1  15    6.21    1.33
   1  -1 -15   10.04    1.90
   1  -1 -15    7.48    1.58
   1  -1 -15    6.79    1.48
  -1   1  14   45.04    3.02
   1  -1 -14   47.17    3.91
  -1   1  14   42.78    3.61
   1  -1 -14   43.45    3.81
   1  -1 -14   46.22    2.93
   1  -1 -13  311.32    8.73
  -1   1  13  279.30   10.08
   1  -1 -13  280.41   10.17
  -1   1  13  295.25    9.05
   1  -1 -13  294.19    8.36
  -1   1  13  278.62    9.44
   1  -1 -13  288.74    9.45
   1  -1 -13  289.09   10.35
   1  -1 -12  422.42   12.33
   1  -1 -12  400.16   11.04
  -1   1  12  374.11   11.02
  -1   1  12  378.73   10.74
   1  -1 -12  412.55   10.54
   1  -1 -12  407.50   10.16
  -1   1  12  407.33   12.28
   1  -1 -12  388.86   11.57
   1  -1 -12  373.34   11.71
   1  -1 -11  193.26    7.31
   1  -1 -11  165.75    6.49
  -1   1  11  187.21    6.33
  -1   1  11  180.55    6.31
   1  -1 -11  166.90    6.01
  -1   1  11  178.87    7.24
   1  -1 -11  165.96    5.71
  -1   1  11  156.32    6.26
   1  -1 -11  167.98    6.80
   1  -1 -11  171.59    6.22
   1  -1 -11  170.85    6.73
  -1   1  10  328.35    9.07
   1  -1 -10  291.87    8.11
   1  -1 -10  311.11    8.53
   1  -1 -10  300.48    8.68
  -1   1  10  324.02    8.66
  -1   1  10  326.17    9.87
   1  -1 -10  317.55    8.61
   1  -1 -10  320.53    9.22
   1  -1 -10  310.50    9.09
   1  -1  -9  487.80   11.36
   1  -1  -9  528.37   11.67
  -1   1   9  517.39   11.93
   1  -1  -9  503.84   11.61
   1  -1  -9  546.48   12.10
   1  -1  -8   44.05    2.33
   1  -1  -8   36.73    2.18
   1  -1  -8   39.31    2.29
   1  -1  -8   43.07    2.35
  -1   1   8   45.82    2.73
   1  -1  -7  269.39    6.47
   1  -1  -7  238.03    6.59
   1  -1  -7  261.71    6.68
   1  -1  -7  266.85    6.65
  -1   1   7  293.97    7.70
   1  -1  -6  567.17   11.67
  -1   1   6  603.71   12.53
   1  -1  -6  582.73   11.90
   1  -1  -6  581.74   11.69
  -1   1   5    6.54    0.89
   1  -1  -5    6.72    0.84
   1  -1  -5    6.24    0.76
   1  -1  -5    6.32    0.76
  -1   1   4   86.37    3.32
   1  -1  -4   84.28    2.91
   1  -1  -4   86.12    3.06
   1  -1  -3   18.31    0.99
   1  -1  -3   17.80    1.18
   1  -1  -3   18.76    1.29
  -1   1   3   19.30    1.42
   1  -1  -2  644.22   12.03
  -1   1   2  667.72   12.93
   1  -1  -1  146.31    3.88
  -1   1   1  148.05    4.28
   1  -1   0  301.25    6.58
  -1   1   0  286.44    6.26
   1  -1   0  298.69    6.48
   1  -1   0  289.72    6.65
  -1   1  -1 1242.62   20.30
   1  -1   1 1267.03   22.14
   1  -1   1 1278.75   22.14
   1  -1   1 1248.46   22.10
  -1   1  -1 1272.87   21.86
  -1   1  -1 1318.11   21.82
   1  -1   2  243.58    5.98
  -1   1  -2  247.17    5.82
   1  -1   2  250.83    5.84
  -1   1  -2  263.52    5.86
   1  -1   2  245.96    6.01
   1  -1   3 1457.64   24.85
   1  -1   3 1393.62   24.92
  -1   1  -3 1470.75   24.94
  -1   1  -3 1435.13   24.73
  -1   1  -3 1390.93   25.12
  -1   1  -4  177.28    5.25
   1  -1   4  168.93    4.84
   1  -1   4  185.30    5.14
  -1   1  -4  174.17    5.02
  -1   1  -4  187.52    5.16
  -1   1  -5  926.14   17.90
   1  -1   5  877.24   17.06
   1  -1   5  919.68   17.44
   1  -1   5  930.89   16.52
  -1   1  -5  881.26   18.28
  -1   1  -5  914.03   17.91
  -1   1  -5  904.11   17.60
  -1   1  -6  114.42    4.43
   1  -1   6  114.96    4.18
   1  -1   6  119.26    3.94
  -1   1  -6  119.47    4.17
  -1   1  -6  116.16    4.83
   1  -1   6  120.66    3.49
  -1   1  -6  120.24    4.42
  -1   1  -6  113.76    4.81
  -1   1  -6  108.01    4.37
   1  -1   7  605.93   12.82
   1  -1   7  625.74   12.15
  -1   1  -7  605.71   13.67
  -1   1  -7  601.37   14.30
   1  -1   7  615.13   13.15
  -1   1  -7  644.22   13.93
  -1   1  -7  571.50   13.48
   1  -1   7  606.30   12.79
  -1   1  -7  619.31   15.32
   1  -1   8   10.24    1.22
  -1   1  -8   10.71    1.73
  -1   1  -8   13.26    1.71
  -1   1  -8   11.20    1.54
  -1   1  -8   11.52    1.68
  -1   1  -8    8.82    1.32
   1  -1   8    9.82    1.32
   1  -1   8   11.08    1.32
  -1   1  -8    9.87    1.53
  -1   1  -9   36.61    2.94
  -1   1  -9   40.64    3.56
   1  -1   9   37.30    2.52
  -1   1  -9   36.72    3.01
   1  -1   9   38.26    2.66
   1  -1   9   34.90    2.61
  -1   1  -9   36.63    3.24
  -1   1  -9   36.06    3.05
  -1   1 -10  573.33   15.47
   1  -1  10  628.65   14.59
   1  -1  10  604.69   14.80
  -1   1 -10  660.80   17.29
   1  -1  10  629.24   14.71
  -1   1 -10  580.90   16.59
  -1   1 -10  647.62   17.68
  -1   1 -10  613.86   16.96
  -1   1 -10  580.34   16.12
  -1   1 -10  641.13   17.29
   1  -1  11  190.13    7.09
  -1   1 -11  197.72    8.92
  -1   1 -11  192.50    8.70
  -1   1 -11  183.89    8.40
  -1   1 -11  184.13    7.82
  -1   1 -11  191.65    8.87
   1  -1  11  190.35    7.35
   1  -1  12  122.64    5.60
  -1   1 -12  122.47    7.19
   1  -1  12  133.36    5.79
  -1   1 -12  131.85    7.25
  -1   1 -12  116.46    7.00
   1  -1  12  113.94    5.77
  -1   1 -12  125.02    7.09
  -1   1 -13  176.11    8.95
   1  -1  13  190.03    7.19
  -1   1 -13  175.25    8.89
   1  -1  13  189.04    7.04
  -1   1 -13  183.88    9.02
   1  -1  13  174.64    7.37
   1  -1  13  178.67    7.25
  -1   1 -13  187.16    9.29
  -1   1 -14  174.92    8.88
   1  -1  14  175.33    6.47
   1  -1  14  170.25    6.67
  -1   1 -14  172.58    8.52
   1  -1  14  168.39    6.90
  -1   1 -14  160.08    8.53
  -1   1 -14  189.36    9.20
  -1   1 -15  238.45   10.10
   1  -1  15  207.08    7.52
  -1   1 -15  208.30    9.54
   1  -1  15  214.79    6.81
  -1   1 -15  204.23    9.40
  -1   1 -15  217.05    9.28
  -1   1 -16   10.02    1.79
  -1   1 -16    9.09    1.78
  -1   1 -16    9.98    1.81
   1  -1  16    6.32    1.10
   1  -1  17    4.26    0.82
  -1   1 -17    3.76    0.99
  -1   1 -17    2.48    0.86
  -1   1 -17    2.96    0.95
  -1   1 -18   10.97    1.31
   1  -1  18   11.16    1.23
   1   0 -18    3.94    0.98
  -1   0  18    3.16    0.76
  -1   0  17   38.49    2.90
   1   0 -17   39.97    3.26
   1   0 -17   41.89    3.28
   1   0 -16   47.16    2.81
   1   0 -16   42.42    3.35
   1   0 -16   46.55    3.74
   1   0 -16   47.41    3.78
  -1   0  16   42.35    3.38
   1   0 -15  219.42    7.09
   1   0 -15  213.14    8.85
   1   0 -15  210.14    8.75
  -1   0  15  220.39    8.54
   1   0 -14  586.45   14.05
   1   0 -14  625.88   16.74
   1   0 -14  637.07   17.02
  -1   0  14  601.48   16.23
   1   0 -14  603.54   14.07
   1   0 -14  574.09   16.16
   1   0 -13    3.84    1.12
  -1   0  13    2.86    1.01
  -1   0  13    3.35    0.91
  -1   0  13    2.26    0.63
   1   0 -13    2.77    0.74
  -1   0  13    3.30    0.94
   1   0 -13    3.47    0.99
   1   0 -13    3.81    1.19
   1   0 -13    2.17    0.73
   1   0 -12   64.59    3.81
   1   0 -12   75.39    4.51
  -1   0  12   65.41    3.69
   1   0 -12   74.61    3.86
  -1   0  12   75.87    4.64
  -1   0  12   67.96    4.01
   1   0 -12   69.00    4.23
   1   0 -12   62.12    3.36
   1   0 -11  724.01   16.78
  -1   0  11  684.63   16.63
  -1   0  11  775.12   16.12
  -1   0  11  831.73   18.50
   1   0 -11  781.33   16.00
   1   0 -11  741.19   16.91
   1   0 -11  746.81   16.28
   1   0 -11  786.30   16.68
   1   0 -10  102.09    4.38
  -1   0  10  104.56    5.09
  -1   0  10  112.26    4.36
   1   0 -10  101.33    4.25
   1   0 -10  102.16    4.11
   1   0 -10   99.92    4.28
   1   0 -10   93.49    4.16
   1   0 -10  105.71    4.49
   1   0  -9   96.83    3.87
   1   0  -9   98.22    3.92
   1   0  -9  101.81    3.94
  -1   0   9  103.71    4.20
   1   0  -9  100.90    3.94
  -1   0   8  139.14    4.95
   1   0  -8  121.75    4.08
   1   0  -8  128.28    4.25
   1   0  -8  128.52    4.33
   1   0  -8  123.90    4.27
   1   0  -7   29.75    1.64
   1   0  -7   26.16    1.73
   1   0  -7   28.04    1.75
  -1   0   7   30.19    2.02
   1   0  -7   27.84    1.70
   1   0  -6   10.05    0.86
  -1   0   6    9.97    1.16
   1   0  -6   11.45    1.06
   1   0  -6    9.30    0.90
   1   0  -6   10.75    1.00
   1   0  -5  991.24   17.91
   1   0  -5 1033.17   18.13
   1   0  -5 1029.63   18.29
  -1   0   5 1004.60   18.87
  -1   0   4  544.81   11.65
   1   0  -4  575.38   11.11
   1   0  -4  589.38   10.81
   1   0  -4  565.79   10.89
   1   0  -3 1116.06   18.30
   1   0  -3 1082.07   18.67
  -1   0   3  998.70   19.25
   1   0  -3 1044.01   18.30
   1   0  -2 3975.22   63.19
  -1   0   2 4009.14   64.16
   1   0  -2 3933.90   62.95
   1   0  -2 3916.22   63.24
   1   0  -1  395.04    8.19
   1   0  -1  415.80    8.39
  -1   0   1  399.65    8.38
   1   0   0   39.52    1.73
  -1   0   0   35.10    1.70
   1   0   0   36.53    1.71
   1   0   0   38.78    1.16
  -1   0  -1   10.24    1.01
   1   0   1   10.66    0.57
   1   0   1    8.39    0.80
   1   0   1   10.10    0.89
   1   0   1   10.91    0.89
  -1   0  -1   10.97    0.94
  -1   0  -2  134.05    4.31
   1   0   2  132.20    3.95
   1   0   2  134.83    3.90
   1   0   2  141.78    3.74
  -1   0  -2  137.44    4.06
  -1   0  -2  144.39    3.90
   1   0   3  118.57    3.62
  -1   0  -3  117.08    4.24
  -1   0  -3  126.18    3.80
   1   0   3  127.48    3.39
  -1   0  -3  118.88    4.15
   1   0   3  125.17    3.81
  -1   0  -3  116.66    3.89
  -1   0  -4  179.93    5.63
  -1   0  -4  181.03    5.47
   1   0   4  179.12    4.81
   1   0   4  176.41    5.01
  -1   0  -4  172.80    5.70
   1   0   4  184.49    4.34
  -1   0  -4  190.27    5.28
  -1   0  -5  129.59    4.86
  -1   0  -5  131.77    4.37
  -1   0  -5  131.11    4.58
   1   0   5  135.71    3.97
  -1   0  -5  124.33    5.01
   1   0   5  138.81    4.29
  -1   0  -5  131.00    4.97
   1   0   6   48.11    2.43
   1   0   6   47.03    2.16
  -1   0  -6   45.08    2.76
  -1   0  -6   48.34    2.82
  -1   0  -6   44.13    2.92
  -1   0  -6   48.20    3.24
  -1   0  -6   47.18    3.33
  -1   0  -7  206.62    7.23
  -1   0  -7  200.69    7.08
   1   0   7  203.17    5.80
  -1   0  -7  187.48    6.77
  -1   0  -7  201.67    7.57
   1   0   7  195.65    6.16
  -1   0  -7  183.71    8.03
  -1   0  -8  834.64   18.88
   1   0   8  836.81   16.19
  -1   0  -8  815.21   18.48
  -1   0  -8  809.62   19.48
   1   0   8  806.09   16.93
  -1   0  -8  775.12   18.32
  -1   0  -8  777.55   20.10
  -1   0  -9  482.29   13.58
  -1   0  -9  505.41   14.65
  -1   0  -9  448.58   12.77
  -1   0  -9  467.23   14.06
  -1   0  -9  454.62   13.24
   1   0   9  463.81   11.57
   1   0   9  481.82   12.15
  -1   0  -9  464.20   14.22
  -1   0  -9  485.73   14.88
   1   0   9  475.17   11.88
  -1   0  -9  461.07   14.33
   1   0  10  571.44   14.30
  -1   0 -10  569.42   15.99
  -1   0 -10  547.26   14.89
  -1   0 -10  582.40   17.01
  -1   0 -10  549.31   15.79
  -1   0 -10  598.87   16.94
   1   0  10  552.08   14.02
  -1   0 -10  613.77   17.20
  -1   0 -10  569.33   16.85
  -1   0 -10  588.27   16.78
   1   0  10  593.08   14.09
  -1   0 -11   27.05    3.24
  -1   0 -11   28.20    3.22
   1   0  11   28.09    2.65
  -1   0 -11   26.10    3.22
   1   0  11   25.84    2.48
   1   0  11   24.05    2.36
  -1   0 -11   23.20    3.13
   1   0  11   27.48    2.48
  -1   0 -11   25.85    3.13
  -1   0 -11   23.80    2.65
  -1   0 -11   27.68    3.26
  -1   0 -12   20.45    2.95
   1   0  12   18.63    2.17
  -1   0 -12   21.26    3.00
   1   0  12   23.59    2.42
   1   0  12   22.50    2.24
  -1   0 -12   24.51    3.14
  -1   0 -12   21.19    2.85
  -1   0 -13   86.38    5.98
   1   0  13   82.12    4.60
   1   0  13   81.57    4.28
  -1   0 -13   84.15    6.01
  -1   0 -13   81.88    5.93
   1   0  13   78.54    4.54
  -1   0 -13   76.23    5.79
  -1   0 -13   77.62    5.85
   1   0  14   18.56    2.10
   1   0  14   18.01    2.03
  -1   0 -14   17.18    2.72
   1   0  14   18.49    1.88
  -1   0 -14   21.70    3.03
  -1   0 -14   18.71    2.80
  -1   0 -14   21.73    3.01
  -1   0 -15   24.03    3.01
  -1   0 -15   22.04    2.83
   1   0  15   20.81    2.05
   1   0  15   25.15    2.32
  -1   0 -15   23.77    2.93
  -1   0 -16   74.57    4.73
   1   0  16   77.11    3.83
  -1   0 -16   77.49    5.07
  -1   0 -16   85.42    5.15
  -1   0 -17  144.06    5.78
   1   0  17  144.21    5.48
  -1   0 -17  143.93    6.13
  -1   0 -17  141.64    6.00
  -1  -1  19    8.85    0.96
   1   1 -19    7.82    1.08
  -1  -1  18   78.76    3.80
   1   1 -18   70.45    3.80
   1   1 -17  119.72    4.51
  -1  -1  17  109.19    5.14
   1   1 -17  109.59    5.51
   1   1 -17  109.54    5.56
  -1  -1  16  171.64    7.13
   1   1 -16  168.18    5.98
   1   1 -16  153.09    7.15
   1   1 -16  161.01    7.31
   1   1 -15  159.25    7.44
   1   1 -15  173.69    6.28
  -1  -1  15  151.32    6.33
  -1  -1  15  176.18    7.53
   1   1 -15  171.18    7.25
   1   1 -15  162.85    6.24
   1   1 -15  167.31    7.63
   1   1 -15  159.18    7.46
  -1  -1  14   91.75    4.85
   1   1 -14   92.45    4.46
   1   1 -14   87.83    5.35
   1   1 -14   85.04    4.28
  -1  -1  14   89.09    5.27
   1   1 -14   91.39    5.44
   1   1 -13  190.15    6.73
   1   1 -13  186.68    7.33
   1   1 -13  183.52    6.52
   1   1 -13  204.19    7.88
  -1  -1  13  200.51    8.15
  -1  -1  13  206.53    7.57
   1   1 -12   58.52    3.80
   1   1 -12   64.67    3.54
  -1  -1  12   51.87    3.11
   1   1 -12   55.11    3.48
  -1  -1  12   52.16    3.50
   1   1 -12   53.17    3.12
  -1  -1  12   54.62    3.26
  -1  -1  12   61.44    4.20
   1   1 -12   55.51    3.65
  -1  -1  11  211.13    7.61
   1   1 -11  209.18    6.80
  -1  -1  11  208.53    7.32
  -1  -1  11  220.32    6.54
   1   1 -11  215.07    7.00
   1   1 -11  216.97    6.60
  -1  -1  11  226.29    8.16
  -1  -1  11  195.69    6.63
   1   1 -11  204.43    7.07
   1   1 -10  202.75    6.64
   1   1 -10  230.64    6.90
  -1  -1  10  219.40    6.67
  -1  -1  10  227.45    6.55
   1   1 -10  208.52    6.42
  -1  -1  10  230.83    7.95
   1   1 -10  228.23    6.79
   1   1 -10  218.89    6.73
  -1  -1   9  255.68    7.16
   1   1  -9  264.37    7.21
  -1  -1   9  292.88    7.66
   1   1  -9  273.97    7.24
   1   1  -9  266.78    6.77
   1   1  -9  266.62    7.20
   1   1  -9  296.83    7.39
   1   1  -8  585.35   12.40
   1   1  -8  615.13   12.79
  -1  -1   8  623.60   13.34
   1   1  -8  595.47   12.56
   1   1  -7  117.17    3.57
  -1  -1   7  116.34    4.13
   1   1  -7  126.99    4.03
   1   1  -7  123.93    3.83
   1   1  -6  763.88   13.76
   1   1  -6  773.35   13.38
   1   1  -6  799.53   14.09
   1   1  -5  695.49   12.26
   1   1  -5  718.00   12.76
  -1  -1   5  664.04   13.64
   1   1  -5  697.10   13.07
   1   1  -5  698.42   12.91
   1   1  -4  646.27   11.53
  -1  -1   4  595.49   12.58
   1   1  -4  639.04   11.82
  -1  -1   4  617.08   12.41
   1   1  -4  661.00   11.73
   1   1  -3   91.29    2.69
   1   1  -3   93.39    2.49
  -1  -1   3   86.29    2.39
   1   1  -3   95.00    2.76
   1   1  -2   67.12    2.34
   1   1  -2   67.09    2.20
   1   1  -2   69.40    2.12
   1   1  -2   65.62    1.91
  -1  -1   2   67.55    1.89
   1   1  -1  249.74    5.65
  -1  -1   1  258.17    5.76
  -1  -1   1  246.72    4.71
   1   1  -1  257.87    5.69
   1   1  -1  258.14    5.27
  -1  -1   1  235.96    5.76
   1   1   0  273.50    6.00
   1   1   0  276.70    5.99
   1   1   0  264.87    5.46
  -1  -1   0  268.46    6.24
  -1  -1   0  252.25    5.75
  -1  -1   0  262.04    6.55
  -1  -1  -1  359.15    8.21
   1   1   1  348.83    7.41
   1   1   1  329.68    7.27
  -1  -1  -1  370.58    7.89
   1   1   1  342.69    6.87
  -1  -1  -2   81.34    3.37
   1   1   2   80.88    2.83
   1   1   2   81.19    2.74
   1   1   2   82.78    2.55
  -1  -1  -2   84.21    2.76
  -1  -1  -2   84.91    3.18
  -1  -1  -3  320.34    8.40
   1   1   3  327.68    7.26
   1   1   3  338.49    6.99
  -1  -1  -3  323.48    7.40
  -1  -1  -3  321.22    8.32
   1   1   3  330.23    7.06
  -1  -1  -3  306.60    7.79
  -1  -1  -4  359.11    9.44
   1   1   4  350.92    7.81
  -1  -1  -4  363.15    9.64
  -1  -1  -4  361.85    7.75
  -1  -1  -4  354.37    8.43
   1   1   4  346.23    7.41
  -1  -1  -4  341.68    8.82
  -1  -1  -4  350.99    9.08
   1   1   5  898.25   16.78
   1   1   5  899.29   16.13
  -1  -1  -5  822.93   17.25
  -1  -1  -5  941.75   19.69
  -1  -1  -5  912.55   18.24
  -1  -1  -5  987.85   20.07
  -1  -1  -5  916.52   18.95
  -1  -1  -5  953.10   19.44
   1   1   6  675.75   13.27
  -1  -1  -6  678.12   15.37
   1   1   6  740.67   14.37
  -1  -1  -6  705.25   16.49
  -1  -1  -6  707.94   16.69
  -1  -1  -6  703.85   16.90
  -1  -1  -6  641.95   16.18
  -1  -1  -7  255.49    8.44
  -1  -1  -7  264.37    9.36
   1   1   7  257.54    6.45
  -1  -1  -7  223.37    8.06
   1   1   7  266.09    7.45
  -1  -1  -7  276.24    9.78
  -1  -1  -7  249.72    9.06
  -1  -1  -7  234.26    9.24
  -1  -1  -8  101.04    5.71
  -1  -1  -8  101.50    6.03
  -1  -1  -8   98.06    5.26
  -1  -1  -8   97.08    4.93
   1   1   8  101.18    4.42
  -1  -1  -8   95.19    5.76
  -1  -1  -9    0.58    0.37
   1   1   9   -0.26    0.33
  -1  -1  -9    0.41    0.61
   1   1   9    0.15    0.64
   1   1   9    0.40    0.45
  -1  -1  -9    0.16    0.84
  -1  -1  -9    1.75    0.91
  -1  -1  -9   -0.21    0.73
  -1  -1  -9    0.83    0.74
  -1  -1 -10   24.98    2.57
   1   1  10   26.93    2.37
  -1  -1 -10   32.64    3.53
  -1  -1 -10   29.84    3.59
   1   1  10   28.48    2.63
  -1  -1 -10   32.41    3.53
  -1  -1 -10   28.29    3.27
   1   1  10   29.34    2.55
  -1  -1 -10   26.25    3.25
  -1  -1 -10   28.13    3.31
  -1  -1 -10   28.72    3.13
   1   1  11  380.91   10.64
  -1  -1 -11  398.02   13.88
   1   1  11  392.26   11.34
   1   1  11  394.49   11.51
  -1  -1 -11  397.01   13.81
  -1  -1 -11  361.86   13.32
  -1  -1 -11  374.08   13.66
  -1  -1 -11  376.37   13.11
  -1  -1 -11  402.72   14.62
  -1  -1 -12  205.29    9.75
  -1  -1 -12  212.05   10.54
   1   1  12  228.95    8.36
   1   1  12  216.94    7.95
  -1  -1 -12  226.50    9.99
  -1  -1 -12  232.29   10.38
  -1  -1 -12  220.40   10.07
   1   1  12  221.76    7.52
  -1  -1 -13    8.71    1.89
  -1  -1 -13   11.23    2.24
   1   1  13   10.93    1.72
   1   1  13   11.17    1.66
  -1  -1 -13    9.79    2.05
  -1  -1 -13   10.37    2.09
  -1  -1 -14  170.90    8.46
  -1  -1 -14  185.24    8.92
   1   1  14  163.38    6.59
   1   1  14  163.14    6.55
  -1  -1 -14  176.86    8.64
  -1  -1 -14  154.08    7.90
   1   1  14  171.34    5.91
  -1  -1 -14  161.87    8.34
  -1  -1 -15  200.24    8.69
  -1  -1 -15  190.52    8.61
   1   1  15  198.89    6.75
   1   1  15  190.69    5.78
  -1  -1 -15  183.07    8.20
   1   1  15  186.25    6.63
  -1  -1 -16   50.89    3.83
   1   1  16   49.37    3.27
  -1  -1 -16   46.52    3.50
   1   1  16   44.10    2.65
  -1  -1 -16   46.86    3.60
  -1  -1 -17   70.17    3.73
  -1  -1 -17   79.53    4.02
   1   1  17   76.22    3.53
  -1  -1 -17   70.06    3.61
   1   2 -19   35.83    2.36
  -1  -2  19   36.50    2.14
   1   2 -18   32.19    2.05
  -1  -2  18   32.84    2.43
   1   2 -17   41.94    2.68
   1   2 -17   39.94    3.10
  -1  -2  17   35.79    2.88
   1   2 -17   39.68    3.22
   1   2 -16    5.54    1.26
  -1  -2  16    6.71    1.17
   1   2 -16    6.66    1.13
  -1  -2  16    5.88    1.30
   1   2 -16    4.42    1.13
  -1  -2  15   38.45    3.05
   1   2 -15   37.74    2.81
   1   2 -15   38.73    3.49
   1   2 -15   37.46    3.36
  -1  -2  15   38.86    3.36
   1   2 -15   35.64    3.29
   1   2 -15   42.66    3.05
   1   2 -14   18.12    1.93
  -1  -2  14   15.97    1.98
   1   2 -14   19.50    2.02
  -1  -2  14   17.99    1.93
  -1  -2  14   19.32    2.43
   1   2 -14   17.94    2.28
   1   2 -14   17.31    2.29
   1   2 -13  251.96    7.80
   1   2 -13  234.23    8.42
   1   2 -13  227.49    7.64
  -1  -2  13  231.22    8.35
  -1  -2  13  229.04    8.91
   1   2 -13  251.42    8.57
   1   2 -13  240.80    8.85
  -1  -2  13  232.83    7.81
  -1  -2  12  489.06   13.17
   1   2 -12  488.61   12.69
  -1  -2  12  459.57   12.73
  -1  -2  12  498.13   12.38
   1   2 -12  466.61   11.70
  -1  -2  12  462.48   13.51
  -1  -2  11  372.69   10.81
  -1  -2  11  388.71   10.80
   1   2 -11  379.52   10.01
  -1  -2  11  383.76    9.22
   1   2 -11  388.31   10.26
  -1  -2  11  374.82   10.04
   1   2 -11  375.15    9.66
  -1  -2  11  382.12   11.43
  -1  -2  10  465.16   10.15
   1   2 -10  459.83   10.83
   1   2 -10  409.62   10.41
   1   2 -10  419.49   10.17
  -1  -2  10  425.51   10.61
  -1  -2  10  421.71   11.91
   1   2  -9   48.50    2.58
   1   2  -9   40.14    2.37
   1   2  -9   44.47    2.48
  -1  -2   9   48.69    2.59
  -1  -2   9   41.40    2.52
   1   2  -8  281.32    6.91
  -1  -2   8  273.38    7.19
   1   2  -8  291.63    7.21
   1   2  -8  291.70    7.10
   1   2  -7  311.64    6.97
   1   2  -7  320.97    7.24
  -1  -2   7  319.19    7.70
  -1  -2   7  304.86    7.07
   1   2  -6    0.33    0.19
   1   2  -6    0.83    0.32
  -1  -2   6    0.88    0.39
  -1  -2   6    0.66    0.22
   1   2  -6    0.55    0.29
   1   2  -5   43.00    1.52
   1   2  -5   44.72    1.92
   1   2  -5   46.97    1.78
  -1  -2   5   41.23    2.22
  -1  -2   5   47.02    2.47
   1   2  -4  140.88    4.30
  -1  -2   4  136.21    4.45
  -1  -2   4  161.11    4.75
   1   2  -4  153.60    3.51
   1   2  -4  152.99    3.83
   1   2  -4  156.44    3.77
  -1  -2   4  150.26    4.01
   1   2  -3  443.20    7.71
  -1  -2   3  442.21    9.43
   1   2  -3  421.05    8.12
  -1  -2   3  445.10    9.28
  -1  -2   3  429.81    8.45
  -1  -2   2  832.65   15.92
   1   2  -2  817.78   15.54
   1   2  -2  866.40   14.67
  -1  -2   2  848.79   16.10
   1   2  -2  886.16   14.19
  -1  -2   2  830.97   15.02
  -1  -2   1 9819.76  153.10
   1   2  -1 9999.00  153.62
  -1  -2   1 9884.49  154.18
  -1  -2   1 9889.80  154.21
   1   2  -1 9248.87  151.91
   1   2  -1 9397.87  153.82
  -1  -2   1 9803.92  154.91
   1   2   0 2739.18   43.99
  -1  -2   0 2686.68   45.23
  -1  -2   0 2676.62   44.32
   1   2   0 2671.86   43.90
  -1  -2   0 2635.14   44.51
   1   2   1   32.30    1.65
  -1  -2  -1   34.07    2.18
  -1  -2  -1   33.46    1.95
   1   2   1   31.13    1.65
   1   2   2  673.63   12.79
  -1  -2  -2  681.67   14.68
   1   2   2  670.10   12.98
  -1  -2  -2  694.13   12.81
  -1  -2  -2  676.62   14.49
  -1  -2  -2  708.84   13.98
  -1  -2  -3  122.93    5.09
   1   2   3  123.58    3.89
   1   2   3  120.32    3.60
  -1  -2  -3  126.74    4.10
  -1  -2  -3  122.78    5.10
  -1  -2  -3  113.23    4.35
  -1  -2  -3  117.91    4.63
  -1  -2  -4   99.92    5.12
  -1  -2  -4  108.34    4.29
  -1  -2  -4  104.18    3.25
   1   2   4  103.45    3.29
   1   2   4  101.65    3.63
  -1  -2  -4  107.10    5.32
  -1  -2  -4   98.43    4.28
  -1  -2  -4  102.19    4.81
  -1  -2  -5   27.17    1.85
  -1  -2  -5   26.49    2.34
   1   2   5   29.25    1.62
   1   2   5   28.86    1.98
  -1  -2  -5   28.90    2.98
  -1  -2  -5   25.93    2.31
  -1  -2  -5   27.92    2.79
  -1  -2  -5   29.44    3.07
  -1  -2  -6  134.46    6.93
   1   2   6  127.19    4.75
  -1  -2  -6  129.70    6.04
  -1  -2  -6  136.75    7.00
   1   2   6  129.39    3.80
  -1  -2  -6  139.49    5.92
  -1  -2  -6  130.50    6.47
  -1  -2  -7    2.99    1.16
  -1  -2  -7    3.32    1.07
  -1  -2  -7    1.96    0.78
  -1  -2  -7    1.54    0.90
   1   2   7    2.82    0.73
  -1  -2  -7    1.59    0.59
  -1  -2  -7    1.94    0.82
  -1  -2  -8  139.27    7.40
  -1  -2  -8  130.57    5.67
  -1  -2  -8  145.80    7.82
  -1  -2  -8  139.30    6.61
   1   2   8  142.44    5.52
  -1  -2  -8  136.57    7.19
   1   2   8  144.92    5.40
  -1  -2  -8  150.52    7.51
  -1  -2  -8  132.59    7.19
  -1  -2  -9  143.62    7.72
  -1  -2  -9  140.60    6.96
   1   2   9  137.81    5.52
   1   2   9  148.18    6.21
   1   2   9  135.28    5.68
  -1  -2  -9  136.01    7.87
  -1  -2  -9  150.34    7.68
  -1  -2  -9  127.16    6.98
  -1  -2  -9  148.64    7.78
  -1  -2 -10  162.98    8.55
   1   2  10  147.07    6.54
  -1  -2 -10  151.62    7.59
   1   2  10  162.83    6.46
   1   2  10  157.27    6.04
  -1  -2 -10  149.95    7.93
  -1  -2 -10  162.63    8.49
  -1  -2 -10  152.06    8.64
  -1  -2 -11  712.30   20.51
   1   2  11  681.65   16.42
   1   2  11  675.56   17.03
  -1  -2 -11  707.07   19.95
  -1  -2 -11  661.28   18.86
  -1  -2 -11  676.79   20.90
  -1  -2 -11  672.64   19.37
  -1  -2 -11  709.77   20.45
  -1  -2 -12   54.14    4.97
  -1  -2 -12   47.73    4.55
   1   2  12   53.41    3.63
   1   2  12   53.04    3.85
  -1  -2 -12   49.84    5.03
  -1  -2 -12   51.50    4.62
   1   2  12   51.11    3.25
  -1  -2 -12   47.48    4.46
  -1  -2 -12   56.00    4.71
   1   2  13   64.34    4.11
  -1  -2 -13   58.25    5.00
  -1  -2 -13   63.30    4.99
  -1  -2 -13   59.46    4.89
   1   2  13   60.23    3.83
   1   2  13   65.84    3.53
  -1  -2 -13   66.13    5.10
  -1  -2 -14  143.13    7.66
  -1  -2 -14  117.18    6.74
   1   2  14  126.13    5.57
   1   2  14  124.50    5.38
  -1  -2 -14  130.64    6.85
   1   2  14  127.47    4.75
  -1  -2 -14  132.40    7.24
  -1  -2 -15   14.20    2.12
  -1  -2 -15   13.76    2.01
   1   2  15   12.12    1.45
   1   2  15   12.58    1.74
  -1  -2 -15   11.35    1.91
   1   2  15   13.16    1.52
  -1  -2 -15   11.98    1.82
  -1  -2 -16    0.69    0.45
  -1  -2 -16    2.91    0.93
   1   2  16    2.72    0.78
  -1  -2 -16    1.35    0.74
  -1  -3  19   12.11    1.21
   1   3 -18   24.96    1.89
   1   3 -18   22.57    2.18
  -1  -3  18   23.79    2.07
  -1  -3  17   51.26    3.45
   1   3 -17   48.42    2.98
  -1  -3  17   51.90    3.08
   1   3 -17   49.14    3.51
  -1  -3  16  229.46    7.84
   1   3 -16  237.50    7.65
   1   3 -16  225.62    8.29
  -1  -3  16  221.10    8.29
   1   3 -16  215.41    8.36
   1   3 -15   76.46    4.16
  -1  -3  15   73.00    4.34
  -1  -3  15   73.77    4.66
   1   3 -15   68.23    4.00
   1   3 -15   70.92    4.51
   1   3 -15   71.96    4.62
  -1  -3  15   71.58    3.97
   1   3 -14   19.28    2.07
  -1  -3  14   20.18    2.29
  -1  -3  14   18.70    2.05
  -1  -3  14   17.79    2.33
   1   3 -14   17.53    1.94
   1   3 -14   17.27    2.25
   1   3 -14   21.07    2.47
   1   3 -13  790.22   17.51
   1   3 -13  782.00   20.28
   1   3 -13  777.03   17.90
   1   3 -13  800.91   18.85
   1   3 -13  806.43   17.76
  -1  -3  13  798.54   18.66
  -1  -3  13  813.53   18.03
  -1  -3  13  786.23   19.46
   1   3 -13  801.84   19.01
   1   3 -13  773.65   18.49
   1   3 -12  168.84    7.67
  -1  -3  12  177.50    7.08
   1   3 -12  180.40    7.00
   1   3 -12  195.35    6.80
   1   3 -12  165.78    6.15
  -1  -3  12  174.40    6.96
  -1  -3  12  180.29    6.71
   1   3 -12  199.82    6.03
   1   3 -12  169.58    6.74
   1   3 -11   39.20    3.29
  -1  -3  11   42.89    3.21
   1   3 -11   47.99    3.01
   1   3 -11   40.98    2.87
   1   3 -11   49.06    2.91
   1   3 -11   42.14    2.92
  -1  -3  11   40.58    2.84
   1   3 -11   53.30    2.76
  -1  -3  11   40.10    3.30
  -1  -3  11   42.07    3.09
   1   3 -10  193.38    6.40
  -1  -3  10  196.99    6.56
   1   3 -10  203.11    6.26
  -1  -3  10  206.74    7.67
   1   3 -10  189.62    6.35
   1   3  -9    5.13    1.08
   1   3  -9    5.01    0.86
  -1  -3   9    4.40    0.85
   1   3  -9    6.45    0.95
  -1  -3   9    5.94    0.90
  -1  -3   9    5.48    0.82
   1   3  -8   76.56    3.84
   1   3  -8   73.10    3.07
  -1  -3   8   80.54    3.25
   1   3  -8   85.98    3.28
  -1  -3   8   81.89    3.26
   1   3  -7  256.66    7.53
  -1  -3   7  279.75    6.82
   1   3  -7  277.27    6.63
  -1  -3   7  266.34    7.87
  -1  -3   7  284.33    6.85
   1   3  -7  268.53    6.45
   1   3  -6  663.23   12.47
   1   3  -6  660.30   12.17
  -1  -3   6  643.70   12.88
  -1  -3   6  685.03   14.31
  -1  -3   5  487.37   10.61
   1   3  -5  506.00   11.13
   1   3  -5  508.74    9.58
  -1  -3   5  536.04   10.92
   1   3  -5  511.16    9.93
  -1  -3   5  545.54   11.72
   1   3  -4  375.98    8.85
  -1  -3   4  367.83    8.76
  -1  -3   4  412.15    9.36
   1   3  -4  404.57    7.40
   1   3  -4  390.47    7.74
  -1  -3   4  399.27    9.33
  -1  -3   4  394.30    8.52
  -1  -3   3  595.33   12.57
  -1  -3   3  603.75   12.36
   1   3  -3  577.71   11.96
   1   3  -3  604.57   10.67
  -1  -3   3  586.16   12.41
   1   3  -3  596.72   10.18
   1   3  -2  562.74    9.44
  -1  -3   2  549.93   11.02
   1   3  -2  556.45   11.39
  -1  -3   2  582.86   11.58
  -1  -3   2  550.54   11.87
  -1  -3   2  585.63   12.03
   1   3  -2  610.57   10.07
  -1  -3   1  313.47    7.99
  -1  -3   1  321.58    7.66
  -1  -3   1  298.07    7.22
  -1  -3   1  313.55    6.84
   1   3  -1  306.07    7.20
  -1  -3   0    0.30    0.30
   1   3   0    0.65    0.30
  -1  -3   0    0.16    0.24
  -1  -3  -1   46.24    2.87
  -1  -3  -1   41.59    2.57
  -1  -3  -1   45.56    2.48
   1   3   1   46.03    2.32
   1   3   1   50.31    2.11
  -1  -3  -2   -0.04    0.38
  -1  -3  -2   -0.18    0.35
   1   3   2    0.31    0.21
   1   3   2    0.11    0.22
  -1  -3  -2   -0.13    0.55
  -1  -3  -2    0.98    0.40
  -1  -3  -2    0.18    0.25
  -1  -3  -3   40.32    3.25
   1   3   3   41.69    2.34
  -1  -3  -3   43.59    2.52
  -1  -3  -3   40.94    3.27
  -1  -3  -3   43.57    2.70
  -1  -3  -3   35.65    2.79
   1   3   3   45.50    1.99
  -1  -3  -4  443.34   14.60
   1   3   4  490.41   11.25
  -1  -3  -4  497.65   12.34
  -1  -3  -4  466.70   14.88
   1   3   4  523.01   11.44
  -1  -3  -4  443.99   13.81
   1   3   4  558.43   10.21
  -1  -3  -5   59.27    5.10
  -1  -3  -5   66.27    5.21
  -1  -3  -5   57.34    3.67
   1   3   5   56.34    3.06
  -1  -3  -5   74.67    5.14
   1   3   5   66.57    2.38
   1   3   5   64.51    3.26
  -1  -3  -6  252.43   10.66
  -1  -3  -6  223.67    8.33
   1   3   6  219.96    6.93
  -1  -3  -6  236.50   10.33
  -1  -3  -6  218.70    8.45
  -1  -3  -6  227.62    9.55
  -1  -3  -7  236.20   10.48
   1   3   7  228.15    7.36
  -1  -3  -7  234.38   10.51
  -1  -3  -7  221.53    8.60
  -1  -3  -7  231.79    9.32
  -1  -3  -7  237.42    9.95
  -1  -3  -8  160.67    8.54
  -1  -3  -8  154.99    7.75
  -1  -3  -8  140.08    6.87
   1   3   8  141.42    6.22
   1   3   8  151.22    5.92
  -1  -3  -8  163.48    8.72
  -1  -3  -8  154.06    7.84
  -1  -3  -8  145.45    7.74
  -1  -3  -9  749.19   21.37
  -1  -3  -9  710.57   18.89
   1   3   9  731.67   17.68
   1   3   9  745.58   16.92
  -1  -3  -9  747.55   21.74
  -1  -3  -9  686.77   19.51
  -1  -3  -9  727.38   20.57
  -1  -3 -10  294.81   12.50
  -1  -3 -10  309.16   11.31
   1   3  10  294.88   10.02
   1   3  10  291.06    9.45
  -1  -3 -10  280.60   12.64
  -1  -3 -10  300.15   11.67
  -1  -3 -10  331.64   12.95
  -1  -3 -10  323.91   12.04
   1   3  10  306.56    9.04
  -1  -3 -11    1.94    0.99
  -1  -3 -11    2.31    1.07
  -1  -3 -11    2.03    0.69
  -1  -3 -11    1.16    0.82
   1   3  11    2.11    0.73
   1   3  11    1.92    0.66
  -1  -3 -11    4.25    1.43
  -1  -3 -11    2.59    1.20
   1   3  11    1.76    0.65
  -1  -3 -12    0.54    0.90
   1   3  12    4.43    1.04
  -1  -3 -12    4.15    1.52
   1   3  12    2.65    0.90
  -1  -3 -12    3.58    1.53
  -1  -3 -12    3.13    1.25
  -1  -3 -12    2.66    1.11
   1   3  12    3.70    0.90
  -1  -3 -12    3.20    1.16
   1   3  13   11.48    1.38
  -1  -3 -13   10.11    2.00
   1   3  13   13.28    1.67
  -1  -3 -13   12.23    2.23
   1   3  13   11.29    1.68
  -1  -3 -13   12.55    2.22
   1   3  13    9.43    1.71
  -1  -3 -13    9.36    1.80
  -1  -3 -14   84.91    5.78
   1   3  14   80.31    4.64
  -1  -3 -14   83.54    5.23
  -1  -3 -14   87.04    5.07
  -1  -3 -14   77.29    5.20
   1   3  14   76.90    3.88
  -1  -3 -15   54.50    3.75
  -1  -3 -15   53.56    3.85
   1   3  15   54.21    3.39
  -1  -3 -15   52.71    3.35
  -1  -3 -15   54.52    3.89
   1   3  16  170.33    5.43
  -1  -3 -16  161.50    5.95
  -1  -3 -16  163.82    5.66
  -1  -4  19  139.74    4.47
   1   4 -18  193.87    5.98
  -1  -4  18  187.75    6.27
   1   4 -18  173.36    6.16
   1   4 -17  168.83    6.03
  -1  -4  17  161.10    5.91
  -1  -4  17  168.45    6.51
  -1  -4  16  103.34    5.29
   1   4 -16   93.82    4.60
  -1  -4  16   99.92    4.91
  -1  -4  16   98.32    4.53
   1   4 -16   93.22    5.01
   1   4 -15    8.20    1.34
  -1  -4  15    9.92    1.83
  -1  -4  15   10.22    1.66
   1   4 -15    8.65    1.48
  -1  -4  15    8.65    1.35
   1   4 -15    8.81    1.57
   1   4 -14   19.04    2.11
  -1  -4  14   18.64    2.23
   1   4 -14   21.96    2.19
  -1  -4  14   23.13    2.64
  -1  -4  14   20.76    2.21
   1   4 -14   19.76    2.35
   1   4 -13  134.91    7.07
   1   4 -13  152.02    6.72
   1   4 -13  155.79    6.23
  -1  -4  13  154.08    6.65
  -1  -4  13  139.56    6.85
   1   4 -13  156.84    6.75
  -1  -4  13  158.34    6.42
   1   4 -13  163.47    6.27
   1   4 -13  160.55    5.56
   1   4 -12   10.23    1.84
  -1  -4  12   10.45    1.67
   1   4 -12   11.29    1.61
   1   4 -12   16.27    1.83
  -1  -4  12   11.42    1.73
   1   4 -12   10.17    1.28
  -1  -4  12   11.63    1.60
  -1  -4  12   12.03    1.96
   1   4 -12   11.36    1.53
   1   4 -12   13.41    1.75
   1   4 -12   11.15    1.43
  -1  -4  11  111.28    5.44
   1   4 -11  112.58    5.82
   1   4 -11  115.46    5.12
   1   4 -11  118.50    4.96
  -1  -4  11  113.23    5.32
  -1  -4  11  112.85    5.07
  -1  -4  11  117.37    5.91
   1   4 -11  116.55    4.51
   1   4 -11  121.92    4.89
   1   4 -10  525.32   14.19
   1   4 -10  551.18   12.94
   1   4 -10  587.96   13.08
  -1  -4  10  552.54   13.25
  -1  -4  10  574.84   14.79
   1   4 -10  562.63   12.33
   1   4 -10  564.16   12.67
  -1  -4  10  558.65   12.80
   1   4  -9  443.00   12.07
   1   4  -9  471.10   10.86
  -1  -4   9  459.64   10.92
   1   4  -8  323.72    7.75
   1   4  -8  307.99    7.57
  -1  -4   8  313.40    8.03
   1   4  -7  237.52    7.37
   1   4  -7  248.38    6.15
   1   4  -7  234.11    6.06
  -1  -4   7  249.28    7.75
   1   4  -6  339.44    8.98
   1   4  -6  331.33    7.36
   1   4  -6  353.88    7.58
  -1  -4   6  343.04    7.76
  -1  -4   6  359.07    9.45
  -1  -4   6  330.76    8.48
  -1  -4   5   41.07    2.32
   1   4  -5   39.46    2.45
   1   4  -5   40.98    1.72
   1   4  -5   43.40    1.87
  -1  -4   5   45.31    2.71
   1   4  -4   71.22    2.15
   1   4  -4   64.54    3.08
   1   4  -4   68.24    2.30
  -1  -4   4   68.11    3.34
  -1  -4   4   63.47    2.85
  -1  -4   4   66.40    3.26
  -1  -4   4   62.06    2.85
  -1  -4   3  125.94    4.61
  -1  -4   3  121.01    4.53
  -1  -4   3  117.74    4.03
   1   4  -3  128.54    3.23
   1   4  -3  114.53    4.18
  -1  -4   3  125.82    4.54
  -1  -4   2   40.80    2.54
  -1  -4   2   42.92    2.51
  -1  -4   2   45.92    2.30
   1   4  -2   48.96    1.63
  -1  -4   2   44.52    2.29
  -1  -4   2   44.75    2.60
   1   4  -2   45.36    2.44
  -1  -4   1   29.65    2.31
  -1  -4   1   31.50    1.88
  -1  -4   1   31.26    2.14
   1   4  -1   33.53    2.09
  -1  -4   1   27.90    1.82
  -1  -4   0  182.50    6.24
  -1  -4   0  163.78    5.30
  -1  -4   0  171.92    5.66
   1   4   0  174.62    5.39
   1   4   1  437.34   10.26
  -1  -4  -1  468.71   11.83
  -1  -4  -1  457.12   11.32
  -1  -4  -1  418.44   10.40
  -1  -4  -2  469.99   12.88
   1   4   2  463.76   10.86
   1   4   2  466.18   10.66
  -1  -4  -2  484.10   12.89
  -1  -4  -2  457.27   11.33
  -1  -4  -2  471.57   11.60
  -1  -4  -3  846.19   21.08
  -1  -4  -3  848.61   17.79
   1   4   3  893.64   17.83
   1   4   3  935.78   17.64
  -1  -4  -3  770.79   20.55
  -1  -4  -3  902.33   18.56
  -1  -4  -3  801.51   19.49
  -1  -4  -4  579.17   17.67
   1   4   4  637.25   13.43
   1   4   4  634.68   13.67
  -1  -4  -4  508.20   17.04
  -1  -4  -4  604.08   14.44
  -1  -4  -4  476.27   15.58
  -1  -4  -5    6.71    1.75
  -1  -4  -5    6.98    1.37
  -1  -4  -5   10.36    1.65
   1   4   5    7.16    1.19
   1   4   5    8.63    1.23
  -1  -4  -5    9.63    1.81
  -1  -4  -6  231.64   10.71
  -1  -4  -6  209.62    8.14
   1   4   6  216.09    7.13
  -1  -4  -6  204.45   10.11
   1   4   6  240.96    8.13
  -1  -4  -6  223.60    8.76
   1   4   6  216.31    6.89
  -1  -4  -6  210.22    9.41
  -1  -4  -7  146.68    8.53
  -1  -4  -7  136.38    6.60
   1   4   7  136.70    5.67
  -1  -4  -7  143.69    8.38
   1   4   7  147.37    6.39
  -1  -4  -7  146.83    7.40
   1   4   7  148.08    5.59
  -1  -4  -7  136.80    7.59
  -1  -4  -8   35.04    4.20
   1   4   8   28.26    2.78
   1   4   8   30.16    2.60
  -1  -4  -8   32.99    3.51
  -1  -4  -8   32.52    3.63
   1   4   8   31.09    2.50
  -1  -4  -8   34.03    4.07
  -1  -4  -8   34.88    3.32
  -1  -4  -9  205.84   10.47
  -1  -4  -9  219.00    9.11
  -1  -4  -9  205.46   10.55
   1   4   9  200.26    8.32
   1   4   9  214.23    8.29
   1   4   9  200.76    7.46
  -1  -4  -9  218.84    9.58
  -1  -4  -9  210.94   10.13
   1   4   9  214.26    7.23
  -1  -4 -10  151.07    7.57
  -1  -4 -10  144.91    8.72
  -1  -4 -10  152.26    9.03
   1   4  10  148.07    6.80
   1   4  10  151.82    6.31
  -1  -4 -10  136.59    7.69
  -1  -4 -10  147.20    7.82
   1   4  10  153.89    7.23
   1   4  10  150.34    5.91
  -1  -4 -11   15.11    2.90
  -1  -4 -11   18.20    3.14
  -1  -4 -11   15.41    2.58
   1   4  11   15.55    2.16
  -1  -4 -11   14.30    2.31
   1   4  11   16.84    2.23
   1   4  11   15.67    1.91
  -1  -4 -11   14.26    2.35
   1   4  11   14.62    1.70
  -1  -4 -12   86.10    6.44
  -1  -4 -12   79.69    5.53
  -1  -4 -12   83.73    5.58
   1   4  12   83.08    4.75
   1   4  12   80.44    4.32
   1   4  12   83.23    5.07
  -1  -4 -12   91.41    6.80
  -1  -4 -12   88.81    5.70
   1   4  12   92.68    4.18
  -1  -4 -13  221.64    9.27
   1   4  13  234.59    8.54
  -1  -4 -13  241.45    9.29
   1   4  13  227.84    6.67
   1   4  14   93.31    4.62
  -1  -4 -14   86.48    5.09
  -1  -4 -14   90.74    4.93
  -1  -4 -14   93.53    5.78
  -1  -4 -15  118.25    5.18
  -1  -4 -15  111.11    4.57
   1   4  15  112.86    4.50
  -1  -4 -15  106.53    5.15
   1   5 -18   51.09    2.81
  -1  -5  18   48.91    2.56
  -1  -5  18   50.20    2.92
   1   5 -17    0.82    0.43
  -1  -5  17    0.59    0.48
  -1  -5  17    0.64    0.34
   1   5 -16   36.30    2.78
  -1  -5  16   37.84    2.73
  -1  -5  16   35.90    3.02
  -1  -5  16   39.01    2.96
   1   5 -15   86.70    4.53
  -1  -5  15   85.46    4.74
   1   5 -15   81.49    4.57
  -1  -5  15   82.46    4.44
  -1  -5  15   88.50    5.09
   1   5 -15   83.96    4.61
  -1  -5  14   78.80    4.95
   1   5 -14   85.86    4.60
  -1  -5  14   87.05    4.88
  -1  -5  14   84.33    4.60
   1   5 -14   92.83    4.83
   1   5 -14   88.83    4.17
   1   5 -14   80.66    4.59
   1   5 -13   59.68    4.62
   1   5 -13   55.08    3.93
   1   5 -13   59.58    3.72
  -1  -5  13   57.20    3.96
  -1  -5  13   54.69    4.16
   1   5 -13   59.98    3.72
  -1  -5  13   53.68    3.63
   1   5 -13   57.36    3.27
   1   5 -12  332.19   11.52
   1   5 -12  325.33   10.20
   1   5 -12  324.20    9.70
  -1  -5  12  319.61   10.28
  -1  -5  12  320.53   10.95
   1   5 -12  348.14    9.86
  -1  -5  12  318.23    9.94
   1   5 -12  364.79    9.39
  -1  -5  11  359.91   10.30
   1   5 -11  342.83   11.39
   1   5 -11  333.42    9.93
   1   5 -11  342.78    9.72
   1   5 -11  356.47    9.75
  -1  -5  11  369.14   11.56
   1   5 -11  388.50    9.58
  -1  -5  11  332.37    9.74
   1   5 -10   18.03    2.22
   1   5 -10   19.77    1.91
   1   5 -10   22.81    2.04
  -1  -5  10   21.77    2.15
   1   5 -10   23.77    1.93
   1   5 -10   22.29    1.94
  -1  -5  10   20.16    2.36
  -1  -5  10   20.86    1.99
   1   5  -9  523.52   14.09
   1   5  -9  561.49   12.65
   1   5  -9  599.95   12.90
   1   5  -9  583.04   12.54
  -1  -5   9  563.48   14.81
   1   5  -9  498.80   12.43
   1   5  -9  607.07   12.64
  -1  -5   9  546.73   12.91
   1   5  -8  439.87   11.96
  -1  -5   8  442.05   12.17
   1   5  -8  459.33   10.40
   1   5  -8  458.45   10.28
   1   5  -7   55.52    2.56
   1   5  -7   46.66    3.16
  -1  -5   7   48.97    3.34
   1   5  -6   10.92    1.00
   1   5  -6   11.20    1.45
   1   5  -6   12.61    1.12
  -1  -5   6   11.44    1.52
  -1  -5   6   13.46    1.48
   1   5  -5  182.80    6.21
  -1  -5   5  191.82    6.56
  -1  -5   5  183.98    6.38
   1   5  -5  193.26    4.98
  -1  -5   5  187.65    6.07
  -1  -5   4  146.27    5.49
  -1  -5   4  152.52    5.20
   1   5  -4  150.59    4.04
  -1  -5   4  146.44    5.47
  -1  -5   4  139.33    4.59
   1   5  -4  139.40    5.11
  -1  -5   4  157.45    5.60
  -1  -5   3  272.19    8.05
  -1  -5   3  282.66    8.11
   1   5  -3  284.31    6.15
   1   5  -3  280.27    7.86
  -1  -5   3  281.04    7.58
  -1  -5   2  543.44   12.80
  -1  -5   2  541.31   12.76
  -1  -5   2  549.84   11.63
  -1  -5   2  555.74   12.91
  -1  -5   2  567.97   12.22
   1   5  -2  526.68   12.38
  -1  -5   1  129.80    5.49
  -1  -5   1  147.95    5.55
  -1  -5   1  138.15    4.85
   1   5  -1  144.95    5.21
  -1  -5   1  139.34    4.66
  -1  -5   0  699.98   16.11
  -1  -5   0  696.97   14.61
   1   5   0  687.54   14.95
  -1  -5   0  665.96   15.12
  -1  -5  -1  552.11   14.03
  -1  -5  -1  552.96   14.65
   1   5   1  592.17   13.35
  -1  -5  -2   10.98    1.85
   1   5   2   12.96    1.54
  -1  -5  -2   15.29    2.06
  -1  -5  -2   11.80    1.53
  -1  -5  -2   11.12    1.51
  -1  -5  -3  126.14    6.95
   1   5   3  134.38    5.39
  -1  -5  -3  119.19    6.70
  -1  -5  -3  130.90    5.67
  -1  -5  -3  126.61    6.10
  -1  -5  -4   -0.26    0.65
  -1  -5  -4   -0.97    0.56
   1   5   4    0.31    0.27
  -1  -5  -4    1.60    1.28
  -1  -5  -4    0.74    0.81
  -1  -5  -5  131.98    8.15
   1   5   5  125.15    5.45
   1   5   5  148.14    6.38
  -1  -5  -5  142.10    8.23
  -1  -5  -5  141.01    6.60
   1   5   5  133.96    5.48
   1   5   5  148.50    5.57
   1   5   5  148.80    6.13
  -1  -5  -5  138.12    7.37
  -1  -5  -6    0.96    1.08
  -1  -5  -6    0.56    0.65
   1   5   6    0.37    0.67
   1   5   6    0.86    0.62
   1   5   6    0.38    0.69
  -1  -5  -6    0.46    0.66
   1   5   6    0.36    0.56
   1   5   6    0.53    0.52
  -1  -5  -6    0.19    0.80
  -1  -5  -7   83.38    6.65
   1   5   7   69.57    3.94
   1   5   7   91.14    5.14
   1   5   7   79.86    4.33
   1   5   7   90.80    5.30
  -1  -5  -7   83.36    5.67
  -1  -5  -7   78.76    6.42
   1   5   7   78.63    4.11
  -1  -5  -7   72.44    5.60
  -1  -5  -8   89.77    6.92
  -1  -5  -8  100.46    7.39
   1   5   8   88.82    4.73
   1   5   8  102.23    5.55
   1   5   8  103.15    5.73
  -1  -5  -8   89.40    6.23
   1   5   8   91.25    4.55
   1   5   9   57.44    3.73
  -1  -5  -9   62.65    5.80
  -1  -5  -9   59.87    5.65
   1   5   9   53.16    4.13
   1   5   9   62.07    3.67
   1   5   9   57.90    4.17
  -1  -5 -10  159.37    9.37
  -1  -5 -10  162.38    8.26
  -1  -5 -10  166.72    9.59
  -1  -5 -10  166.45    8.06
   1   5  10  167.50    7.59
   1   5  10  165.68    6.26
  -1  -5 -11  407.07   15.51
  -1  -5 -11  394.87   13.47
  -1  -5 -11  410.15   15.58
  -1  -5 -11  441.37   13.64
   1   5  11  421.56   12.71
   1   5  11  411.36   10.69
   1   5  12   72.74    4.50
  -1  -5 -12   85.68    5.14
   1   5  12   81.41    3.70
  -1  -5 -12   72.79    4.99
  -1  -5 -13   30.53    3.44
   1   5  13   32.80    2.70
  -1  -5 -13   29.64    2.97
  -1  -5 -14   24.50    2.65
   1   5  14   27.80    2.15
  -1  -5 -14   29.66    2.50
   1   6 -18   54.05    2.84
  -1  -6  18   53.78    2.61
  -1  -6  18   58.20    2.96
   1   6 -17  372.93    9.89
  -1  -6  17  369.99    9.64
  -1  -6  17  353.34    9.20
   1   6 -16   72.71    4.03
  -1  -6  16   71.90    4.01
  -1  -6  16   75.49    3.91
  -1  -6  16   76.76    4.38
   1   6 -15  128.13    5.66
  -1  -6  15  130.40    5.87
   1   6 -15  130.42    5.15
  -1  -6  15  125.49    5.54
  -1  -6  15  110.36    5.73
   1   6 -14  141.58    6.10
  -1  -6  14  138.10    6.09
   1   6 -14  152.13    6.42
  -1  -6  14  135.69    6.61
   1   6 -14  139.93    5.55
  -1  -6  14  142.62    6.36
   1   6 -13   64.07    3.94
  -1  -6  13   66.61    4.30
  -1  -6  13   67.62    4.18
   1   6 -13   67.58    3.70
   1   6 -13   71.32    4.19
  -1  -6  13   62.53    4.47
   1   6 -12  114.97    6.40
   1   6 -12  107.67    5.10
  -1  -6  12  103.71    5.43
  -1  -6  12  109.12    6.00
   1   6 -12  116.40    5.30
  -1  -6  12  107.35    5.36
   1   6 -12  113.79    4.89
   1   6 -11    3.81    1.05
   1   6 -11    5.78    1.02
  -1  -6  11    4.26    1.01
  -1  -6  11    3.78    1.08
   1   6 -11    4.75    1.03
   1   6 -11    4.86    0.98
  -1  -6  11    4.54    0.99
   1   6 -11    6.24    1.15
   1   6 -10    2.06    0.70
   1   6 -10    1.37    0.77
   1   6 -10    0.99    0.39
   1   6 -10    1.24    0.45
  -1  -6  10    1.59    0.89
  -1  -6  10    1.56    0.74
   1   6 -10    1.29    0.57
   1   6  -9    8.71    1.49
   1   6  -9    8.82    1.26
   1   6  -9   12.11    1.39
   1   6  -9    9.54    1.24
  -1  -6   9    9.31    1.45
  -1  -6   9    8.93    1.58
   1   6  -8  286.45    8.01
   1   6  -8  268.56    9.18
   1   6  -8  304.93    8.44
   1   6  -8  288.77    7.81
   1   6  -8  321.93    8.10
  -1  -6   8  291.19    9.66
  -1  -6   7  467.21   13.13
  -1  -6   7  493.15   12.59
   1   6  -7  426.58   12.42
   1   6  -7  498.54   11.05
   1   6  -7  511.71   12.62
   1   6  -7  539.71   11.37
   1   6  -7  536.38   11.92
   1   6  -6  167.96    5.01
  -1  -6   6  160.27    6.51
  -1  -6   6  166.69    6.18
   1   6  -6  150.63    6.06
   1   6  -5  242.09    7.94
  -1  -6   5  255.90    8.35
  -1  -6   5  250.81    8.12
   1   6  -5  255.78    6.43
  -1  -6   5  248.19    7.83
  -1  -6   4  257.27    8.43
   1   6  -4  273.82    8.45
   1   6  -4  282.76    6.70
  -1  -6   4  264.91    8.51
  -1  -6   4  266.17    8.43
  -1  -6   4  266.66    8.12
  -1  -6   4  284.20    8.28
  -1  -6   3  613.32   13.78
  -1  -6   3  574.97   14.23
  -1  -6   3  558.41   13.99
   1   6  -3  608.44   14.16
  -1  -6   2  104.06    4.90
  -1  -6   2   97.75    4.78
  -1  -6   2  106.65    4.98
  -1  -6   2  102.87    4.58
   1   6  -2  104.75    4.77
  -1  -6   1   70.43    4.23
  -1  -6   1   77.22    4.25
   1   6  -1   71.99    3.91
  -1  -6   1   67.61    3.63
   1   6   0   43.95    3.04
  -1  -6   0   46.68    3.55
  -1  -6   0   44.05    2.68
  -1  -6  -1   -0.24    0.46
  -1  -6  -1    0.58    0.52
   1   6   1    0.56    0.42
  -1  -6  -1    0.21    0.39
  -1  -6  -2   69.00    4.95
   1   6   2   78.92    4.26
  -1  -6  -2   77.09    4.26
  -1  -6  -2   72.38    4.78
   1   6   2   79.34    4.03
  -1  -6  -3  143.35    7.88
   1   6   3  153.45    6.32
  -1  -6  -3  164.79    6.78
   1   6   3  155.23    6.53
   1   6   3  144.59    5.78
  -1  -6  -3  155.92    7.82
  -1  -6  -4  395.98   14.88
   1   6   4  411.01   11.03
  -1  -6  -4  397.10   14.38
   1   6   4  393.81   11.47
  -1  -6  -4  415.95   12.34
   1   6   4  399.42   11.85
  -1  -6  -4  386.39   12.81
  -1  -6  -5  211.81   10.77
  -1  -6  -5  194.85    8.27
  -1  -6  -5  197.91   10.09
   1   6   5  204.93    8.04
   1   6   5  197.64    7.01
  -1  -6  -6  233.57   11.47
   1   6   6  219.75    8.66
  -1  -6  -6  210.93    9.24
  -1  -6  -6  234.93   11.80
   1   6   6  222.79    7.70
  -1  -6  -7  176.38   10.31
  -1  -6  -7  162.00    9.65
  -1  -6  -7  172.86    8.56
   1   6   7  169.34    6.58
   1   6   7  170.30    7.66
  -1  -6  -8  224.60   11.67
  -1  -6  -8  220.33   11.40
  -1  -6  -8  239.70   10.09
   1   6   8  201.54    7.39
   1   6   8  215.67    8.79
  -1  -6  -9  121.62    8.36
  -1  -6  -9  116.05    6.78
  -1  -6  -9  123.86    8.31
   1   6   9  122.56    6.32
   1   6   9  120.58    5.30
  -1  -6 -10    0.27    0.59
  -1  -6 -10    0.18    0.91
   1   6  10    0.61    0.57
   1   6  10    0.19    0.32
   1   6  11    2.28    0.82
  -1  -6 -11    2.50    1.05
  -1  -6 -11    0.48    0.69
   1   6  11    3.03    0.78
  -1  -6 -12   39.31    3.94
  -1  -6 -12   36.87    3.16
   1   6  12   37.47    2.85
  -1  -6 -13    4.00    1.28
  -1  -6 -13    5.95    1.25
   1   6  13    4.37    0.85
   1   7 -18   51.55    2.62
  -1  -7  18   50.40    2.36
  -1  -7  18   54.12    2.60
  -1  -7  17   13.02    1.41
   1   7 -17   12.36    1.42
  -1  -7  17   10.68    1.38
  -1  -7  16   80.61    4.27
   1   7 -16   76.58    3.97
  -1  -7  16   74.68    3.92
  -1  -7  16   71.50    3.75
   1   7 -16   68.56    3.37
   1   7 -15   68.05    3.95
   1   7 -15   62.33    3.43
  -1  -7  15   68.48    3.93
  -1  -7  15   70.57    4.30
  -1  -7  15   66.59    3.98
   1   7 -14   20.91    2.24
  -1  -7  14   22.76    2.38
  -1  -7  14   23.43    2.59
   1   7 -14   21.05    2.33
  -1  -7  14   20.99    2.25
   1   7 -14   21.83    2.12
   1   7 -13   13.68    1.77
  -1  -7  13   13.33    1.88
   1   7 -13   12.95    1.75
  -1  -7  13   13.94    1.90
  -1  -7  13   12.67    2.01
   1   7 -13   13.58    1.66
  -1  -7  12   90.71    5.45
   1   7 -12   85.92    4.51
   1   7 -12   85.92    4.63
  -1  -7  12   88.13    4.91
   1   7 -12   93.27    4.51
  -1  -7  12   88.99    4.72
   1   7 -11   66.07    3.84
   1   7 -11   68.58    3.75
   1   7 -11   62.65    4.56
  -1  -7  11   64.29    4.18
   1   7 -11   66.24    3.86
  -1  -7  11   65.30    4.63
  -1  -7  11   70.69    4.17
   1   7 -10  111.44    4.97
   1   7 -10  107.12    4.83
  -1  -7  10  110.52    6.10
   1   7 -10  115.31    4.90
  -1  -7  10  109.95    5.30
   1   7 -10  107.98    5.94
  -1  -7   9  260.79    9.53
   1   7  -9  228.70    8.85
   1   7  -9  239.84    7.63
   1   7  -9  271.15    7.73
   1   7  -9  250.33    7.67
  -1  -7   8  412.69   12.55
   1   7  -8  415.60   10.57
   1   7  -8  397.74   10.68
   1   7  -8  394.13   11.95
   1   7  -8  433.06   10.56
  -1  -7   8  406.43   12.51
  -1  -7   7  481.23   13.67
   1   7  -7  481.23   11.74
  -1  -7   7  444.94   12.67
   1   7  -7  446.48   10.89
   1   7  -7  460.40   12.98
   1   7  -7  462.72   12.31
  -1  -7   7  469.96   13.44
   1   7  -6   77.02    4.14
   1   7  -6   75.13    4.46
   1   7  -6   78.95    3.82
   1   7  -6   75.94    3.44
   1   7  -6   78.48    3.49
   1   7  -6   74.27    4.35
  -1  -7   6   72.48    4.50
  -1  -7   6   75.67    4.35
   1   7  -5   19.85    2.02
   1   7  -5   21.52    1.86
   1   7  -5   19.19    2.16
   1   7  -5   19.67    1.61
  -1  -7   5   18.16    2.09
   1   7  -5   18.56    2.09
  -1  -7   5   17.46    2.16
  -1  -7   5   18.05    2.07
  -1  -7   4   27.52    2.66
  -1  -7   4   28.83    2.55
   1   7  -4   30.21    2.14
   1   7  -4   27.85    2.61
  -1  -7   4   27.43    2.68
   1   7  -4   29.37    2.39
  -1  -7   4   26.65    2.53
  -1  -7   3   13.45    1.89
  -1  -7   3   14.90    1.93
   1   7  -3   17.63    1.59
   1   7  -3   14.62    1.73
   1   7  -3   14.33    1.85
  -1  -7   3   15.06    1.84
  -1  -7   2   40.34    3.27
   1   7  -2   36.01    2.98
  -1  -7   2   42.15    3.12
  -1  -7   2   38.63    3.15
  -1  -7   1   65.30    4.33
  -1  -7   1   56.36    4.03
   1   7  -1   61.83    3.84
   1   7  -1   63.06    3.80
  -1  -7   1   68.85    4.07
   1   7  -1   62.97    4.01
  -1  -7   0  300.81   10.64
  -1  -7   0  287.62   10.13
   1   7   0  292.61    9.57
   1   7   0  305.09    9.59
   1   7   0  298.81    9.31
  -1  -7   0  311.84    9.67
  -1  -7  -1  153.01    7.60
   1   7   1  157.47    6.69
   1   7   1  165.32    6.82
   1   7   1  167.89    6.60
  -1  -7  -2  605.56   17.96
   1   7   2  631.10   15.78
  -1  -7  -2  617.07   16.96
   1   7   2  601.17   15.57
   1   7   2  611.86   15.05
  -1  -7  -3  118.80    7.48
  -1  -7  -3  125.40    7.21
   1   7   3  145.98    6.51
   1   7   3  126.18    6.13
   1   7   3  125.99    5.70
  -1  -7  -4   69.15    5.66
   1   7   4   67.48    4.50
   1   7   4   76.65    4.69
  -1  -7  -4   68.34    5.91
   1   7   4   68.19    4.11
  -1  -7  -5   98.49    7.51
   1   7   5   95.12    5.46
   1   7   5   94.23    4.90
  -1  -7  -5   95.91    7.02
  -1  -7  -6    8.88    2.39
  -1  -7  -6    6.63    1.87
   1   7   6    6.07    1.43
   1   7   6    7.87    1.42
  -1  -7  -7   -0.13    1.12
  -1  -7  -7   -0.74    1.27
   1   7   7    0.54    0.57
   1   7   7   -0.23    0.37
  -1  -7  -8    2.19    1.31
  -1  -7  -8    4.54    1.70
   1   7   8    3.08    1.06
   1   7   8    2.19    0.71
  -1  -7  -9    3.84    1.48
  -1  -7  -9    2.10    0.79
  -1  -7  -9    3.70    1.50
   1   7   9    3.46    1.08
   1   7   9    4.63    0.96
   1   7  10   55.07    3.71
  -1  -7 -10   56.65    4.02
   1   7  10   52.67    2.98
  -1  -7 -11  168.99    8.51
  -1  -7 -11  169.71    6.63
   1   7  11  157.44    6.12
   1   7  12   24.85    1.97
  -1  -7 -12   29.34    3.04
   1   8 -18    0.33    0.30
  -1  -8  17    0.27    0.39
   1   8 -17    0.14    0.27
  -1  -8  17    0.24    0.37
  -1  -8  16   50.17    2.96
   1   8 -16   48.21    2.95
  -1  -8  16   47.65    2.92
  -1  -8  16   47.95    3.01
   1   8 -16   44.56    2.60
   1   8 -15  116.37    5.04
  -1  -8  15  115.80    5.17
   1   8 -15  110.27    4.72
  -1  -8  15  120.33    5.19
  -1  -8  15  120.01    5.44
   1   8 -14   94.49    4.66
  -1  -8  14   96.57    4.96
  -1  -8  14   95.62    4.87
  -1  -8  14  102.61    5.35
   1   8 -14   94.18    4.53
   1   8 -13  237.14    8.03
  -1  -8  13  221.75    8.31
  -1  -8  13  247.67    8.63
  -1  -8  13  246.00    9.15
   1   8 -13  247.75    8.10
   1   8 -12  239.44    8.08
  -1  -8  12  256.25    9.58
  -1  -8  12  259.78    9.04
   1   8 -12  256.61    8.28
  -1  -8  12  237.73    8.42
   1   8 -12  239.84    8.44
   1   8 -11   57.93    3.60
  -1  -8  11   57.47    4.02
   1   8 -11   61.22    3.84
  -1  -8  11   57.87    4.37
  -1  -8  11   58.33    3.90
   1   8 -11   63.74    3.72
   1   8 -10  115.88    6.15
   1   8 -10  106.12    4.90
  -1  -8  10  111.85    6.29
   1   8 -10  115.43    5.26
   1   8 -10  107.16    6.06
  -1  -8  10  108.04    5.48
   1   8 -10  114.23    5.10
   1   8  -9   21.39    2.70
   1   8  -9   14.14    1.72
   1   8  -9   14.48    1.71
   1   8  -9   13.95    2.16
   1   8  -9   16.09    1.77
  -1  -8   9   13.68    2.14
   1   8  -8   17.74    1.77
  -1  -8   8   18.80    2.56
   1   8  -8   16.42    1.77
   1   8  -8   15.28    2.15
  -1  -8   8   16.83    2.33
  -1  -8   7   31.69    3.21
  -1  -8   7   29.24    3.00
  -1  -8   7   30.44    2.94
   1   8  -7   31.62    2.75
   1   8  -7   30.76    3.05
   1   8  -7   31.86    2.35
   1   8  -6   14.89    2.11
   1   8  -6   14.98    1.69
   1   8  -6   14.06    2.01
  -1  -8   6   13.78    2.02
  -1  -8   6   12.16    1.83
   1   8  -6   14.81    1.57
   1   8  -6   15.17    1.85
  -1  -8   5    9.75    1.68
   1   8  -5   12.33    1.70
   1   8  -5   10.13    1.30
   1   8  -5   11.53    1.83
   1   8  -5   10.30    1.73
  -1  -8   5   10.55    1.74
  -1  -8   5   10.74    1.72
   1   8  -5   10.99    1.40
  -1  -8   4  233.44    8.89
  -1  -8   4  240.54    9.08
  -1  -8   4  215.69    8.43
   1   8  -4  246.35    7.14
   1   8  -4  236.62    8.57
   1   8  -4  230.44    8.81
   1   8  -4  244.69    8.09
  -1  -8   4  237.94    8.64
   1   8  -4  236.21    7.17
  -1  -8   3  132.62    6.60
  -1  -8   3  139.46    6.71
   1   8  -3  141.97    5.16
   1   8  -3  144.66    6.44
  -1  -8   3  147.31    6.63
  -1  -8   3  129.46    6.33
   1   8  -3  141.98    5.91
   1   8  -3  139.74    6.61
  -1  -8   2  250.34    9.47
   1   8  -2  258.50    7.28
  -1  -8   2  266.61    9.35
   1   8  -2  256.62    8.31
   1   8  -2  249.01    8.89
  -1  -8   2  233.54    9.07
   1   8  -2  239.34    9.08
  -1  -8   1  398.10   12.04
   1   8  -1  370.36   11.67
  -1  -8   1  363.89   12.10
   1   8  -1  366.20    9.19
   1   8  -1  380.16   11.49
  -1  -8   1  379.06   12.18
  -1  -8   0  153.46    7.62
  -1  -8   0  156.53    7.51
  -1  -8   0  159.78    7.18
   1   8   0  154.22    6.97
   1   8   0  146.64    6.65
  -1  -8  -1   41.32    3.99
  -1  -8  -1   43.23    3.87
   1   8   1   41.07    3.40
   1   8   1   41.67    3.33
  -1  -8  -1   45.92    3.80
   1   8   1   49.01    3.83
  -1  -8  -2    8.32    1.86
  -1  -8  -2    9.93    1.92
   1   8   2    8.37    1.57
  -1  -8  -2    8.49    1.69
   1   8   2    8.00    1.54
   1   8   2    8.36    1.59
   1   8   2    7.13    1.33
  -1  -8  -3   -0.07    0.84
   1   8   3    0.93    0.69
   1   8   3    0.39    0.49
   1   8   3    0.05    0.46
  -1  -8  -4   12.90    2.70
  -1  -8  -4   10.67    2.18
   1   8   4    8.74    1.63
   1   8   4    7.02    1.33
  -1  -8  -5   45.95    5.07
  -1  -8  -5   49.73    4.89
   1   8   5   49.00    3.86
   1   8   5   42.46    3.26
  -1  -8  -6   28.19    4.10
  -1  -8  -6   34.18    4.13
   1   8   6   28.50    2.92
   1   8   6   26.86    2.49
  -1  -8  -7  147.90    8.80
   1   8   7  156.25    6.96
   1   8   7  139.88    5.87
   1   8   8   75.27    4.49
  -1  -8  -8   81.86    6.27
   1   8   8   70.86    3.77
   1   8   9   65.72    3.90
  -1  -8 -10  196.36    8.93
   1   8  10  176.48    6.26
   1   8  11   51.65    2.74
  -1  -8 -11   60.44    4.27
   1   9 -17  121.82    3.95
   1   9 -16  107.51    4.18
  -1  -9  16  117.01    4.38
  -1  -9  16  110.43    4.27
   1   9 -15   27.08    2.12
  -1  -9  15   27.86    2.27
  -1  -9  15   27.96    2.26
  -1  -9  15   26.03    2.21
   1   9 -15   25.06    2.02
   1   9 -14    8.80    1.28
  -1  -9  14    8.95    1.46
  -1  -9  14    7.36    1.25
  -1  -9  14    9.71    1.45
   1   9 -14    7.64    1.19
   1   9 -13   43.51    2.96
   1   9 -13   44.76    3.11
  -1  -9  13   46.21    3.37
  -1  -9  13   48.11    3.39
  -1  -9  13   45.64    3.48
  -1  -9  12   28.87    2.68
   1   9 -12   24.46    2.23
  -1  -9  12   26.90    2.53
   1   9 -12   25.13    2.37
  -1  -9  12   25.86    2.72
  -1  -9  11    0.00    0.61
   1   9 -11   -0.01    0.44
  -1  -9  11    0.48    0.71
   1   9 -11    0.41    0.35
  -1  -9  11   -0.16    0.70
   1   9 -10   14.52    1.78
   1   9 -10   15.20    2.18
   1   9 -10   14.91    1.75
  -1  -9  10   18.80    2.54
  -1  -9  10   14.53    1.95
   1   9  -9   88.20    5.54
   1   9  -9   75.25    3.98
   1   9  -9   85.97    4.31
  -1  -9   9   76.18    5.05
   1   9  -8   57.77    4.55
   1   9  -8   53.82    4.31
   1   9  -8   55.50    3.37
  -1  -9   8   49.26    4.09
  -1  -9   7  115.63    6.27
  -1  -9   7  114.62    6.38
   1   9  -7  120.63    5.65
   1   9  -7  113.78    5.03
   1   9  -7  117.59    6.42
  -1  -9   7  118.53    6.22
   1   9  -6  335.53    9.42
   1   9  -6  317.25   10.75
   1   9  -6  355.43   10.45
  -1  -9   6  326.79   11.56
   1   9  -6  338.07   11.63
  -1  -9   6  353.84   11.48
   1   9  -5  604.55   13.93
   1   9  -5  595.15   15.83
  -1  -9   5  570.50   16.39
  -1  -9   5  580.07   15.73
   1   9  -5  610.52   14.93
   1   9  -5  579.13   16.35
  -1  -9   5  606.30   16.18
   1   9  -4    0.44    0.64
   1   9  -4    0.07    0.65
  -1  -9   4    0.83    0.72
   1   9  -4    1.23    0.47
  -1  -9   4    0.40    0.49
  -1  -9   4    1.38    0.82
   1   9  -3   15.04    2.21
  -1  -9   3   14.85    2.26
   1   9  -3   13.95    2.03
  -1  -9   3   15.19    2.24
   1   9  -3   15.45    1.93
  -1  -9   3   13.75    2.11
  -1  -9   3   14.01    2.08
  -1  -9   2  236.79    9.69
   1   9  -2  232.59    9.23
   1   9  -2  225.94    7.99
   1   9  -2  241.95    8.94
  -1  -9   2  220.32    9.05
  -1  -9   1    9.70    1.89
  -1  -9   1    8.09    1.65
   1   9  -1    6.47    1.47
   1   9  -1    9.00    1.62
   1   9  -1    7.65    1.36
   1   9   0    6.82    1.55
  -1  -9   0    7.76    1.74
   1   9   0    5.41    1.30
   1   9   0    6.25    1.38
  -1  -9   0    7.72    1.66
  -1  -9  -1   39.09    3.85
   1   9   1   45.92    3.68
   1   9   1   40.05    3.60
   1   9   1   41.30    3.47
  -1  -9  -2  155.13    8.57
  -1  -9  -2  167.34    8.32
   1   9   2  158.29    7.18
  -1  -9  -3  108.20    7.29
  -1  -9  -3  112.94    6.79
   1   9   3  123.57    6.19
  -1  -9  -4   88.21    6.74
  -1  -9  -4  102.73    6.41
   1   9   4  100.09    5.51
  -1  -9  -5   93.72    6.95
  -1  -9  -5   91.03    5.99
   1   9   5   95.19    5.28
   1   9   6   44.86    3.46
   1   9   7   90.25    4.69
  -1  -9  -8    9.31    1.71
   1   9   8   12.52    1.59
   1   9   9   41.20    2.60
  -1  -9  -9   47.93    3.87
  -1  -9 -10    8.05    1.47
   1   9  10    6.96    0.91
  -1 -10  16    9.46    1.01
  -1 -10  15    4.96    0.85
   1  10 -15    4.87    0.80
   1  10 -15    4.69    0.76
  -1 -10  15    4.22    0.76
   1  10 -14   30.54    2.09
  -1 -10  14   31.33    2.37
  -1 -10  14   31.03    2.37
   1  10 -14   30.46    2.26
  -1 -10  14   31.98    2.42
   1  10 -13   81.81    3.74
  -1 -10  13   90.81    4.45
  -1 -10  13   90.93    4.57
  -1 -10  13   81.81    4.25
   1  10 -13   83.94    4.14
   1  10 -12  150.62    5.44
  -1 -10  12  152.76    6.27
  -1 -10  12  162.40    6.68
   1  10 -12  144.45    5.80
   1  10 -11   88.33    5.10
   1  10 -11   89.73    4.12
   1  10 -11   95.12    4.60
  -1 -10  11   92.12    4.94
  -1 -10  11   92.61    5.15
  -1 -10  11  101.84    5.08
   1  10 -10  226.48    9.05
  -1 -10  10  234.45    9.04
  -1 -10  10  235.13    8.44
   1  10 -10  230.69    7.72
   1  10  -9  120.42    6.53
   1  10  -9  104.06    4.93
  -1 -10   9  113.14    6.11
  -1 -10   9  114.35    5.78
   1  10  -8  118.19    6.59
   1  10  -8  110.92    5.03
  -1 -10   8  114.39    6.30
  -1 -10   7  100.07    5.66
   1  10  -7   98.59    6.04
   1  10  -7   88.39    4.38
  -1 -10   7   86.42    5.49
  -1 -10   7   97.16    5.62
  -1 -10   6    1.23    0.76
   1  10  -6    2.59    1.07
  -1 -10   6    2.08    1.00
   1  10  -6    1.58    0.70
  -1 -10   6    1.04    0.69
   1  10  -6    1.92    0.79
   1  10  -5   -0.25    0.74
   1  10  -5    0.36    0.38
  -1 -10   5    0.97    0.81
   1  10  -5    0.64    0.56
   1  10  -5    0.50    0.34
  -1 -10   5    0.64    0.55
   1  10  -4   24.89    2.93
   1  10  -4   16.04    2.16
  -1 -10   4   18.84    2.56
   1  10  -4   19.48    2.10
  -1 -10   4   15.63    2.21
  -1 -10   4   20.30    2.57
   1  10  -3    0.51    0.50
   1  10  -3    0.12    0.67
  -1 -10   3    0.18    0.60
   1  10  -3    1.05    0.58
  -1 -10   3    0.68    0.60
  -1 -10   3    1.18    0.63
  -1 -10   2   28.44    3.26
   1  10  -2   30.71    3.22
   1  10  -2   26.04    2.43
   1  10  -2   25.60    2.72
  -1 -10   2   32.21    3.41
  -1 -10   2   27.31    3.04
  -1 -10   2   28.31    3.20
  -1 -10   1  106.29    6.56
   1  10  -1  122.74    6.42
  -1 -10   1  115.30    6.73
   1  10  -1  103.98    5.64
   1  10  -1  112.11    5.18
  -1 -10   1  110.17    6.43
  -1 -10   1  116.29    6.62
  -1 -10   0  133.42    7.42
   1  10   0  139.06    6.67
   1  10   0  121.40    5.38
   1  10   0  124.26    6.19
  -1 -10   0  131.94    7.12
  -1 -10  -1   73.38    5.42
   1  10   1   70.94    4.51
   1  10   1   70.87    4.52
  -1 -10  -1   72.55    5.22
   1  10   1   67.93    3.85
  -1 -10  -2  178.53    8.57
   1  10   2  191.07    7.33
   1  10   2  178.03    6.44
   1  10   2  166.35    7.22
  -1 -10  -2  188.30    8.68
  -1 -10  -3  109.89    6.46
   1  10   3  110.79    5.55
  -1 -10  -3  109.53    6.43
   1  10   4   23.63    2.43
  -1 -10  -4   26.88    2.99
   1  10   5    6.82    1.25
  -1 -10  -5   10.22    1.79
  -1 -10  -6    6.38    1.48
   1  10   6    6.41    1.16
  -1 -10  -7    2.71    0.90
   1  10   7    2.74    0.71
   1  10   8    1.75    0.54
  -1 -11  14  138.49    4.75
  -1 -11  14  141.69    4.64
  -1 -11  13    1.32    0.53
  -1 -11  13    0.39    0.39
   1  11 -13    0.38    0.34
  -1 -11  12   22.38    2.06
  -1 -11  12   22.98    2.08
  -1 -11  12   21.89    2.08
   1  11 -12   22.27    1.92
   1  11 -11   68.84    4.26
   1  11 -11   66.38    3.55
  -1 -11  11   72.64    4.02
  -1 -11  11   69.71    4.02
   1  11 -10   29.23    2.92
  -1 -11  10   29.08    2.70
   1  11 -10   25.28    2.17
   1  11  -9   13.21    2.05
  -1 -11   9   14.81    2.06
   1  11  -9   13.13    1.54
  -1 -11   9   15.75    2.03
   1  11  -8    0.95    0.72
  -1 -11   8    0.00    0.52
   1  11  -8   -0.12    0.43
   1  11  -7   33.44    3.31
   1  11  -7   27.59    2.24
  -1 -11   7   29.02    3.02
  -1 -11   6   60.87    4.27
   1  11  -6   59.54    4.48
   1  11  -6   47.45    2.95
  -1 -11   6   54.73    4.25
   1  11  -5   67.99    4.78
   1  11  -5   68.53    3.81
  -1 -11   5   68.18    4.86
   1  11  -4   72.81    4.92
   1  11  -4   69.56    4.37
  -1 -11   4   65.73    4.86
   1  11  -4   69.67    3.82
   1  11  -3  105.36    5.87
  -1 -11   3   99.78    6.03
   1  11  -3   99.60    5.30
  -1 -11   3   92.44    5.52
   1  11  -3  106.63    4.71
   1  11  -2  134.91    6.72
   1  11  -2  128.35    6.10
  -1 -11   2  145.32    7.44
   1  11  -2  144.19    5.55
  -1 -11   2  142.03    7.06
  -1 -11   1   93.92    6.04
   1  11  -1   92.41    5.28
   1  11  -1   92.12    4.24
   1  11  -1   84.10    4.80
  -1 -11   1   82.87    5.44
  -1 -11   1  101.86    6.17
   1  11   0   56.41    3.94
   1  11   0   64.61    3.38
   1  11   0   58.76    3.91
  -1 -11   0   63.00    4.80
  -1 -11   0   56.10    4.43
   1  11   1    0.88    0.61
   1  11   1    0.36    0.36
  -1 -11  -1   -0.17    0.92
   1  11   1    0.54    0.40
  -1 -11  -1    1.44    0.85
   1  11   2   58.84    3.73
  -1 -11  -2   68.20    4.73
   1  11   3    4.29    1.05
   1  11   4  182.87    6.39
   1  11   5   75.63    3.59
   1  11   6    2.31    0.65
  -1 -12  13  101.89    3.66
  -1 -12  12    0.71    0.48
  -1 -12  12    0.36    0.34
  -1 -12  11  102.76    4.32
  -1 -12  11  109.46    4.50
  -1 -12  10   11.73    1.53
   1  12 -10   11.61    1.69
  -1 -12  10   11.05    1.44
   1  12  -9   64.61    4.22
  -1 -12   9   58.55    3.63
   1  12  -8  170.31    7.29
  -1 -12   8  167.48    6.87
   1  12  -7  135.71    6.52
   1  12  -6  115.43    5.98
   1  12  -5   48.53    3.79
  -1 -12   4   85.83    5.17
   1  12  -4   84.22    5.04
   1  12  -3    4.51    1.11
   1  12  -3    5.66    1.13
   1  12  -2   54.40    3.81
   1  12  -2   49.15    3.25
   1  12  -1   11.36    1.63
   1  12  -1    9.54    1.40
   1  12   0   21.60    2.14
   1  12   0   17.92    1.86
   1  12   1   17.37    1.73
   1  12   2    2.57    0.61
   1  12   3  212.71    6.22
   1  12   4   83.66    3.22
  -1 -13  11   22.77    1.56
   1  13 -10    2.48    0.64
   1  13  -9   90.60    4.38
  -1 -13   9  102.26    4.09
   1  13  -8   76.09    4.15
  -1 -13   8   88.10    3.99
   1  13  -7    8.67    1.41
  -1 -13   7    8.72    1.32
   1  13  -6    2.17    0.65
   1  13  -5   12.43    1.68
   1  13  -4   33.66    2.72
   1  13  -3    8.23    1.31
   1  13  -2   14.01    1.62
  -1 -13   1  271.74    8.38
   1  13   1    4.71    0.70
  -2  13  -1   32.37    2.71
  -2  13  -2   72.24    4.39
  -2  13  -3   49.13    3.70
  -2  13  -4  100.02    5.48
  -2  13  -5  125.07    6.16
  -2  13  -5  116.75    3.84
  -2  13  -6   41.67    3.40
  -2  13  -6   41.92    2.09
  -2  13  -7   17.89    1.29
  -2  13  -7   17.69    2.13
  -2  12   3   30.09    2.00
  -2  12   2   81.77    3.52
  -2  12   1   54.27    3.81
  -2  12   1   63.58    3.09
  -2  12   0  173.01    7.80
  -2  12   0  214.54    6.22
  -2  12  -1   92.85    5.74
  -2  12  -1  101.14    3.98
  -2  12  -2   59.47    3.22
  -2  12  -2   58.83    4.68
  -2  12  -2   65.20    3.05
  -2  12  -3   23.77    3.07
  -2  12  -3   23.70    1.98
  -2  12  -4    2.28    1.05
  -2  12  -4    2.80    0.68
  -2  12  -5    1.03    0.46
  -2  12  -5    0.88    0.55
  -2  12  -6   15.95    2.52
  -2  12  -6   14.32    1.50
  -2  12  -7   49.41    4.26
  -2  12  -7   47.01    2.71
  -2  12  -8   38.68    3.62
   2 -12   8   35.67    2.68
  -2  12  -8   32.33    2.16
  -2  12  -9  122.45    6.03
  -2  12  -9  122.36    4.33
   2 -12   9  130.00    4.82
   2 -12  10   59.53    3.03
  -2  12 -10   60.06    2.71
   2 -12  11  126.82    4.30
  -2  12 -11  108.96    3.61
  -2  11   5   70.70    3.57
  -2  11   4   34.64    2.52
  -2  11   3  161.95    5.93
  -2  11   2   19.07    2.44
  -2  11   2   21.20    1.99
  -2  11   1   56.44    4.52
  -2  11   1   63.62    3.53
  -2  11   0   51.64    4.51
  -2  11   0   53.21    3.38
  -2  11   0   55.26    3.20
  -2  11  -1   41.50    2.98
  -2  11  -1   40.37    4.13
  -2  11  -1   44.77    2.82
  -2  11  -2   -0.19    0.91
  -2  11  -2    0.36    0.30
  -2  11  -2    0.43    0.40
  -2  11  -3   50.27    3.31
  -2  11  -3   53.12    5.08
  -2  11  -3   57.58    3.09
  -2  11  -4   29.77    3.89
   2 -11   4   22.07    2.79
  -2  11  -4   34.64    2.29
  -2  11  -4   26.32    2.36
   2 -11   5   48.21    4.15
  -2  11  -5   52.72    5.08
  -2  11  -5   53.95    3.42
   2 -11   6  254.89   10.20
  -2  11  -6  284.30   12.15
  -2  11  -6  257.13    8.19
  -2  11  -7  199.12    9.73
  -2  11  -7  192.66    6.76
   2 -11   7  173.83    7.11
  -2  11  -8   77.22    5.67
  -2  11  -8   74.46    3.91
   2 -11   8   78.66    4.59
  -2  11  -9   66.22    4.90
  -2  11  -9   61.10    3.41
   2 -11   9   64.96    4.15
   2 -11  10   11.96    1.70
  -2  11 -10    9.36    1.25
   2 -11  10   10.57    1.44
  -2  11 -11   29.22    2.09
   2 -11  11   28.62    2.54
   2 -11  11   28.56    2.22
   2 -11  12    0.56    0.34
  -2  11 -12    0.00    0.31
  -2  11 -13   65.08    2.71
   2 -11  13   72.42    3.02
  -2  10   8   56.11    2.89
  -2  10   7   43.77    2.72
  -2  10   7   45.61    2.98
  -2  10   6   42.68    2.80
  -2  10   6   53.21    3.33
  -2  10   5   69.71    3.76
  -2  10   5   73.11    4.06
  -2  10   4   19.65    1.95
  -2  10   4   19.37    2.05
  -2  10   3    6.81    1.20
  -2  10   3    6.05    1.51
  -2  10   3    8.37    1.37
  -2  10   2    5.26    1.05
  -2  10   2    4.43    1.39
  -2  10   2    5.15    1.09
  -2  10   1   11.45    2.27
  -2  10   1   10.06    1.57
  -2  10   1    8.55    1.37
  -2  10   0  100.41    5.11
  -2  10   0   94.75    6.70
  -2  10   0  110.24    4.88
   2 -10   1  344.22   12.37
  -2  10  -1  422.32   11.67
  -2  10  -1  419.65   15.51
   2 -10   1  353.44   13.39
  -2  10  -1  445.95   11.05
   2 -10   2  166.31    8.14
  -2  10  -2  207.97    7.48
   2 -10   2  173.94    8.78
  -2  10  -2  227.88   11.29
  -2  10  -3  132.56    8.92
  -2  10  -3  132.46    5.81
  -2  10  -4  201.90   11.09
  -2  10  -4  198.80    7.27
  -2  10  -5   45.26    5.06
  -2  10  -5   46.16    3.31
  -2  10  -6    4.31    1.57
  -2  10  -6    4.57    1.08
   2 -10   6    2.97    0.84
  -2  10  -7   59.13    5.50
   2 -10   7   58.46    4.86
  -2  10  -7   53.08    3.59
  -2  10  -8    0.21    0.66
   2 -10   8   -0.01    0.48
  -2  10  -8   -0.25    0.45
  -2  10  -8    0.22    0.33
  -2  10  -9    0.67    0.59
   2 -10   9    0.51    0.50
  -2  10  -9    0.80    0.60
  -2  10  -9   -1.44    0.68
   2 -10   9    1.03    0.85
  -2  10 -10   49.81    4.18
  -2  10 -10   54.31    3.59
  -2  10 -10   54.98    3.46
   2 -10  10   54.53    3.99
  -2  10 -11  177.86    6.67
   2 -10  11  195.40    7.69
   2 -10  11  190.66    6.80
  -2  10 -11  182.94    6.50
  -2  10 -12  121.76    5.13
  -2  10 -12  127.85    5.03
   2 -10  12  131.28    5.18
   2 -10  12  135.77    5.98
  -2  10 -13  137.86    4.95
   2 -10  13  147.20    5.15
  -2  10 -14   49.89    2.51
   2 -10  14   54.11    2.60
  -2   9  11  203.01    5.49
  -2   9  10   70.10    3.24
  -2   9   9   49.92    2.96
  -2   9   8    9.04    1.29
  -2   9   8    6.79    1.22
  -2   9   7    0.25    0.31
  -2   9   7    0.26    0.52
   2  -9  -7    0.73    0.71
  -2   9   6   21.52    2.11
   2  -9  -6   26.74    2.33
  -2   9   6   26.25    2.53
  -2   9   5    5.27    1.09
   2  -9  -5    7.42    1.28
  -2   9   5    5.91    1.19
  -2   9   4  188.22    6.83
  -2   9   4  187.15    7.13
  -2   9   3  408.03   11.05
  -2   9   3  412.44   11.47
  -2   9   2  236.47    7.81
  -2   9   2  220.28   10.22
  -2   9   2  241.63    8.50
  -2   9   2  249.42    8.14
  -2   9   1   20.12    3.03
  -2   9   1   30.05    2.75
   2  -9  -1   21.96    3.10
  -2   9   1   26.61    2.38
  -2   9   0  137.78    8.34
   2  -9   0  116.95    6.55
  -2   9   0  142.25    6.15
   2  -9   0  122.10    7.26
  -2   9  -1  254.11   12.08
   2  -9   1  205.63    9.18
   2  -9   1  210.43    9.78
  -2   9  -1  251.88    8.46
  -2   9  -2   10.90    2.70
  -2   9  -2   11.57    1.68
   2  -9   2   11.56    2.13
  -2   9  -3    1.01    0.63
  -2   9  -3    1.79    1.44
  -2   9  -4    4.67    1.10
  -2   9  -4    5.80    2.18
   2  -9   4    3.44    1.21
   2  -9   4    3.72    0.95
  -2   9  -5   90.42    7.35
  -2   9  -5   84.65    4.76
  -2   9  -5   94.86    4.88
   2  -9   5   81.29    4.56
  -2   9  -6   28.63    2.73
  -2   9  -6   29.36    4.02
  -2   9  -6   28.31    2.64
   2  -9   6   25.88    2.56
  -2   9  -7   30.69    3.94
  -2   9  -7   25.67    2.55
  -2   9  -7   28.50    2.69
   2  -9   7   22.94    2.41
  -2   9  -8  261.84   11.65
  -2   9  -8  245.73    8.96
   2  -9   8  288.07   11.39
  -2   9  -8  271.41    9.12
  -2   9  -9   93.73    6.41
   2  -9   9  105.47    6.40
  -2   9  -9   90.08    4.95
   2  -9   9   94.30    5.61
  -2   9  -9   92.39    5.09
  -2   9 -10  307.91   10.07
   2  -9  10  297.37   10.64
  -2   9 -10  299.38    9.69
  -2   9 -11  131.96    5.98
  -2   9 -11  142.05    6.05
   2  -9  11  138.14    6.63
   2  -9  11  136.55    5.91
  -2   9 -12   72.60    4.02
  -2   9 -12   65.67    3.93
   2  -9  12   73.21    4.49
   2  -9  12   71.41    3.97
  -2   9 -13   47.54    3.03
  -2   9 -13   43.77    2.96
   2  -9  13   51.45    3.50
   2  -9  13   49.46    3.06
  -2   9 -14   -0.04    0.29
  -2   9 -14   -0.19    0.35
   2  -9  14   -0.02    0.27
   2  -9  15   10.03    1.04
  -2   9 -15    7.08    0.92
  -2   8  12    6.71    0.88
  -2   8  11   34.43    2.28
  -2   8  10   52.92    3.12
  -2   8   9   69.27    3.74
  -2   8   9   56.12    3.66
  -2   8   8   29.40    2.46
  -2   8   8   25.07    2.52
  -2   8   7  388.87   10.65
   2  -8  -7  372.20   10.58
  -2   8   7  377.68   11.30
  -2   8   6  122.27    5.36
   2  -8  -6  130.41    5.54
  -2   8   6  117.06    5.64
  -2   8   5  257.01    8.20
   2  -8  -5  256.15    8.80
   2  -8  -5  246.60    9.31
  -2   8   5  239.44    8.39
  -2   8   4  151.16    5.91
   2  -8  -4  153.84    7.46
  -2   8   4  138.61    5.95
  -2   8   3  127.65    5.28
  -2   8   3  119.43    5.72
   2  -8  -3  128.82    6.95
   2  -8  -3  134.11    6.34
  -2   8   3  123.79    5.42
  -2   8   2  417.64   10.58
  -2   8   2  360.99   13.63
  -2   8   2  354.06   11.01
  -2   8   2  400.59   10.75
   2  -8  -2  401.69   12.38
   2  -8  -2  362.86   13.44
  -2   8   1  313.57   12.68
   2  -8  -1  277.01   10.63
   2  -8  -1  292.83   11.70
   2  -8  -1  340.51   11.43
  -2   8   1  332.16   10.04
  -2   8   0    1.71    1.21
   2  -8   0    1.04    0.78
  -2   8   0    0.23    0.39
   2  -8   0    0.13    0.45
  -2   8  -1   21.26    3.54
  -2   8  -1   17.26    1.96
   2  -8   1   15.19    2.35
  -2   8  -2  224.20    7.72
  -2   8  -2  224.31   12.53
   2  -8   3   90.95    5.85
  -2   8  -3   88.07    7.92
  -2   8  -3  117.22    5.35
   2  -8   3  105.00    5.04
  -2   8  -3  117.78    4.59
  -2   8  -4  158.17   10.13
  -2   8  -4  166.11    6.70
  -2   8  -4  166.19    5.68
  -2   8  -4  173.95    6.70
   2  -8   4  158.07    6.36
  -2   8  -5  868.41   25.31
  -2   8  -5  878.66   19.65
  -2   8  -5  881.39   17.82
  -2   8  -5  942.98   19.76
   2  -8   5  859.44   19.21
  -2   8  -6  148.87    8.92
   2  -8   6  133.32    8.46
  -2   8  -6  149.41    6.52
  -2   8  -6  150.58    5.43
[truncated: 826,373 more chars]
