# Supplementary material for: Crystal structures of three N-(3-acetyl­phen­yl)quinoline-2-carboxamides
Source: Acta Crystallogr E Crystallogr Commun. 2017 May 5;73(Pt 6):804–8. doi: 10.1107/S2056989017006272 (PMC5458296; doi:10.1107/S2056989017006272)
Supplement: Supplementary file 2 [file e-73-00804-Isup2.hkl]

data_I                                                                          
_shelx_title ' o093_a.res in P2(1)/c'                                           
_shelx_refln_list_code          4                                               
_shelx_F_calc_maximum      207.98                                               
_exptl_crystal_F_000       640.00                                               
_reflns_d_resolution_high  0.8004                                               
                                                                                
loop_                                                                           
 _space_group_symop_operation_xyz                                               
 'x, y, z'                                                                      
 '-x, y+1/2, -z+1/2'                                                            
 '-x, -y, -z'                                                                   
 'x, -y-1/2, z-1/2'                                                             
                                                                                
_cell_length_a     4.5787                                                       
_cell_length_b    14.7986                                                       
_cell_length_c    22.3732                                                       
_cell_angle_alpha  90.000                                                       
_cell_angle_beta   92.130                                                       
_cell_angle_gamma  90.000                                                       
                                                                                
_shelx_F_squared_multiplier     1.000                                           
                                                                                
loop_                                                                           
 _refln_index_h                                                                 
 _refln_index_k                                                                 
 _refln_index_l                                                                 
 _refln_F_squared_calc                                                          
 _refln_F_squared_meas                                                          
 _refln_F_squared_sigma                                                         
 _refln_observed_status                                                         
   1   0   0       5693.26       5376.63        49.25 o                         
   2   0   0         41.93         26.06         5.57 o                         
   3   0   0        582.50        595.84         9.52 o                         
   4   0   0        200.63        224.05         6.48 o                         
   5   0   0        417.00        459.32        10.16 o                         
   1   1   0       1347.90       1371.51        30.65 o                         
   2   1   0        400.51        405.56        17.29 o                         
   3   1   0        204.93        239.47         3.87 o                         
   4   1   0         36.95         38.89         1.92 o                         
   5   1   0        277.86        323.07        17.05 o                         
   0   2   0       1073.04        969.93        11.96 o                         
   1   2   0       3501.58       3605.17        29.49 o                         
   2   2   0        114.96        109.16         7.45 o                         
   3   2   0          0.02          0.11         0.83 o                         
   4   2   0          0.06         -0.07         1.57 o                         
   5   2   0        252.78        266.62        11.33 o                         
   1   3   0        754.50        787.91        21.70 o                         
   2   3   0         73.07         75.56         6.34 o                         
   3   3   0         32.81         33.10         1.54 o                         
   4   3   0        283.78        300.30         8.70 o                         
   5   3   0         16.34         18.92         1.84 o                         
   0   4   0         14.11          8.77         2.17 o                         
   1   4   0       1223.73       1216.24        15.58 o                         
   2   4   0         12.56          7.24         3.22 o                         
   3   4   0         14.91         13.15         1.20 o                         
   4   4   0          9.26          8.99         1.69 o                         
   5   4   0         24.96         27.37         1.98 o                         
   1   5   0         80.76         87.89         5.71 o                         
   2   5   0         50.91         53.39         4.72 o                         
   3   5   0          3.82          6.13         0.95 o                         
   4   5   0        447.88        454.29         9.33 o                         
   5   5   0          4.16          6.17         1.64 o                         
   0   6   0       2274.49       2374.64        33.27 o                         
   1   6   0        114.13        113.99         6.63 o                         
   2   6   0       1578.54       1740.64        40.20 o                         
   3   6   0        238.48        247.17         8.30 o                         
   4   6   0          0.87          2.27         1.56 o                         
   5   6   0          6.72          7.89         1.09 o                         
   1   7   0        728.76        764.90        14.94 o                         
   2   7   0         95.51         95.35        10.98 o                         
   3   7   0         75.21         80.32         3.09 o                         
   4   7   0        405.15        417.72         8.48 o                         
   5   7   0          0.24         -0.13         1.29 o                         
   0   8   0       1643.14       1766.26        35.11 o                         
   1   8   0          4.62          6.71         2.02 o                         
   2   8   0        353.33        350.64         7.20 o                         
   3   8   0         32.98         34.79         2.13 o                         
   4   8   0        142.64        143.69         4.76 o                         
   5   8   0         15.02         11.47         1.27 o                         
   1   9   0         37.08         45.19         7.33 o                         
   2   9   0        344.24        390.01         7.94 o                         
   3   9   0         37.94         40.25         2.30 o                         
   4   9   0         48.54         44.93         2.57 o                         
   0  10   0        188.26        171.56        12.82 o                         
   1  10   0         17.32         17.02         1.77 o                         
   2  10   0         45.15         48.11         3.10 o                         
   3  10   0         35.17         37.51         2.36 o                         
   4  10   0         42.40         40.44         2.12 o                         
   1  11   0        126.21        121.36         4.49 o                         
   2  11   0         46.40         49.13         3.10 o                         
   3  11   0          5.49          5.17         1.15 o                         
   4  11   0         54.35         53.59         3.48 o                         
   0  12   0       4546.67       4410.47        35.52 o                         
   1  12   0         26.06         21.27         2.20 o                         
   2  12   0        211.71        205.80         6.58 o                         
   3  12   0         87.69         80.27         3.06 o                         
   1  13   0          2.39          3.65         1.29 o                         
   2  13   0         53.23         69.41         5.00 o                         
   3  13   0         26.08         19.23         1.51 o                         
   0  14   0         49.19         46.87         3.85 o                         
   1  14   0         71.86         63.52         3.53 o                         
   2  14   0          2.08          0.60         0.92 o                         
   3  14   0         18.12         13.76         1.44 o                         
   1  15   0          8.21          4.78         1.27 o                         
   2  15   0         68.65         69.25         3.27 o                         
   3  15   0          0.79          1.48         1.07 o                         
   0  16   0         17.71         18.91         1.40 o                         
   1  16   0         26.96         24.35         1.61 o                         
   2  16   0         72.04         71.80         3.24 o                         
   1  17   0          0.01         -0.66         0.66 o                         
   2  17   0         13.95         13.92         1.62 o                         
   1  18   0         23.15         32.29         2.17 o                         
  -5   1   1        303.70        309.16         5.86 o                         
  -4   1   1        111.37        118.46         3.34 o                         
  -3   1   1        628.15        614.92         6.85 o                         
  -2   1   1        916.33        877.05        20.76 o                         
  -1   1   1        100.27        116.71         5.49 o                         
   0   1   1       1062.80        951.08        10.28 o                         
   1   1   1       4073.40       4202.86        29.63 o                         
   2   1   1        241.14        227.70        10.19 o                         
   3   1   1        100.38        108.19         3.05 o                         
   4   1   1         33.52         34.76         1.82 o                         
   5   1   1         48.55         56.85         2.58 o                         
  -5   2   1          0.09         12.96         9.42 o                         
  -4   2   1         14.23         14.34         1.24 o                         
  -3   2   1       1010.32       1012.94         8.84 o                         
  -2   2   1         19.98         17.61         3.46 o                         
  -1   2   1       2890.05       2798.60        37.92 o                         
   0   2   1      16875.92      15058.72        33.02 o                         
   1   2   1         97.61         92.27         4.66 o                         
   2   2   1         11.16         12.18         3.28 o                         
   3   2   1          2.45          5.16         0.80 o                         
   4   2   1        134.23        130.22         3.42 o                         
   5   2   1         44.84         47.65         3.56 o                         
  -5   3   1        212.85        215.99         5.34 o                         
  -4   3   1         13.21         14.19         1.66 o                         
  -3   3   1        940.37        946.55         8.66 o                         
  -2   3   1        224.31        214.84        10.61 o                         
  -1   3   1         62.72         52.72         4.19 o                         
   0   3   1        121.64        113.50         3.68 o                         
   1   3   1        275.46        234.51         7.68 o                         
   2   3   1       3960.11       4042.64        43.34 o                         
   3   3   1        324.12        286.66         4.67 o                         
   4   3   1        315.11        330.43         7.59 o                         
   5   3   1         59.78         61.66         2.85 o                         
  -5   4   1        343.77        363.79        13.69 o                         
  -4   4   1          7.69          8.40         1.91 o                         
  -3   4   1          0.31          1.19         0.97 o                         
  -2   4   1        595.84        585.25        17.64 o                         
  -1   4   1        207.19        186.52         7.84 o                         
   0   4   1        769.68        693.88        12.01 o                         
   1   4   1         30.95         28.14         3.13 o                         
   2   4   1        942.57        990.40        21.98 o                         
   3   4   1        115.20        113.79         2.96 o                         
   4   4   1         48.67         50.19         3.24 o                         
   5   4   1         90.38         97.54         3.45 o                         
  -5   5   1         96.77        100.12         3.49 o                         
  -4   5   1        167.54        170.17         5.85 o                         
  -3   5   1         33.67         29.11         1.83 o                         
  -2   5   1        336.27        361.43        18.50 o                         
  -1   5   1         67.57         69.46         4.21 o                         
   0   5   1        451.42        452.87         9.36 o                         
   1   5   1        904.62        907.96        17.37 o                         
   2   5   1        522.60        503.86        16.05 o                         
   3   5   1        135.38        146.24         4.79 o                         
   4   5   1          0.47          1.37         1.45 o                         
   5   5   1          0.23          0.36         0.90 o                         
  -5   6   1         39.31         40.40         3.54 o                         
  -4   6   1        327.90        345.30         8.14 o                         
  -3   6   1         12.37          8.76         1.14 o                         
  -2   6   1         57.82         77.69         7.05 o                         
  -1   6   1         47.88         42.02         3.58 o                         
   0   6   1       1202.51       1260.99        20.45 o                         
   1   6   1        507.66        641.64        15.63 o                         
   2   6   1         44.05         48.91         5.58 o                         
   3   6   1         20.02         22.16         1.57 o                         
   4   6   1        244.41        256.50         6.77 o                         
   5   6   1         98.50         93.01         4.43 o                         
  -5   7   1        361.15        363.52         7.97 o                         
  -4   7   1         11.35         12.73         1.96 o                         
  -3   7   1        163.04        153.93         4.26 o                         
  -2   7   1       1748.19       1946.76        54.06 o                         
  -1   7   1        320.83        378.09        10.90 o                         
   0   7   1        268.30        298.72         9.31 o                         
   1   7   1        376.80        353.12        17.02 o                         
   2   7   1        630.40        633.25        27.99 o                         
   3   7   1         76.55         76.01         3.00 o                         
   4   7   1        179.37        186.57         5.57 o                         
   5   7   1         15.83         12.50         1.56 o                         
  -5   8   1         11.15         10.20         1.31 o                         
  -4   8   1         85.31         92.70         3.93 o                         
  -3   8   1          8.31          8.02         1.25 o                         
  -2   8   1        260.92        295.45         6.61 o                         
  -1   8   1        412.40        494.93        13.20 o                         
   0   8   1        355.09        430.81        12.25 o                         
   1   8   1         86.36         63.51         8.24 o                         
   2   8   1        158.05        173.04         5.08 o                         
   3   8   1          2.81          3.24         1.48 o                         
   4   8   1         10.34         10.87         1.78 o                         
   5   8   1        130.26        124.19         3.73 o                         
  -4   9   1         23.06         31.74         2.27 o                         
  -3   9   1        154.17        143.98         4.12 o                         
  -2   9   1          0.53          0.13         1.08 o                         
  -1   9   1        448.21        512.00        16.57 o                         
   0   9   1        452.54        381.18        29.58 o                         
   1   9   1        267.65        298.58        18.19 o                         
   2   9   1         53.52         58.39         4.11 o                         
   3   9   1        168.49        173.96         4.41 o                         
   4   9   1         36.63         35.30         2.23 o                         
  -4  10   1          2.86          3.20         1.27 o                         
  -3  10   1         83.75         68.70         2.47 o                         
  -2  10   1         87.03         97.91         4.23 o                         
  -1  10   1         13.44         17.62         1.78 o                         
   0  10   1        342.98        346.56        18.89 o                         
   1  10   1          0.10          1.28         1.01 o                         
   2  10   1          9.35          6.84         1.55 o                         
   3  10   1          2.32          1.68         0.92 o                         
   4  10   1         40.48         35.86         1.95 o                         
  -4  11   1          5.64          8.89         1.76 o                         
  -3  11   1         47.41         40.37         2.36 o                         
  -2  11   1          0.20         -0.40         1.24 o                         
  -1  11   1         30.20         34.55         2.65 o                         
   0  11   1        419.83        394.88         9.22 o                         
   1  11   1         64.30         64.73         3.26 o                         
   2  11   1         82.61         82.17         3.94 o                         
   3  11   1         76.14         72.68         3.39 o                         
  -4  12   1          2.28          4.38         1.31 o                         
  -3  12   1         11.11         11.07         1.31 o                         
  -2  12   1        324.62        322.54         8.23 o                         
  -1  12   1         23.22         16.63         2.32 o                         
   0  12   1         19.23         17.03         1.81 o                         
   1  12   1        136.58        118.89         4.67 o                         
   2  12   1        285.41        253.81         7.23 o                         
   3  12   1         33.65         31.22         1.96 o                         
  -3  13   1         87.71         85.15         2.88 o                         
  -2  13   1          2.35          3.21         1.34 o                         
  -1  13   1        324.13        330.68         7.99 o                         
   0  13   1        170.99        189.07         6.72 o                         
   1  13   1        221.46        199.98         4.65 o                         
   2  13   1        728.69        711.57        11.46 o                         
   3  13   1          0.20         -0.35         0.99 o                         
  -3  14   1         82.33         71.74         2.35 o                         
  -2  14   1        422.48        421.67        12.27 o                         
  -1  14   1        471.82        461.15         9.16 o                         
   0  14   1        454.77        465.42         8.26 o                         
   1  14   1        332.69        348.78         7.80 o                         
   2  14   1        484.11        469.68        11.14 o                         
   3  14   1         39.40         35.51         3.97 o                         
  -3  15   1        135.99        142.47         5.12 o                         
  -2  15   1         15.79         18.06         1.46 o                         
  -1  15   1         31.99         26.50         2.24 o                         
   0  15   1         11.63          9.94         1.04 o                         
   1  15   1         73.36         62.94         3.23 o                         
   2  15   1          7.37         12.43         1.66 o                         
  -2  16   1        116.67        128.52         4.24 o                         
  -1  16   1          0.74         -0.88         0.88 o                         
   0  16   1        101.69         93.68         2.21 o                         
   1  16   1         21.76         21.40         1.79 o                         
   2  16   1        246.64        274.09         5.53 o                         
  -2  17   1         62.90         73.25         3.28 o                         
  -1  17   1          3.74          1.99         0.59 o                         
   0  17   1         22.54         21.53         1.37 o                         
   1  17   1         28.74         22.99         1.35 o                         
   2  17   1          3.09          4.18         1.25 o                         
  -1  18   1          6.66          5.78         1.15 o                         
   1  18   1          1.73          1.68         0.78 o                         
  -5   0   2         45.64         49.87         3.65 o                         
  -4   0   2         48.87         46.53         2.62 o                         
  -3   0   2       4183.49       4339.36        28.87 o                         
  -2   0   2        312.60        332.58        18.40 o                         
  -1   0   2       1993.74       1799.00        30.53 o                         
   0   0   2       4463.69       4150.12        18.48 o                         
   1   0   2          0.09          2.46         1.93 o                         
   2   0   2          5.65          6.92         3.40 o                         
   3   0   2        201.11        178.50         4.25 o                         
   4   0   2         72.11         89.42         4.47 o                         
   5   0   2        122.49        126.61         5.24 o                         
  -5   1   2          0.18          5.32         1.22 o                         
  -4   1   2         93.75         99.28         2.93 o                         
  -3   1   2        270.10        266.67         4.55 o                         
  -2   1   2          2.00          5.00         2.92 o                         
  -1   1   2        258.49        231.46         8.03 o                         
   0   1   2          4.12          3.24         0.52 o                         
   1   1   2        419.22        427.03         9.23 o                         
   2   1   2         13.83         19.56         3.39 o                         
   3   1   2        186.43        182.80         3.64 o                         
   4   1   2        721.37        733.04         7.67 o                         
   5   1   2         12.92         16.37         4.47 o                         
  -5   2   2        385.72        389.54        12.82 o                         
  -4   2   2         49.59         51.56         2.05 o                         
  -3   2   2        256.87        293.98         4.81 o                         
  -2   2   2          1.79          2.06         2.32 o                         
  -1   2   2        965.09        990.07        17.18 o                         
   0   2   2          2.58          2.14         2.34 o                         
   1   2   2       2818.82       2900.64        31.69 o                         
   2   2   2        182.28        160.83         8.47 o                         
   3   2   2         53.11         50.74         1.98 o                         
   4   2   2        478.14        493.78         7.59 o                         
   5   2   2         12.50         14.01         2.01 o                         
  -5   3   2        430.14        450.97        10.26 o                         
  -4   3   2         11.80         10.91         1.46 o                         
  -3   3   2        469.66        455.53         6.05 o                         
  -2   3   2        504.77        465.64        15.70 o                         
  -1   3   2          4.91          1.34         1.66 o                         
   0   3   2        294.33        289.76         5.48 o                         
   1   3   2         85.69         75.57         4.24 o                         
   2   3   2         36.26         46.02         5.15 o                         
   3   3   2         56.92         65.69         2.29 o                         
   4   3   2         32.83         32.76         2.09 o                         
   5   3   2         29.04         28.72         2.75 o                         
  -5   4   2        282.32        309.17         9.59 o                         
  -4   4   2          2.01          1.11         1.34 o                         
  -3   4   2        187.86        191.66         3.98 o                         
  -2   4   2        649.95        687.28        19.60 o                         
  -1   4   2       1884.70       1853.02        19.99 o                         
   0   4   2          0.09          2.59         1.70 o                         
   1   4   2       1942.41       1964.53        22.08 o                         
   2   4   2        349.55        360.13        10.85 o                         
   3   4   2        119.47        116.15         3.06 o                         
   4   4   2         73.60         73.30         3.84 o                         
   5   4   2          0.15         -0.66         1.35 o                         
  -5   5   2         37.41         41.82         2.75 o                         
  -4   5   2        141.59        146.77         4.65 o                         
  -3   5   2        283.74        259.15         5.20 o                         
  -2   5   2         76.64        104.51         7.96 o                         
  -1   5   2         11.02         13.98         2.08 o                         
   0   5   2         20.87         26.48         2.38 o                         
   1   5   2        682.86        751.53        20.92 o                         
   2   5   2        802.14        892.30        20.55 o                         
   3   5   2        125.37        117.94         3.58 o                         
   4   5   2        850.49        867.04        12.30 o                         
   5   5   2        214.69        235.15         6.92 o                         
  -5   6   2         89.24         89.33         3.11 o                         
  -4   6   2         53.22         52.23         3.40 o                         
  -3   6   2         97.87         97.71         3.34 o                         
  -2   6   2        217.27        183.57         8.75 o                         
  -1   6   2       1155.66       1293.62        21.92 o                         
   0   6   2       3476.15       3510.10        48.74 o                         
   1   6   2          0.53         -0.81         2.99 o                         
   2   6   2        134.72        132.43        12.66 o                         
   3   6   2          7.93          8.42         1.46 o                         
   4   6   2        214.48        222.04         6.15 o                         
   5   6   2         57.39         61.58         3.40 o                         
  -5   7   2         16.77         19.59         1.48 o                         
  -4   7   2        281.89        298.90         9.08 o                         
  -3   7   2        943.60        972.59        15.85 o                         
  -2   7   2         44.58         39.44         5.48 o                         
  -1   7   2         86.17         82.83         6.18 o                         
   0   7   2        688.58        752.70        14.54 o                         
   1   7   2        996.69       1121.25        31.92 o                         
   2   7   2         61.23         72.97         6.35 o                         
   3   7   2          6.63          5.14         1.09 o                         
   4   7   2        122.66        120.58         4.40 o                         
   5   7   2        124.92        128.53         4.34 o                         
  -5   8   2        392.60        404.98         5.10 o                         
  -4   8   2          0.16          0.73         1.16 o                         
  -3   8   2        168.91        176.53         4.63 o                         
  -2   8   2          6.80          6.31         1.21 o                         
  -1   8   2         93.36         99.56         7.09 o                         
   0   8   2        356.58        387.87        11.50 o                         
   1   8   2          1.85          3.77         3.77 o                         
   2   8   2        442.32        494.64         8.52 o                         
   3   8   2        142.57        133.94         3.89 o                         
   4   8   2         96.02        101.11         3.83 o                         
   5   8   2         13.99         14.34         1.31 o                         
  -4   9   2        226.37        242.58         5.83 o                         
  -3   9   2        274.13        252.43         5.66 o                         
  -2   9   2        157.92        173.48         5.37 o                         
  -1   9   2        368.88        391.50         7.91 o                         
   0   9   2         81.54         77.16         7.93 o                         
   1   9   2         37.49         31.51         6.80 o                         
   2   9   2        146.69        157.24         5.34 o                         
   3   9   2          6.41          9.52         1.28 o                         
   4   9   2         15.09         14.55         1.60 o                         
  -4  10   2          8.27          7.79         1.74 o                         
  -3  10   2         16.76         15.76         1.58 o                         
  -2  10   2         73.28         80.86         3.91 o                         
  -1  10   2         39.24         38.56         2.35 o                         
   0  10   2          0.14          0.82         2.42 o                         
   1  10   2          2.41          2.60         1.24 o                         
   2  10   2         46.33         50.75         3.05 o                         
   3  10   2         44.83         41.62         2.40 o                         
   4  10   2        165.25        161.68         5.08 o                         
  -4  11   2         65.96         60.03         3.89 o                         
  -3  11   2         11.19         11.07         2.08 o                         
  -2  11   2        312.53        353.60         8.65 o                         
  -1  11   2         57.38         61.38         4.45 o                         
   0  11   2        596.53        536.97        10.82 o                         
   1  11   2        147.37        152.36         4.91 o                         
   2  11   2         11.29         20.56         2.13 o                         
   3  11   2         24.84         19.54         1.72 o                         
  -4  12   2        121.22        128.33         4.63 o                         
  -3  12   2         76.71         63.37         2.75 o                         
  -2  12   2         52.25         48.06         3.97 o                         
  -1  12   2        450.05        457.57         9.27 o                         
   0  12   2        105.18        100.74         3.92 o                         
   1  12   2       1145.57       1220.19        14.62 o                         
   2  12   2          0.97          1.18         1.13 o                         
   3  12   2         10.29          9.62         1.54 o                         
  -3  13   2         24.57         21.02         1.54 o                         
  -2  13   2         44.89         49.59         3.30 o                         
  -1  13   2        348.63        391.45         8.70 o                         
   0  13   2        327.02        342.95         7.62 o                         
   1  13   2         34.87         33.99         2.04 o                         
   2  13   2         45.92         39.30         2.38 o                         
   3  13   2        127.84        131.74         5.76 o                         
  -3  14   2          1.96          0.58         0.63 o                         
  -2  14   2         63.89         64.69         3.45 o                         
  -1  14   2         37.15         39.30         2.98 o                         
   0  14   2        361.35        360.60         8.91 o                         
   1  14   2         90.04         95.86         3.17 o                         
   2  14   2         42.85         56.59         3.26 o                         
   3  14   2          2.39          2.55         0.96 o                         
  -3  15   2        103.81        103.17         4.30 o                         
  -2  15   2          7.10          6.85         1.11 o                         
  -1  15   2          3.73          1.07         1.06 o                         
   0  15   2        236.09        240.44         3.81 o                         
   1  15   2         48.82         47.85         2.18 o                         
   2  15   2        269.97        267.95         6.17 o                         
  -2  16   2         51.24         53.32         2.02 o                         
  -1  16   2         10.49          8.61         1.09 o                         
   0  16   2         12.77         10.67         1.17 o                         
   1  16   2          4.60          4.53         1.07 o                         
   2  16   2         50.63         60.43         2.59 o                         
  -2  17   2          1.30          0.95         0.61 o                         
  -1  17   2          2.85          2.67         0.67 o                         
   0  17   2         11.15         12.72         0.89 o                         
   1  17   2          2.90          2.42         0.63 o                         
   2  17   2         17.21         18.68         1.76 o                         
  -1  18   2        175.72        210.97         5.33 o                         
   1  18   2         10.43          8.65         1.15 o                         
  -5   1   3         11.51         10.93         1.38 o                         
  -4   1   3         29.82         26.41         1.46 o                         
  -3   1   3        286.94        278.24         4.63 o                         
  -2   1   3        708.66        692.24        19.29 o                         
  -1   1   3       1239.04       1282.45        57.98 o                         
   0   1   3        568.76        537.25        10.08 o                         
   1   1   3      16238.87      15566.95        53.67 o                         
   2   1   3        457.81        421.03        13.16 o                         
   3   1   3         24.59         20.26         1.26 o                         
   4   1   3          4.77          4.58         1.01 o                         
   5   1   3         21.11         19.76         1.51 o                         
  -5   2   3        133.23        143.70         4.45 o                         
  -4   2   3         45.32         47.01         1.87 o                         
  -3   2   3        237.11        255.39         4.49 o                         
  -2   2   3         41.71         36.52         4.86 o                         
  -1   2   3        785.33        848.63        32.18 o                         
   0   2   3       5585.92       5050.48        17.51 o                         
   1   2   3       4719.62       4694.20       126.67 o                         
   2   2   3        116.34         98.39         6.63 o                         
   3   2   3          6.86          5.04         1.25 o                         
   4   2   3         82.40         88.57         3.09 o                         
   5   2   3          3.39          3.36         1.56 o                         
  -5   3   3        297.35        326.27         6.61 o                         
  -4   3   3          4.57          2.03         1.60 o                         
  -3   3   3         40.26         30.24         1.67 o                         
  -2   3   3         51.01         60.75         6.09 o                         
  -1   3   3       1460.05       1529.56        22.51 o                         
   0   3   3       1265.04       1189.92        10.22 o                         
   1   3   3       4840.96       4809.51       112.94 o                         
   2   3   3         74.11         67.70         5.43 o                         
   3   3   3        582.52        574.51         8.42 o                         
   4   3   3        237.46        245.44         5.07 o                         
   5   3   3          0.13         -0.20         1.19 o                         
  -5   4   3         31.92         36.07         2.42 o                         
  -4   4   3         40.01         38.96         2.61 o                         
  -3   4   3        224.94        231.09         4.37 o                         
  -2   4   3         10.45          8.02         2.94 o                         
  -1   4   3        568.21        591.37        13.35 o                         
   0   4   3        123.21        119.55         7.40 o                         
   1   4   3         80.91         73.86         7.83 o                         
   2   4   3        126.12        133.75         8.24 o                         
   3   4   3        121.61        131.27         3.67 o                         
   4   4   3         46.87         46.69         3.01 o                         
   5   4   3        239.69        249.28         7.25 o                         
  -5   5   3        145.39        158.50         4.38 o                         
  -4   5   3         92.64         94.68         3.86 o                         
  -3   5   3         78.25         71.24         2.50 o                         
  -2   5   3         11.15         18.94         3.86 o                         
  -1   5   3       6034.55       6355.18        39.51 o                         
   0   5   3        451.55        445.28         8.77 o                         
   1   5   3         16.03         14.79         4.04 o                         
   2   5   3        563.87        645.71        26.59 o                         
   3   5   3          7.13          9.01         1.21 o                         
   4   5   3        340.94        367.60         7.88 o                         
   5   5   3         60.86         63.18         3.69 o                         
  -5   6   3          0.00          0.84         0.87 o                         
  -4   6   3         81.80         83.56         3.65 o                         
  -3   6   3        257.38        248.02         5.11 o                         
  -2   6   3        302.22        325.29        11.76 o                         
  -1   6   3        182.68        171.90         8.19 o                         
   0   6   3       1099.86       1069.48        17.80 o                         
   1   6   3       1412.64       1660.51        36.92 o                         
   2   6   3         10.61         17.99         5.37 o                         
   3   6   3         47.34         46.00         2.77 o                         
   4   6   3          6.96          7.68         1.56 o                         
   5   6   3         76.68         81.74         3.81 o                         
  -5   7   3        224.40        233.60         4.54 o                         
  -4   7   3         71.95         69.74         3.75 o                         
  -3   7   3         76.51         74.33         3.13 o                         
  -2   7   3        172.58        179.19         6.52 o                         
  -1   7   3        508.20        594.81        15.89 o                         
   0   7   3         19.43         28.95         3.01 o                         
   1   7   3       1056.70       1182.14        33.35 o                         
   2   7   3         44.89         53.72         5.10 o                         
   3   7   3         17.23         17.45         1.56 o                         
   4   7   3         18.07         15.24         1.80 o                         
   5   7   3         26.62         28.19         2.13 o                         
  -5   8   3          5.75          7.39         0.97 o                         
  -4   8   3        388.75        395.18         8.17 o                         
  -3   8   3        701.83        679.42        12.52 o                         
  -2   8   3         59.17         69.22         3.19 o                         
  -1   8   3          3.59          2.19         3.26 o                         
   0   8   3        514.66        582.51        13.78 o                         
   1   8   3          7.74         16.31         5.16 o                         
   2   8   3         67.02         82.41         8.48 o                         
   3   8   3         94.16         97.54         3.29 o                         
   4   8   3          1.18          0.50         0.94 o                         
   5   8   3          2.89          2.75         0.78 o                         
  -4   9   3        287.09        301.07         6.72 o                         
  -3   9   3          1.37          0.75         1.03 o                         
  -2   9   3          0.04          0.51         1.21 o                         
  -1   9   3        175.75        201.76         6.84 o                         
   0   9   3         88.11         95.10        10.04 o                         
   1   9   3        107.27        108.25         4.94 o                         
   2   9   3          6.79          6.98         3.52 o                         
   3   9   3        589.46        614.57         7.11 o                         
   4   9   3         18.18         18.60         2.05 o                         
  -4  10   3         79.06         72.81         2.90 o                         
  -3  10   3          0.40         -0.47         0.98 o                         
  -2  10   3         99.67        103.71         4.36 o                         
  -1  10   3         25.91         23.72         2.00 o                         
   0  10   3         19.52         21.47         5.86 o                         
   1  10   3        421.98        398.11         9.71 o                         
   2  10   3        117.37        112.99         6.00 o                         
   3  10   3         31.96         36.18         2.85 o                         
   4  10   3          1.26         -0.98         0.98 o                         
  -4  11   3          2.84          5.20         1.64 o                         
  -3  11   3        154.22        142.98         6.08 o                         
  -2  11   3         66.16         57.72         3.63 o                         
  -1  11   3        157.42        124.75        31.47 o                         
   0  11   3         45.01         46.59         5.18 o                         
   1  11   3        417.45        391.97        10.11 o                         
   2  11   3          6.90          9.96         3.09 o                         
   3  11   3          3.85          2.45         1.41 o                         
  -4  12   3        168.01        166.64         5.45 o                         
  -3  12   3         20.21         15.25         1.99 o                         
  -2  12   3        168.64        165.87         6.01 o                         
  -1  12   3        372.30        379.28         8.41 o                         
   0  12   3         40.56         36.35         3.24 o                         
   1  12   3         30.47         30.88         3.20 o                         
   2  12   3         14.43         15.21         1.93 o                         
   3  12   3         30.59         28.95         2.44 o                         
  -3  13   3        179.00        169.36         3.98 o                         
  -2  13   3          6.28          3.13         1.34 o                         
  -1  13   3        463.31        468.36         9.50 o                         
   0  13   3        223.22        225.58         5.83 o                         
   1  13   3        302.95        291.00        10.00 o                         
   2  13   3        204.71        190.09         6.04 o                         
   3  13   3        133.23        128.85         4.32 o                         
  -3  14   3          0.59          0.97         0.72 o                         
  -2  14   3         61.36         60.91         3.43 o                         
  -1  14   3        709.03        701.07        11.37 o                         
   0  14   3        121.25        112.00         3.22 o                         
   1  14   3        631.67        631.15         8.04 o                         
   2  14   3          0.87          0.10         1.32 o                         
   3  14   3        202.28        196.60         6.19 o                         
  -3  15   3         10.24          9.70         1.07 o                         
  -2  15   3         51.27         40.82         2.55 o                         
  -1  15   3          0.30          0.61         1.05 o                         
   0  15   3         98.52         95.57         2.74 o                         
   1  15   3          1.66          2.09         0.79 o                         
   2  15   3        182.87        174.66         4.99 o                         
  -2  16   3          0.84          0.10         0.63 o                         
  -1  16   3          6.77         10.71         1.70 o                         
   0  16   3        159.00        164.30         3.86 o                         
   1  16   3        105.35        105.59         5.94 o                         
   2  16   3         73.24         78.47         2.88 o                         
  -2  17   3         31.25         32.47         1.59 o                         
  -1  17   3         15.42         20.20         1.28 o                         
   0  17   3         22.11         19.17         1.06 o                         
   1  17   3          0.25         -0.37         1.17 o                         
   2  17   3         22.54         29.42         2.09 o                         
  -1  18   3          0.34         -0.08         0.74 o                         
  -5   0   4         73.33         78.18         4.34 o                         
  -4   0   4          0.00         -0.22         1.24 o                         
  -3   0   4         27.11         23.50         2.64 o                         
  -2   0   4        343.42        366.51        20.40 o                         
  -1   0   4         36.86         37.49         5.86 o                         
   0   0   4        413.23        380.48         8.07 o                         
   1   0   4         22.69         20.32         3.24 o                         
   2   0   4       3386.97       3467.78        51.63 o                         
   3   0   4         14.90         12.98         1.46 o                         
   4   0   4         33.75         49.58         8.75 o                         
   5   0   4         41.20         44.62         3.24 o                         
  -5   1   4        237.76        236.77         4.67 o                         
  -4   1   4          1.69          3.16         0.86 o                         
  -3   1   4         88.51         87.41         2.67 o                         
  -2   1   4        146.71        154.41         9.62 o                         
  -1   1   4        870.90        899.63        60.21 o                         
   0   1   4       2958.52       2764.14        25.77 o                         
   1   1   4      43254.42      40895.46        85.13 o                         
   2   1   4         40.79         32.40        10.47 o                         
   3   1   4         30.63         27.90         1.41 o                         
   4   1   4        206.90        207.03         4.63 o                         
   5   1   4         79.29         81.66         2.88 o                         
  -5   2   4         20.02         24.17         2.07 o                         
  -4   2   4        783.79        792.58         7.26 o                         
  -3   2   4        676.09        728.75        10.74 o                         
  -2   2   4          6.53         11.51         3.27 o                         
  -1   2   4        135.13        145.71         7.52 o                         
   0   2   4       2497.57       2029.61        13.35 o                         
   1   2   4      29356.59      27164.91       110.18 o                         
   2   2   4        715.58        731.56        26.00 o                         
   3   2   4         49.57         45.27         1.78 o                         
   4   2   4        138.98        135.20         3.85 o                         
   5   2   4         19.25         20.94         2.34 o                         
  -5   3   4        116.83        127.45         5.31 o                         
  -4   3   4        371.19        374.99         6.35 o                         
  -3   3   4          4.05          5.64         0.97 o                         
  -2   3   4        252.60        282.18        12.99 o                         
  -1   3   4        759.80        716.02        12.81 o                         
   0   3   4       4435.71       3811.08        89.92 o                         
   1   3   4       3324.95       3134.04        23.23 o                         
   2   3   4        130.19        130.54        15.55 o                         
   3   3   4         67.58         67.37         3.17 o                         
   4   3   4          1.31          1.97         0.90 o                         
   5   3   4         76.38         81.87         4.26 o                         
  -5   4   4        368.45        396.47         8.13 o                         
  -4   4   4        342.12        343.75         8.49 o                         
  -3   4   4         27.41         23.24         1.51 o                         
  -2   4   4        958.94        988.95        24.41 o                         
  -1   4   4         80.99         68.04         4.85 o                         
   0   4   4         14.37          9.19         1.24 o                         
   1   4   4         62.73         43.45         8.89 o                         
   2   4   4        219.05        222.75        10.06 o                         
   3   4   4        328.90        337.28         8.06 o                         
   4   4   4          7.22          6.71         1.48 o                         
   5   4   4          0.03          0.74         1.31 o                         
  -5   5   4        149.12        159.23         5.27 o                         
  -4   5   4         22.38         21.91         2.00 o                         
  -3   5   4         51.50         49.00         2.96 o                         
  -2   5   4        560.79        575.78        19.22 o                         
  -1   5   4       1326.30       1462.87        22.21 o                         
   0   5   4       1434.69       1469.28        61.26 o                         
   1   5   4        830.23        901.18        26.18 o                         
   2   5   4        118.76        127.63        12.09 o                         
   3   5   4        273.31        281.64         5.39 o                         
   4   5   4          4.22          4.57         1.28 o                         
   5   5   4         43.24         56.83         3.36 o                         
  -5   6   4        209.19        224.99         4.87 o                         
  -4   6   4        252.07        259.37         6.06 o                         
  -3   6   4        366.36        358.00         6.07 o                         
  -2   6   4         21.08         25.20         4.55 o                         
  -1   6   4       1254.19       1333.53        22.55 o                         
   0   6   4          3.89          6.66         1.45 o                         
   1   6   4        422.33        462.31        20.16 o                         
   2   6   4         44.83         52.32         8.56 o                         
   3   6   4        228.60        246.37         5.64 o                         
   4   6   4          4.71          3.87         1.18 o                         
   5   6   4        338.40        341.15         7.38 o                         
  -5   7   4         28.23         30.46         2.48 o                         
  -4   7   4          0.05         -1.09         1.09 o                         
  -3   7   4        456.57        441.40         7.11 o                         
  -2   7   4        225.60        242.36         7.55 o                         
  -1   7   4       3182.43       3420.13        38.08 o                         
   0   7   4         37.38         42.91         3.91 o                         
   1   7   4        219.97        232.24        15.37 o                         
   2   7   4          4.70          5.49         1.60 o                         
   3   7   4        137.18        132.47         4.61 o                         
   4   7   4          9.21          9.22         2.01 o                         
   5   7   4          0.16          0.66         0.82 o                         
  -5   8   4        135.29        137.02         3.48 o                         
  -4   8   4        373.63        387.38         8.18 o                         
  -3   8   4         37.55         36.87         2.79 o                         
  -2   8   4        227.26        211.58         5.46 o                         
  -1   8   4         43.11         37.74        13.71 o                         
   0   8   4        475.58        487.59        21.06 o                         
   1   8   4        433.95        471.69        23.19 o                         
   2   8   4        126.03        111.46         4.36 o                         
   3   8   4        270.43        276.50         6.46 o                         
   4   8   4         37.83         28.72         2.79 o                         
  -4   9   4        282.84        287.71         9.40 o                         
  -3   9   4        216.23        213.90         5.27 o                         
  -2   9   4         48.77         63.34         3.21 o                         
  -1   9   4         80.66         96.86        11.88 o                         
   0   9   4        139.38        179.34        13.89 o                         
   1   9   4          3.74          7.29         2.60 o                         
   2   9   4          2.60         -1.07         1.07 o                         
   3   9   4         55.82         51.40         2.46 o                         
   4   9   4         10.08         12.05         1.80 o                         
  -4  10   4        246.44        262.45         5.70 o                         
  -3  10   4        153.82        140.00         4.14 o                         
  -2  10   4          6.32          5.77         1.53 o                         
  -1  10   4         20.40         22.14         2.02 o                         
   0  10   4         21.54         24.87         5.65 o                         
   1  10   4       1415.53       1356.71        46.22 o                         
   2  10   4        158.65        148.82         5.13 o                         
   3  10   4         76.83         78.19         3.96 o                         
  -4  11   4         50.22         55.27         3.93 o                         
  -3  11   4         99.57         81.82         4.11 o                         
  -2  11   4         23.94         21.06         2.43 o                         
  -1  11   4        660.48        662.27        12.91 o                         
   0  11   4         23.16         20.76         2.43 o                         
   1  11   4        650.42        644.75        13.03 o                         
   2  11   4          6.74          5.29         1.31 o                         
   3  11   4        226.33        235.72         6.52 o                         
  -4  12   4          9.86         11.14         1.72 o                         
  -3  12   4         83.16         70.28         3.88 o                         
  -2  12   4         18.39         20.58         3.93 o                         
  -1  12   4         12.08         12.27         1.86 o                         
   0  12   4         27.24         22.68         3.46 o                         
   1  12   4        125.95        131.07         6.12 o                         
   2  12   4        329.49        293.88         7.69 o                         
   3  12   4         31.04         23.94         2.70 o                         
  -3  13   4        277.07        266.09         9.00 o                         
  -2  13   4         12.95         10.94         1.81 o                         
  -1  13   4        370.30        410.27         8.90 o                         
   0  13   4          4.37          3.04         1.45 o                         
   1  13   4        791.78        764.14        20.43 o                         
   2  13   4          2.14          1.48         1.20 o                         
   3  13   4          3.58          6.65         1.26 o                         
  -3  14   4          2.94          3.13         0.71 o                         
  -2  14   4          8.01          8.04         1.57 o                         
  -1  14   4        129.51        152.00         5.42 o                         
   0  14   4         66.77         64.07         3.38 o                         
   1  14   4        494.78        497.14         7.14 o                         
   2  14   4          6.44          9.20         1.52 o                         
   3  14   4         77.75         80.02         3.93 o                         
  -3  15   4         44.36         41.64         1.85 o                         
  -2  15   4        277.32        268.41         6.15 o                         
  -1  15   4         88.99         80.30         3.73 o                         
   0  15   4        127.17        123.68         3.70 o                         
   1  15   4         90.94         90.97         2.91 o                         
   2  15   4         61.20         66.09         3.08 o                         
  -2  16   4         62.64         62.87         2.43 o                         
  -1  16   4         12.02         13.42         1.62 o                         
   0  16   4          1.13          0.50         0.84 o                         
   1  16   4         40.03         42.53         2.31 o                         
   2  16   4         34.34         42.79         2.11 o                         
  -2  17   4          7.40          5.58         0.74 o                         
  -1  17   4        142.89        149.83         3.21 o                         
   0  17   4         73.16         73.94         1.93 o                         
   1  17   4          9.11          8.40         1.31 o                         
   2  17   4          7.90         13.64         1.43 o                         
  -5   1   5          0.25          0.55         0.70 o                         
  -4   1   5        135.47        128.37         3.05 o                         
  -3   1   5         45.22         44.31         1.98 o                         
  -2   1   5       6701.44       7151.02        64.70 o                         
  -1   1   5         11.19         10.60         2.57 o                         
   0   1   5       1091.65        919.04        10.07 o                         
   1   1   5      18165.38      17201.70        54.04 o                         
   2   1   5        743.06        727.60        19.07 o                         
   3   1   5        512.92        506.54         6.56 o                         
   4   1   5         45.55         45.89         2.29 o                         
   5   1   5          0.32          1.12         1.11 o                         
  -5   2   5         51.44         56.46         2.91 o                         
  -4   2   5        664.44        659.49         7.21 o                         
  -3   2   5        228.56        256.03         4.55 o                         
  -2   2   5         57.34         46.02         6.01 o                         
  -1   2   5        995.87        974.87        19.20 o                         
   0   2   5        407.28        360.12         6.68 o                         
   1   2   5        289.81        260.33         6.38 o                         
   2   2   5        171.04        209.27         8.87 o                         
   3   2   5        713.12        683.15        11.13 o                         
   4   2   5         53.09         55.13         2.49 o                         
   5   2   5         64.65         65.39         3.65 o                         
  -5   3   5         13.31         17.89         1.81 o                         
  -4   3   5        509.97        492.92         6.60 o                         
  -3   3   5         59.31         65.85         2.42 o                         
  -2   3   5        130.58        144.08         9.57 o                         
  -1   3   5        125.77        119.03         6.38 o                         
   0   3   5          9.85          6.58         1.39 o                         
   1   3   5       1768.65       1751.59        32.08 o                         
   2   3   5        259.51        246.56         9.54 o                         
   3   3   5        238.15        232.19         6.30 o                         
   4   3   5          0.04          0.05         0.80 o                         
   5   3   5        113.47        106.74         4.67 o                         
  -5   4   5         12.86         15.23         1.86 o                         
  -4   4   5         26.22         24.86         2.32 o                         
  -3   4   5         68.51         63.55         2.39 o                         
  -2   4   5        112.72        112.72         8.65 o                         
  -1   4   5          2.69          3.42         2.02 o                         
   0   4   5       1349.86       1043.18       113.85 o                         
   1   4   5         60.07         61.46         6.80 o                         
   2   4   5        766.66        831.11        29.21 o                         
   3   4   5        183.75        198.68         6.97 o                         
   4   4   5         16.60         19.20         2.05 o                         
   5   4   5        529.04        523.65         9.92 o                         
  -5   5   5        250.35        258.09         7.29 o                         
  -4   5   5        744.76        758.63        10.56 o                         
  -3   5   5          0.15          1.64         1.28 o                         
  -2   5   5        734.01        740.91        22.27 o                         
  -1   5   5       1227.47       1337.09        21.50 o                         
   0   5   5         61.52         55.29         2.58 o                         
   1   5   5         26.77         28.44         5.61 o                         
   2   5   5         79.46         61.75         8.97 o                         
   3   5   5         32.61         26.95         4.92 o                         
   4   5   5        119.69        117.39         6.23 o                         
   5   5   5         43.04         49.62         3.11 o                         
  -5   6   5         55.29         61.25         2.56 o                         
  -4   6   5         66.68         69.21         3.30 o                         
  -3   6   5         21.11         17.49         2.47 o                         
  -2   6   5          0.89          0.85         2.55 o                         
  -1   6   5        303.01        347.77        11.65 o                         
   0   6   5          7.95          6.97         3.36 o                         
   1   6   5         51.82         45.52         7.29 o                         
   2   6   5        265.09        287.72        19.30 o                         
   3   6   5          3.06          2.53         1.26 o                         
   4   6   5         54.67         53.92         4.18 o                         
   5   6   5          2.40          2.99         1.07 o                         
  -5   7   5         28.54         26.45         1.59 o                         
  -4   7   5          9.66         10.19         1.53 o                         
  -3   7   5        348.18        341.07         6.23 o                         
  -2   7   5        313.11        303.16         6.27 o                         
  -1   7   5        431.96        491.16        18.01 o                         
   0   7   5        927.29       1067.82        29.54 o                         
   1   7   5        627.57        719.50        27.62 o                         
   2   7   5          1.27          4.07         1.09 o                         
   3   7   5          4.31          4.00         2.04 o                         
   4   7   5         38.91         39.09         3.44 o                         
   5   7   5         32.91         41.55         2.34 o                         
  -5   8   5          0.33          1.10         1.09 o                         
  -4   8   5         50.03         49.16         3.07 o                         
  -3   8   5        556.86        543.89         9.74 o                         
  -2   8   5         98.44         87.54         3.62 o                         
  -1   8   5        660.14        764.95        26.84 o                         
   0   8   5        194.55        226.54        14.96 o                         
   1   8   5        250.00        270.51        17.74 o                         
   2   8   5         22.31         20.22         2.20 o                         
   3   8   5          2.85          4.37         1.31 o                         
   4   8   5         26.14         29.91         2.79 o                         
  -4   9   5        140.73        148.34         4.69 o                         
  -3   9   5         10.63          8.93         1.43 o                         
  -2   9   5          4.69          2.26         1.14 o                         
  -1   9   5          0.92          3.81         3.85 o                         
   0   9   5        215.42        232.16        16.23 o                         
   1   9   5         80.44         85.35         4.54 o                         
   2   9   5        132.75        142.90         4.90 o                         
   3   9   5        321.00        326.80         5.87 o                         
   4   9   5          9.51          6.88         1.39 o                         
  -4  10   5        465.75        496.52         7.42 o                         
  -3  10   5        251.34        275.11         5.70 o                         
  -2  10   5         26.54         27.52         2.53 o                         
  -1  10   5        446.62        484.04        11.77 o                         
   0  10   5          0.15         -0.49         2.75 o                         
   1  10   5        774.13        742.01        13.45 o                         
   2  10   5          0.03          0.14         1.27 o                         
   3  10   5          1.85          2.54         1.32 o                         
  -4  11   5         77.36         81.74         4.59 o                         
  -3  11   5         18.39         16.66         2.06 o                         
  -2  11   5        477.73        450.49         9.70 o                         
  -1  11   5          9.79         12.78         1.87 o                         
   0  11   5         40.38         39.66         8.44 o                         
   1  11   5        655.43        655.22        13.14 o                         
   2  11   5        177.19        156.28         5.35 o                         
   3  11   5        193.84        187.95         5.78 o                         
  -4  12   5          3.06          4.59         1.31 o                         
  -3  12   5         25.39         24.76         2.66 o                         
  -2  12   5          0.06         -0.78         1.31 o                         
  -1  12   5         51.17         51.26         3.42 o                         
   0  12   5        642.08        613.91        13.69 o                         
   1  12   5          0.27         -1.14         1.14 o                         
   2  12   5         43.25         43.68         3.19 o                         
   3  12   5          2.71          3.07         1.12 o                         
  -3  13   5          4.62          1.26         0.71 o                         
  -2  13   5        396.67        390.08         8.63 o                         
  -1  13   5        295.44        299.94         7.65 o                         
   0  13   5         26.32         21.76         3.28 o                         
   1  13   5        803.43        804.67        12.09 o                         
   2  13   5        228.92        230.42         6.54 o                         
   3  13   5         74.83         59.17         3.81 o                         
  -3  14   5         19.58         28.08         2.34 o                         
  -2  14   5         30.05         31.86         2.50 o                         
  -1  14   5         46.95         51.59         3.28 o                         
   0  14   5         65.80         63.32         3.38 o                         
   1  14   5         19.10         21.93         2.19 o                         
   2  14   5         38.03         32.55         2.43 o                         
   3  14   5         14.33         18.93         2.01 o                         
  -3  15   5         10.52         11.89         1.04 o                         
  -2  15   5          4.88          6.82         1.32 o                         
  -1  15   5         19.23         19.17         2.04 o                         
   0  15   5         11.63         12.09         1.55 o                         
   1  15   5         10.49         13.17         1.25 o                         
   2  15   5         58.67         52.22         2.73 o                         
  -2  16   5         19.27         17.20         1.23 o                         
  -1  16   5         29.21         24.54         2.03 o                         
   0  16   5         74.36         67.67         2.52 o                         
   1  16   5         40.87         40.46         5.20 o                         
   2  16   5         21.33         27.33         2.42 o                         
  -2  17   5          0.00          0.37         0.61 o                         
  -1  17   5          0.03         -0.12         0.72 o                         
   0  17   5         84.86         88.64         2.56 o                         
   1  17   5          2.73          4.32         0.89 o                         
  -5   0   6        422.16        407.73         9.38 o                         
  -4   0   6         22.76         24.86         2.65 o                         
  -3   0   6         40.48         35.72         2.57 o                         
  -2   0   6       1861.56       1947.81        49.21 o                         
  -1   0   6        991.36       1059.17        29.95 o                         
   0   0   6       2810.73       2511.78        26.71 o                         
   1   0   6       1003.78        968.38        18.73 o                         
   2   0   6       2268.35       2324.57        41.59 o                         
   3   0   6         31.56         34.44         2.27 o                         
   4   0   6         21.34         37.08         3.81 o                         
   5   0   6          0.00          3.69         1.31 o                         
  -5   1   6          1.49          2.15         1.11 o                         
  -4   1   6         27.00         28.75         1.74 o                         
  -3   1   6          0.00          0.45         0.86 o                         
  -2   1   6       3221.88       3593.01        47.46 o                         
  -1   1   6        331.25        372.17        12.53 o                         
   0   1   6        546.14        428.45         7.67 o                         
   1   1   6         19.69         19.03         2.05 o                         
   2   1   6        310.74        307.63        11.02 o                         
   3   1   6         25.47         21.34         1.41 o                         
   4   1   6        130.29        129.92         4.43 o                         
   5   1   6         19.30         21.39         1.49 o                         
  -5   2   6         65.28         66.85         3.07 o                         
  -4   2   6         50.77         51.90         2.21 o                         
  -3   2   6        119.28        115.82         3.13 o                         
  -2   2   6          1.39          1.49         2.61 o                         
  -1   2   6        472.54        505.40        14.18 o                         
   0   2   6       2160.18       1994.79        18.02 o                         
   1   2   6        221.49        205.39         5.51 o                         
   2   2   6        151.21        133.16        11.14 o                         
   3   2   6        263.65        247.60         5.39 o                         
   4   2   6          0.40          1.29         0.83 o                         
   5   2   6         39.93         37.16         2.79 o                         
  -5   3   6        158.84        161.94         4.61 o                         
  -4   3   6         63.12         62.73         2.75 o                         
  -3   3   6        339.13        343.03         5.38 o                         
  -2   3   6        176.17        190.86        17.17 o                         
  -1   3   6        106.78        122.34         6.64 o                         
   0   3   6         19.25         15.08         1.32 o                         
   1   3   6          7.50          7.70         3.32 o                         
   2   3   6         62.96         65.27         8.32 o                         
   3   3   6        444.30        460.49         7.24 o                         
   4   3   6         27.33         25.92         2.03 o                         
   5   3   6         83.33         77.65         3.93 o                         
  -5   4   6         50.27         54.23         2.69 o                         
  -4   4   6        167.99        167.72         6.27 o                         
  -3   4   6         20.44         19.35         1.42 o                         
  -2   4   6         15.80          9.13         3.50 o                         
  -1   4   6       1355.70       1403.59        22.14 o                         
   0   4   6        227.45        214.17        10.90 o                         
   1   4   6        126.15        122.10         9.83 o                         
   2   4   6        526.49        618.50        25.69 o                         
   3   4   6         18.50         20.07         2.48 o                         
   4   4   6         56.69         61.62         4.67 o                         
   5   4   6        569.08        605.22        10.37 o                         
  -5   5   6         67.63         67.51         2.82 o                         
  -4   5   6        594.58        588.38         9.34 o                         
  -3   5   6          4.20          3.50         1.96 o                         
  -2   5   6          8.72          5.40         3.05 o                         
  -1   5   6       1034.47       1086.59        19.81 o                         
   0   5   6       1016.66        914.90        24.17 o                         
   1   5   6         13.42         15.90         4.38 o                         
   2   5   6        492.42        593.51        26.71 o                         
   3   5   6         10.88         15.13         4.92 o                         
   4   5   6         39.36         37.41         3.56 o                         
   5   5   6          0.24          0.90         0.94 o                         
  -5   6   6          0.12          1.28         1.31 o                         
  -4   6   6       1086.73       1108.46        12.45 o                         
  -3   6   6         95.90         99.60         4.21 o                         
  -2   6   6        126.50        115.93         9.31 o                         
  -1   6   6        731.27        852.45        18.21 o                         
   0   6   6        221.52        201.18        12.33 o                         
   1   6   6        272.24        280.75        16.68 o                         
   2   6   6         27.16         40.95         8.81 o                         
   3   6   6          1.35          1.71         4.45 o                         
   4   6   6          3.44          3.65         1.60 o                         
   5   6   6        178.91        173.32         4.96 o                         
  -5   7   6          3.08          2.88         0.86 o                         
  -4   7   6        505.08        517.45         8.17 o                         
  -3   7   6         64.58         71.17         2.91 o                         
  -2   7   6        309.67        278.10         6.43 o                         
  -1   7   6         81.16         59.12         5.15 o                         
   0   7   6        616.83        732.98        25.40 o                         
   1   7   6        585.92        662.59        26.71 o                         
   2   7   6         94.29         84.03         3.18 o                         
   3   7   6         64.13         65.28         3.24 o                         
   4   7   6          5.73          4.55         1.56 o                         
   5   7   6          4.57          5.29         0.98 o                         
  -5   8   6          0.42          0.70         0.78 o                         
  -4   8   6        234.84        234.27         5.93 o                         
  -3   8   6        285.96        280.08         5.85 o                         
  -2   8   6        190.18        188.73         5.19 o                         
  -1   8   6         89.98        112.68        12.54 o                         
   0   8   6        315.34        295.71        17.54 o                         
   1   8   6        894.92        956.25        33.68 o                         
   2   8   6         48.09         46.87         3.22 o                         
   3   8   6          6.46          6.80         1.47 o                         
   4   8   6          2.92          2.87         1.31 o                         
  -4   9   6          1.67          2.48         1.08 o                         
  -3   9   6        268.23        275.50         7.37 o                         
  -2   9   6        640.81        673.02        15.45 o                         
  -1   9   6        460.38        479.53        14.53 o                         
   0   9   6          0.01         -0.37         3.11 o                         
   1   9   6         42.24         35.02         2.31 o                         
   2   9   6          1.27          2.66         1.14 o                         
   3   9   6         86.25         84.60         3.03 o                         
   4   9   6         21.21         21.51         2.09 o                         
  -4  10   6        165.18        171.91         4.37 o                         
  -3  10   6        684.16        658.38        11.56 o                         
  -2  10   6         16.84         13.85         1.93 o                         
  -1  10   6        160.75        176.91         7.27 o                         
   0  10   6        211.16        197.78         9.42 o                         
   1  10   6          5.55          1.67         2.09 o                         
   2  10   6        492.38        514.64        16.76 o                         
   3  10   6         75.99         85.42         4.06 o                         
  -4  11   6        378.80        410.76         9.79 o                         
  -3  11   6         15.94         13.18         1.83 o                         
  -2  11   6        116.33         92.43         4.46 o                         
  -1  11   6         57.86         63.42         3.27 o                         
   0  11   6       1060.37        998.48        16.93 o                         
   1  11   6          1.28          0.21         1.22 o                         
   2  11   6        364.41        369.48         8.57 o                         
   3  11   6          0.22         -1.20         1.20 o                         
  -4  12   6          1.47          3.81         1.27 o                         
  -3  12   6         36.41         33.84         2.58 o                         
  -2  12   6         32.77         26.43         3.32 o                         
  -1  12   6        124.04        124.23         4.96 o                         
   0  12   6        339.12        303.43        10.12 o                         
   1  12   6        304.40        304.15         7.08 o                         
   2  12   6         70.83         73.07         3.88 o                         
   3  12   6         98.53         84.41         4.88 o                         
  -3  13   6         61.74         62.80         3.24 o                         
  -2  13   6        160.97        153.94         8.22 o                         
  -1  13   6          8.82         13.44         2.05 o                         
   0  13   6        223.75        231.63         9.51 o                         
   1  13   6         31.06         24.58         2.32 o                         
   2  13   6        148.30        148.14         7.35 o                         
   3  13   6         12.84          9.71         1.72 o                         
  -3  14   6          1.34          2.69         0.89 o                         
  -2  14   6         40.60         37.92         2.69 o                         
  -1  14   6         45.97         51.89         3.30 o                         
   0  14   6         11.00          7.34         1.43 o                         
   1  14   6         16.80         17.14         2.95 o                         
   2  14   6         15.97         19.24         1.93 o                         
   3  14   6         86.31         82.23         3.69 o                         
  -3  15   6          4.89          5.46         0.76 o                         
  -2  15   6         34.79         31.27         2.19 o                         
  -1  15   6         59.89         58.74         3.25 o                         
   0  15   6         47.26         44.27         2.28 o                         
   1  15   6        228.01        230.01         4.43 o                         
   2  15   6         74.21         79.44         3.14 o                         
  -2  16   6          0.14          0.12         0.58 o                         
  -1  16   6          6.70          5.09         1.23 o                         
   0  16   6         33.73         39.73         1.96 o                         
   1  16   6        230.74        250.72         6.43 o                         
   2  16   6          1.05         -0.78         1.15 o                         
  -1  17   6          6.38          4.78         0.90 o                         
   0  17   6         17.41         11.73         0.96 o                         
   1  17   6        103.91        119.41         4.34 o                         
  -5   1   7         29.92         26.62         1.73 o                         
  -4   1   7          0.53          0.92         1.12 o                         
  -3   1   7        492.08        473.14         6.28 o                         
  -2   1   7        933.70       1032.84        52.04 o                         
  -1   1   7         62.56         71.67         6.05 o                         
   0   1   7       2080.65       1925.63        18.29 o                         
   1   1   7        136.78        142.34         9.03 o                         
   2   1   7       2324.76       2373.85        29.01 o                         
   3   1   7         86.95         90.30         3.31 o                         
   4   1   7         52.74         52.33         2.87 o                         
   5   1   7         32.08         30.92         1.76 o                         
  -5   2   7          0.36          0.79         0.95 o                         
  -4   2   7        142.33        135.43         3.44 o                         
  -3   2   7          0.78          0.25         0.86 o                         
  -2   2   7        538.68        620.29        27.15 o                         
  -1   2   7         11.49         17.03         6.17 o                         
   0   2   7          3.48          1.29         1.26 o                         
   1   2   7        174.67        174.14         5.04 o                         
   2   2   7       5634.56       5664.04        79.45 o                         
   3   2   7          2.90          3.04         1.02 o                         
   4   2   7         30.62         34.16         2.33 o                         
   5   2   7        156.72        162.01         5.45 o                         
  -5   3   7        348.46        346.64         6.55 o                         
  -4   3   7        991.85        986.89        10.18 o                         
  -3   3   7         32.38         28.87         1.72 o                         
  -2   3   7        613.82        759.61        54.29 o                         
  -1   3   7        108.97         98.23         6.21 o                         
   0   3   7          0.49          1.97         0.88 o                         
   1   3   7        838.67        861.43        23.64 o                         
   2   3   7        986.07       1049.01        32.41 o                         
   3   3   7         37.93         40.61         2.28 o                         
   4   3   7         66.87         64.54         5.55 o                         
   5   3   7         33.04         40.56         2.83 o                         
  -5   4   7         96.63         96.53         6.39 o                         
  -4   4   7        113.29        117.21         4.24 o                         
  -3   4   7          6.69          7.00         1.07 o                         
  -2   4   7          7.36         13.05         3.73 o                         
  -1   4   7       1231.29       1292.28        21.85 o                         
   0   4   7       1015.70        992.10        24.34 o                         
   1   4   7        311.54        356.43        16.47 o                         
   2   4   7       1977.72       2103.47        48.80 o                         
   3   4   7        384.59        389.08         9.65 o                         
   4   4   7         11.75         11.84         2.50 o                         
   5   4   7         37.43         37.12         2.66 o                         
  -5   5   7        136.46        130.45         3.78 o                         
  -4   5   7         13.15         13.90         2.30 o                         
  -3   5   7         24.93         20.49         2.58 o                         
  -2   5   7         66.88         70.36         7.28 o                         
  -1   5   7        166.71        175.72        11.98 o                         
   0   5   7        400.68        462.06        18.19 o                         
   1   5   7        732.35        781.90        26.22 o                         
   2   5   7         72.89        111.04        11.76 o                         
   3   5   7          0.03          0.49         1.33 o                         
   4   5   7          0.07          1.43         1.80 o                         
   5   5   7         13.52         17.70         1.80 o                         
  -5   6   7         43.27         41.79         2.03 o                         
  -4   6   7        194.66        201.96         5.37 o                         
  -3   6   7          7.24          6.51         2.26 o                         
  -2   6   7        118.33        119.85         5.35 o                         
  -1   6   7        180.30        203.06         6.93 o                         
   0   6   7        776.51        732.90        24.42 o                         
   1   6   7         80.76         85.72         9.63 o                         
   2   6   7        106.27         97.14         3.63 o                         
   3   6   7         35.30         39.51         7.33 o                         
   4   6   7          2.48          1.76         1.35 o                         
   5   6   7         40.13         41.55         2.42 o                         
  -5   7   7         51.67         56.13         2.09 o                         
  -4   7   7        149.04        153.58         4.48 o                         
  -3   7   7        322.65        305.07         7.43 o                         
  -2   7   7       1040.20       1031.26        10.92 o                         
  -1   7   7         41.83         35.03         7.33 o                         
   0   7   7       1731.12       1826.04        41.34 o                         
   1   7   7        122.15        143.16        12.82 o                         
   2   7   7         57.04         65.64         3.20 o                         
   3   7   7         21.50         21.38         3.09 o                         
   4   7   7          6.04          3.48         1.48 o                         
  -4   8   7        251.70        254.25         7.96 o                         
  -3   8   7          4.72          4.15         1.14 o                         
  -2   8   7         71.37         63.03         4.53 o                         
  -1   8   7          9.54          3.44         1.43 o                         
   0   8   7        529.97        568.72        25.12 o                         
   1   8   7         33.27         27.44         3.61 o                         
   2   8   7        138.59        134.64         4.68 o                         
   3   8   7         55.37         59.00         5.27 o                         
   4   8   7         21.01         20.32         2.25 o                         
  -4   9   7        259.84        270.12         6.12 o                         
  -3   9   7        744.80        680.92        11.32 o                         
  -2   9   7        122.13        100.00         4.23 o                         
  -1   9   7        132.11        101.33         5.37 o                         
   0   9   7         28.70         20.16         3.13 o                         
   1   9   7        359.32        372.56         7.22 o                         
   2   9   7        153.23        152.54         5.11 o                         
   3   9   7        120.00        111.98         3.92 o                         
   4   9   7          3.35          3.81         1.15 o                         
  -4  10   7         64.14         59.06         4.61 o                         
  -3  10   7         27.35         28.02         1.94 o                         
  -2  10   7        823.02        751.62        14.06 o                         
  -1  10   7         76.76         79.37         5.02 o                         
   0  10   7        192.98        163.99        10.41 o                         
   1  10   7        182.00        186.90         6.25 o                         
   2  10   7        225.15        207.12         6.12 o                         
   3  10   7          1.46         -1.64         1.88 o                         
  -4  11   7          6.83          6.56         1.56 o                         
  -3  11   7         39.04         39.26         2.76 o                         
  -2  11   7          3.75          1.69         1.17 o                         
  -1  11   7        226.15        237.79         8.48 o                         
   0  11   7        537.70        516.43        13.95 o                         
   1  11   7         91.83         95.30         4.62 o                         
   2  11   7        590.40        587.46        10.83 o                         
   3  11   7         52.00         47.69         3.89 o                         
  -4  12   7          8.47         12.17         1.68 o                         
  -3  12   7        124.47        105.96         4.51 o                         
  -2  12   7         23.08         22.90         2.31 o                         
  -1  12   7         26.45         25.42         2.44 o                         
   0  12   7         82.40         75.26         7.23 o                         
   1  12   7          0.62         -0.13         1.06 o                         
   2  12   7         69.59         66.26         3.72 o                         
   3  12   7         18.80         16.88         2.38 o                         
  -3  13   7          2.97          2.97         0.98 o                         
  -2  13   7         16.55          8.68         1.61 o                         
  -1  13   7        110.35        101.30         4.61 o                         
   0  13   7        153.70        149.23         7.62 o                         
   1  13   7         34.58         32.87         2.52 o                         
   2  13   7        600.57        615.95        10.41 o                         
   3  13   7          0.39          0.20         0.98 o                         
  -3  14   7         65.77         63.43         4.38 o                         
  -2  14   7        363.11        348.79         7.49 o                         
  -1  14   7         35.91         38.57         2.93 o                         
   0  14   7         98.73        104.07         4.21 o                         
   1  14   7          0.17          0.39         1.11 o                         
   2  14   7         36.71         40.79         2.57 o                         
   3  14   7         24.18         19.13         1.80 o                         
  -3  15   7         27.35         27.33         2.13 o                         
  -2  15   7          0.06          1.08         1.19 o                         
  -1  15   7          5.22          5.41         1.39 o                         
   0  15   7         42.87         46.51         2.30 o                         
   1  15   7         63.35         67.80         2.44 o                         
   2  15   7         20.16         23.40         2.66 o                         
  -2  16   7          9.27          9.03         1.11 o                         
  -1  16   7         28.12         23.00         1.88 o                         
   0  16   7         56.33         44.07         2.02 o                         
   1  16   7         41.54         33.45         1.65 o                         
   2  16   7         46.72         49.66         2.99 o                         
  -1  17   7          0.74          0.48         0.63 o                         
   0  17   7        116.71        141.38         3.65 o                         
   1  17   7         33.77         46.47         2.08 o                         
  -5   0   8          3.16          2.54         1.19 o                         
  -4   0   8        314.27        326.01         8.45 o                         
  -3   0   8        517.60        520.69        10.80 o                         
  -2   0   8        682.68        828.29        34.42 o                         
  -1   0   8        838.51        857.54        29.26 o                         
   0   0   8        588.35        564.95        15.53 o                         
   1   0   8        250.96        234.70        10.24 o                         
   2   0   8       4175.59       4289.76        55.11 o                         
   3   0   8         86.90         87.47         4.48 o                         
   4   0   8          0.02          9.18         2.21 o                         
   5   0   8          3.53          4.51         1.19 o                         
  -5   1   8          7.78          7.60         0.88 o                         
  -4   1   8          3.51          3.47         1.17 o                         
  -3   1   8        104.61         89.53         2.83 o                         
  -2   1   8         16.24          7.64         3.22 o                         
  -1   1   8        424.64        452.72        15.11 o                         
   0   1   8        126.02         88.30         6.68 o                         
   1   1   8       1349.77       1335.66        16.34 o                         
   2   1   8        977.04        944.48        18.20 o                         
   3   1   8        122.78        135.73         4.05 o                         
   4   1   8         78.06         79.82         9.36 o                         
   5   1   8         15.88         15.50         1.74 o                         
  -5   2   8         29.24         29.87         2.03 o                         
  -4   2   8          0.01          0.96         1.04 o                         
  -3   2   8          8.53          7.65         1.07 o                         
  -2   2   8         27.74         42.35         5.99 o                         
  -1   2   8       2403.54       2601.15        35.27 o                         
   0   2   8         46.55         40.02         3.29 o                         
   1   2   8        547.77        513.17        52.61 o                         
   2   2   8        167.85        176.80        12.99 o                         
   3   2   8        274.69        276.51         7.05 o                         
   4   2   8        211.33        214.41         5.49 o                         
   5   2   8          5.71          7.50         1.48 o                         
  -5   3   8         53.39         50.15         2.53 o                         
  -4   3   8        369.82        356.83         7.26 o                         
  -3   3   8         24.74         24.68         1.64 o                         
  -2   3   8        261.30        349.00        16.14 o                         
  -1   3   8        802.50        839.88        18.28 o                         
   0   3   8         72.57         68.48         6.31 o                         
   1   3   8       1218.96       1332.14        30.61 o                         
   2   3   8       5383.55       5688.48        76.01 o                         
   3   3   8          0.97          1.71         1.35 o                         
   4   3   8         94.71         98.58         4.18 o                         
   5   3   8         81.38         80.35         3.77 o                         
  -5   4   8         22.85         25.18         1.84 o                         
  -4   4   8       1492.56       1499.48        14.49 o                         
  -3   4   8       1462.02       1383.19        13.26 o                         
  -2   4   8        310.18        329.13        15.63 o                         
  -1   4   8         50.38         46.07         5.63 o                         
   0   4   8       1566.49       1516.52        31.63 o                         
   1   4   8        210.05        197.90        12.66 o                         
   2   4   8       6151.79       6384.63        84.57 o                         
   3   4   8         18.57         25.94         2.88 o                         
   4   4   8        230.49        235.72         8.32 o                         
   5   4   8         48.11         51.95         2.95 o                         
  -5   5   8        120.45        116.09         3.42 o                         
  -4   5   8        244.91        241.07         7.23 o                         
  -3   5   8        216.87        206.33         6.12 o                         
  -2   5   8          1.07          3.70         2.68 o                         
  -1   5   8        425.99        445.45        30.16 o                         
   0   5   8        947.76        979.48        27.25 o                         
   1   5   8        991.24       1083.23        31.34 o                         
   2   5   8          8.33          6.18         1.25 o                         
   3   5   8         67.17         68.21         7.03 o                         
   4   5   8          0.85         -0.78         1.60 o                         
   5   5   8          3.70          1.84         0.90 o                         
  -5   6   8         27.87         28.98         3.79 o                         
  -4   6   8        221.69        226.86         6.79 o                         
  -3   6   8        502.71        476.90         9.26 o                         
  -2   6   8         63.93         54.77         3.05 o                         
  -1   6   8        450.23        369.99        21.18 o                         
   0   6   8       3230.51       3376.16        54.41 o                         
   1   6   8        217.67        233.02        15.57 o                         
   2   6   8          2.44          2.02         0.76 o                         
   3   6   8        175.13        178.47         6.59 o                         
   4   6   8          1.65          2.95         1.60 o                         
   5   6   8         37.19         38.76         2.25 o                         
  -5   7   8         81.82         87.84         2.43 o                         
  -4   7   8          3.96          3.69         1.48 o                         
  -3   7   8        134.49        128.44         4.97 o                         
  -2   7   8        248.06        221.49         4.58 o                         
  -1   7   8        438.76        416.29        23.85 o                         
   0   7   8        231.12        209.42        14.75 o                         
   1   7   8         17.05         24.22         5.65 o                         
   2   7   8          6.17          5.28         0.97 o                         
   3   7   8         22.30         22.49         2.46 o                         
   4   7   8         10.21         11.72         1.97 o                         
  -4   8   8         17.38         18.32         1.56 o                         
  -3   8   8        932.23        928.13        22.39 o                         
  -2   8   8        495.10        471.78         8.82 o                         
  -1   8   8         16.52         19.67         4.16 o                         
   0   8   8          0.27         -0.33         2.46 o                         
   1   8   8         14.81         16.65         1.62 o                         
   2   8   8        103.45        101.47         3.64 o                         
   3   8   8          2.75          1.22         1.29 o                         
   4   8   8         94.55        100.63         4.55 o                         
  -4   9   8          6.44          7.20         1.31 o                         
  -3   9   8         35.87         32.18         2.91 o                         
  -2   9   8        275.18        257.99         7.91 o                         
  -1   9   8         80.89         65.90         4.52 o                         
   0   9   8        205.78        174.50         6.68 o                         
   1   9   8        143.54        146.67         4.63 o                         
   2   9   8        423.92        414.49         8.97 o                         
   3   9   8         63.19         65.52         4.63 o                         
   4   9   8         65.46         56.87         3.07 o                         
  -4  10   8          3.22          2.84         0.81 o                         
  -3  10   8         40.17         31.76         2.37 o                         
  -2  10   8        168.13        157.75         5.43 o                         
  -1  10   8         81.47         67.53         4.73 o                         
   0  10   8        201.61        183.66         7.18 o                         
   1  10   8        135.89        135.01         5.60 o                         
   2  10   8        151.41        152.22         6.76 o                         
   3  10   8        178.24        162.42         7.21 o                         
  -4  11   8         30.64         24.42         2.46 o                         
  -3  11   8         16.77         21.46         3.36 o                         
  -2  11   8         27.76         28.97         2.61 o                         
  -1  11   8         11.65         12.67         2.33 o                         
   0  11   8        298.19        291.44         9.38 o                         
   1  11   8         74.11         66.29         3.39 o                         
   2  11   8        156.81        165.99         5.76 o                         
   3  11   8        183.03        177.50         7.17 o                         
  -4  12   8         74.44         76.25         3.40 o                         
  -3  12   8         21.40         14.08         1.91 o                         
  -2  12   8        272.55        242.48         6.85 o                         
  -1  12   8        297.25        287.20         7.41 o                         
   0  12   8        767.42        762.05        33.41 o                         
   1  12   8         28.71         24.26         2.26 o                         
   2  12   8        184.51        180.10         5.88 o                         
   3  12   8         10.84          8.48         1.76 o                         
  -3  13   8         47.41         40.85         2.25 o                         
  -2  13   8         13.68          8.83         1.58 o                         
  -1  13   8        111.57        106.86         4.63 o                         
   0  13   8          1.10          1.64         1.60 o                         
   1  13   8          0.14         -1.11         1.11 o                         
   2  13   8          0.00         -0.49         1.11 o                         
   3  13   8         45.32         37.90         2.79 o                         
  -3  14   8          7.26          8.59         1.60 o                         
  -2  14   8         15.98         16.40         1.88 o                         
  -1  14   8        302.87        304.66         7.38 o                         
   0  14   8         12.57         14.22         1.82 o                         
   1  14   8        156.45        162.56         4.96 o                         
   2  14   8         60.42         65.64         4.55 o                         
  -2  15   8         93.92        106.38         3.65 o                         
  -1  15   8         71.13         71.79         3.45 o                         
   0  15   8         22.85         24.05         1.75 o                         
   1  15   8         73.51         80.42         3.25 o                         
   2  15   8        358.70        373.15         9.22 o                         
  -2  16   8         18.38         23.44         1.49 o                         
  -1  16   8          5.29          5.74         1.37 o                         
   0  16   8         73.78         77.27         2.54 o                         
   1  16   8         28.81         31.54         1.55 o                         
   2  16   8        123.66        130.50         4.47 o                         
  -1  17   8          6.47          6.11         1.52 o                         
   0  17   8          2.81          2.68         0.74 o                         
   1  17   8        189.71        215.67         4.09 o                         
  -5   1   9         12.50         10.43         2.15 o                         
  -4   1   9         88.44         82.94         3.05 o                         
  -3   1   9         12.78          9.03         1.16 o                         
  -2   1   9        332.59        373.94        16.92 o                         
  -1   1   9        446.69        454.63        15.97 o                         
   0   1   9         87.70         81.74         6.88 o                         
   1   1   9        629.28        600.66        13.11 o                         
   2   1   9       1043.37       1042.97        19.06 o                         
   3   1   9        206.38        194.57         6.70 o                         
   4   1   9        177.35        181.24         5.61 o                         
   5   1   9         12.71         11.83         1.15 o                         
  -5   2   9          6.61          7.19         1.21 o                         
  -4   2   9          3.03          2.66         1.32 o                         
  -3   2   9          8.68          4.00         1.01 o                         
  -2   2   9          0.22         -1.51         2.92 o                         
  -1   2   9       1478.06       1631.14        34.32 o                         
   0   2   9        225.81        231.06         8.38 o                         
   1   2   9         29.44         26.76         4.75 o                         
   2   2   9       4783.13       5066.91        68.02 o                         
   3   2   9        481.97        480.94         7.56 o                         
   4   2   9         66.73         75.10         3.26 o                         
   5   2   9          5.14          6.35         1.39 o                         
  -5   3   9         97.95         87.17         3.38 o                         
  -4   3   9        484.34        465.88         8.21 o                         
  -3   3   9        291.33        283.24         5.00 o                         
  -2   3   9          2.51          3.08         5.29 o                         
  -1   3   9       3117.83       3142.40        49.87 o                         
   0   3   9        549.30        453.71        45.03 o                         
   1   3   9          2.17          4.96         3.24 o                         
   2   3   9       1906.09       1977.52        45.19 o                         
   3   3   9         99.13         95.63         4.54 o                         
   4   3   9         47.40         45.35         5.29 o                         
   5   3   9         79.20         69.45         3.40 o                         
  -5   4   9          0.27          1.62         0.82 o                         
  -4   4   9        103.45        110.75         4.02 o                         
  -3   4   9       1834.28       1765.83        17.28 o                         
  -2   4   9         81.46        104.76         9.08 o                         
  -1   4   9         12.91         13.29         2.93 o                         
   0   4   9       1055.66       1107.93        28.60 o                         
   1   4   9         41.56         53.63         7.09 o                         
   2   4   9        205.97        200.67         6.02 o                         
   3   4   9        123.42        116.97         5.39 o                         
   4   4   9          2.97          2.99         1.56 o                         
   5   4   9          3.10          3.36         0.98 o                         
  -5   5   9         44.19         39.75         2.77 o                         
  -4   5   9         22.28         27.24         2.68 o                         
  -3   5   9       1196.85       1143.63        16.91 o                         
  -2   5   9        156.65        156.47         4.97 o                         
  -1   5   9          1.90          4.18         1.98 o                         
   0   5   9        106.47         96.66         9.42 o                         
   1   5   9        854.32        930.72        29.67 o                         
   2   5   9         33.42         32.71         2.07 o                         
   3   5   9         10.48         15.64         2.47 o                         
   4   5   9          0.02          1.07         1.48 o                         
   5   5   9          6.65          7.66         1.27 o                         
  -5   6   9         10.65         10.78         1.05 o                         
  -4   6   9        159.24        164.65         5.69 o                         
  -3   6   9         50.00         51.95         3.29 o                         
  -2   6   9         11.01          9.00         2.19 o                         
  -1   6   9          0.05         -1.31         3.28 o                         
   0   6   9        192.42        189.50        13.69 o                         
   1   6   9          6.45          4.34         3.15 o                         
   2   6   9         11.17         11.85         1.24 o                         
   3   6   9          7.46         13.68         2.43 o                         
   4   6   9         26.49         27.17         2.75 o                         
  -5   7   9          5.95          5.79         0.86 o                         
  -4   7   9          2.90          2.30         1.38 o                         
  -3   7   9         74.09         70.21         3.96 o                         
  -2   7   9          0.03          3.10         1.34 o                         
  -1   7   9         19.41         17.74         5.70 o                         
   0   7   9         85.80         99.94        10.61 o                         
   1   7   9          2.60          5.73         1.45 o                         
   2   7   9          1.11          0.83         0.81 o                         
   3   7   9         13.82         12.33         1.54 o                         
   4   7   9          8.36          8.44         1.72 o                         
  -4   8   9          2.60          2.64         1.05 o                         
  -3   8   9       1489.26       1423.26        59.21 o                         
  -2   8   9         48.01         44.00         2.83 o                         
  -1   8   9          1.88         -0.54         2.46 o                         
   0   8   9        863.72        841.70        14.04 o                         
   1   8   9        190.49        210.21         5.39 o                         
   2   8   9          1.06          1.95         0.81 o                         
   3   8   9         49.53         47.17         3.38 o                         
   4   8   9         37.48         38.43         2.83 o                         
  -4   9   9          1.00         -0.08         0.83 o                         
  -3   9   9        304.38        279.28        11.02 o                         
  -2   9   9        811.32        802.45        11.59 o                         
  -1   9   9        498.24        445.68        13.44 o                         
   0   9   9         25.16         21.62         6.88 o                         
   1   9   9          5.97          6.18         1.29 o                         
   2   9   9       1573.71       1575.31        17.37 o                         
   3   9   9         18.56         18.35         1.80 o                         
   4   9   9          8.98          8.48         1.43 o                         
  -4  10   9         96.85        106.12         5.08 o                         
  -3  10   9          3.52          2.51         0.88 o                         
  -2  10   9        600.50        564.08        11.29 o                         
  -1  10   9          1.06         -1.34         2.71 o                         
   0  10   9          1.61         -0.08         1.46 o                         
   1  10   9        203.38        193.26         5.83 o                         
   2  10   9        233.99        227.45         8.09 o                         
   3  10   9          1.44         -0.90         1.48 o                         
  -4  11   9          9.74         10.74         1.72 o                         
  -3  11   9         22.62         18.40         4.75 o                         
  -2  11   9         91.89        100.37         4.50 o                         
  -1  11   9        108.64         96.81         6.10 o                         
   0  11   9        431.50        423.53        15.98 o                         
   1  11   9        416.92        416.15         8.19 o                         
   2  11   9          2.37          1.87         1.22 o                         
   3  11   9        105.81        105.67         5.37 o                         
  -4  12   9          5.34          4.67         1.07 o                         
  -3  12   9          0.39          0.34         0.80 o                         
  -2  12   9         27.99         28.17         2.51 o                         
  -1  12   9         63.92         55.77         3.47 o                         
   0  12   9          1.47          0.67         1.52 o                         
   1  12   9          5.40          7.35         1.46 o                         
   2  12   9         52.28         52.44         3.23 o                         
   3  12   9        122.17        121.94         5.33 o                         
  -3  13   9         38.15         29.91         3.79 o                         
  -2  13   9          4.17          0.60         1.03 o                         
  -1  13   9        118.14        121.29         6.95 o                         
   0  13   9          0.09          1.64         1.60 o                         
   1  13   9         12.84         11.71         3.28 o                         
   2  13   9         19.53         15.98         2.66 o                         
   3  13   9          0.60         -1.02         1.02 o                         
  -3  14   9          9.38          5.86         1.43 o                         
  -2  14   9         58.79         57.12         2.93 o                         
  -1  14   9        212.13        199.25         5.96 o                         
   0  14   9         40.06         44.03         2.35 o                         
   1  14   9         33.74         33.80         3.61 o                         
   2  14   9        264.78        302.47         9.14 o                         
  -2  15   9         29.03         35.41         2.13 o                         
  -1  15   9          0.22         -1.01         1.01 o                         
   0  15   9          0.89         -0.09         0.83 o                         
   1  15   9         22.13         25.25         1.88 o                         
   2  15   9        415.05        462.27         9.75 o                         
  -2  16   9          0.56          0.34         1.66 o                         
  -1  16   9         27.17         25.66         1.86 o                         
   0  16   9         20.67         19.68         1.32 o                         
   1  16   9         25.83         29.96         1.48 o                         
   2  16   9          1.62          2.15         1.48 o                         
  -1  17   9          5.90          7.38         1.29 o                         
   0  17   9         20.78         23.62         2.09 o                         
   1  17   9          0.67         -0.11         0.51 o                         
  -5   0  10         56.52         47.65         2.87 o                         
  -4   0  10         19.41         24.26         3.26 o                         
  -3   0  10          9.55          9.31         1.72 o                         
  -2   0  10          4.19          9.71         4.26 o                         
  -1   0  10      10504.80      11964.61       120.83 o                         
   0   0  10        327.40        327.50        13.52 o                         
   1   0  10        247.39        242.57        10.86 o                         
   2   0  10          0.60         -2.25         2.25 o                         
   3   0  10         73.43         87.23         4.96 o                         
   4   0  10        141.98        153.32         6.60 o                         
   5   0  10          1.82          1.64         1.02 o                         
  -5   1  10          0.78          1.60         1.07 o                         
  -4   1  10         20.51         19.23         1.63 o                         
  -3   1  10          3.13          1.89         1.04 o                         
  -2   1  10          0.06          2.72         2.66 o                         
  -1   1  10        786.08        880.25        23.03 o                         
   0   1  10        342.81        300.75        13.81 o                         
   1   1  10          0.58         -1.22         1.22 o                         
   2   1  10         66.75         66.83         7.62 o                         
   3   1  10         35.56         46.59         6.19 o                         
   4   1  10        190.41        200.04         5.25 o                         
   5   1  10          2.66          3.32         0.94 o                         
  -5   2  10        217.50        202.99         4.52 o                         
  -4   2  10         72.40         66.19         2.73 o                         
  -3   2  10        159.97        176.13         3.98 o                         
  -2   2  10         93.82        107.79        11.35 o                         
  -1   2  10         24.13         21.31         5.74 o                         
   0   2  10          7.35          4.24         3.61 o                         
   1   2  10        451.33        444.16        17.45 o                         
   2   2  10        239.76        246.13         9.14 o                         
   3   2  10        506.42        492.43         7.71 o                         
   4   2  10        165.05        169.17         5.82 o                         
   5   2  10         68.08         62.12         3.15 o                         
  -5   3  10         62.96         55.04         2.37 o                         
  -4   3  10        124.59        126.54         4.31 o                         
  -3   3  10         65.36         64.33         2.51 o                         
  -2   3  10          0.00          0.15         5.51 o                         
  -1   3  10        336.76        356.28        20.81 o                         
   0   3  10       1506.38       1487.80        33.35 o                         
   1   3  10        441.21        440.92        18.48 o                         
   2   3  10         20.08         18.98         2.05 o                         
   3   3  10        139.87        147.25         4.30 o                         
   4   3  10         51.95         46.73         3.30 o                         
   5   3  10          0.62          1.23         0.90 o                         
  -5   4  10         28.25         32.27         1.80 o                         
  -4   4  10        387.83        353.60         7.09 o                         
  -3   4  10         48.38         47.76         2.65 o                         
  -2   4  10        231.49        233.84         8.56 o                         
  -1   4  10        180.10        210.62         9.88 o                         
   0   4  10         46.67         57.16         7.29 o                         
   1   4  10        107.83        101.86         9.71 o                         
   2   4  10         24.87         25.29         1.85 o                         
   3   4  10         50.93         60.74         3.06 o                         
   4   4  10          3.90          4.75         1.76 o                         
   5   4  10          0.61          0.00         0.74 o                         
  -5   5  10         30.78         28.16         1.59 o                         
  -4   5  10         60.72         61.60         3.65 o                         
  -3   5  10        241.27        240.46         6.76 o                         
  -2   5  10        156.91        159.24         5.10 o                         
  -1   5  10          2.34          2.79         3.69 o                         
   0   5  10        999.98       1002.75        30.36 o                         
   1   5  10         12.37          8.15         3.40 o                         
   2   5  10         19.02         20.60         1.91 o                         
   3   5  10        288.72        304.08         8.70 o                         
   4   5  10          0.72         -0.49         1.27 o                         
   5   5  10          0.44          0.61         0.66 o                         
  -5   6  10          0.06          0.22         0.52 o                         
  -4   6  10         70.15         72.47         4.53 o                         
  -3   6  10       1583.75       1530.44        20.49 o                         
  -2   6  10          3.33          3.49         1.80 o                         
  -1   6  10        108.98        114.44        12.95 o                         
   0   6  10          3.50          5.98         3.56 o                         
   1   6  10       1764.19       1886.72        45.36 o                         
   2   6  10          7.90          9.18         1.94 o                         
   3   6  10         91.77        102.25         5.05 o                         
   4   6  10          0.38          2.50         1.31 o                         
  -4   7  10          0.14         -0.17         0.97 o                         
  -3   7  10        270.19        247.35         7.40 o                         
  -2   7  10         63.98         58.12         2.69 o                         
  -1   7  10          3.77          3.24         2.91 o                         
   0   7  10          0.28          0.78         2.95 o                         
   1   7  10          2.86          3.47         2.22 o                         
   2   7  10        128.74        131.80         5.04 o                         
   3   7  10         16.21         16.81         2.48 o                         
   4   7  10          0.05          1.23         1.07 o                         
  -4   8  10         21.78         24.62         1.77 o                         
  -3   8  10        111.94        103.43         4.79 o                         
  -2   8  10        629.50        590.71         9.34 o                         
  -1   8  10        437.90        401.76        10.44 o                         
   0   8  10        955.47        975.95        30.20 o                         
   1   8  10         97.41         92.35         3.78 o                         
   2   8  10         29.60         30.67         2.16 o                         
   3   8  10        172.40        179.90         7.33 o                         
   4   8  10         13.98         13.44         1.76 o                         
  -4   9  10          0.87          1.69         0.79 o                         
  -3   9  10        721.92        650.99        16.02 o                         
  -2   9  10        215.90        186.41         5.82 o                         
  -1   9  10          0.43          1.07         1.53 o                         
   0   9  10         42.58         52.56         3.96 o                         
   1   9  10        621.27        622.79         9.67 o                         
   2   9  10        320.60        329.68        10.30 o                         
   3   9  10        128.39        130.71         4.20 o                         
  -4  10  10         31.20         36.10         2.91 o                         
  -3  10  10         72.87         65.93         5.20 o                         
  -2  10  10        620.31        602.63        10.43 o                         
  -1  10  10        205.22        202.90         7.76 o                         
   0  10  10        227.31        216.31         7.97 o                         
   1  10  10        439.89        400.40        12.29 o                         
   2  10  10          0.78         -0.53         1.68 o                         
   3  10  10        150.09        147.30         6.51 o                         
  -4  11  10         31.99         38.31         2.62 o                         
  -3  11  10         23.88         20.98         2.97 o                         
  -2  11  10        104.19         82.04         3.97 o                         
  -1  11  10        331.52        328.43        18.42 o                         
   0  11  10          2.59          3.04         4.06 o                         
   1  11  10        118.33        114.76         5.00 o                         
   2  11  10         13.84         13.69         2.66 o                         
   3  11  10         82.23         80.51         4.55 o                         
  -3  12  10         12.04          7.93         1.17 o                         
  -2  12  10        181.12        173.45         6.60 o                         
  -1  12  10        611.03        537.11         9.93 o                         
   0  12  10         57.14         56.30         4.75 o                         
   1  12  10         75.00         72.75         3.61 o                         
   2  12  10        101.72        106.70         6.31 o                         
   3  12  10         78.97         78.71         4.06 o                         
  -3  13  10         27.60         25.37         4.26 o                         
  -2  13  10         37.58         40.35         2.60 o                         
  -1  13  10          5.98          4.98         1.48 o                         
   0  13  10         14.60         11.27         2.25 o                         
   1  13  10          1.46          1.15         1.64 o                         
   2  13  10          0.60         -2.01         2.01 o                         
   3  13  10          7.24          7.05         1.27 o                         
  -3  14  10         12.53         16.39         1.88 o                         
  -2  14  10         10.18          7.07         1.23 o                         
  -1  14  10          3.09          4.74         1.41 o                         
   0  14  10         14.88         13.17         1.41 o                         
   1  14  10          5.08          4.75         1.72 o                         
   2  14  10        118.26        118.25         5.53 o                         
  -2  15  10         91.18        105.21         3.91 o                         
  -1  15  10          1.29          1.71         1.41 o                         
   0  15  10          0.07          0.96         0.91 o                         
   1  15  10         59.36         69.26         2.86 o                         
   2  15  10         25.49         25.53         2.34 o                         
  -2  16  10         26.23         35.24         2.38 o                         
  -1  16  10          0.99          1.28         0.74 o                         
   0  16  10          0.51          1.18         0.82 o                         
   1  16  10        162.12        182.56         3.27 o                         
  -1  17  10          1.12          2.54         0.82 o                         
   0  17  10         22.61         29.26         1.53 o                         
  -5   1  11          5.28          3.52         1.11 o                         
  -4   1  11        100.54         94.57         3.13 o                         
  -3   1  11        706.54        750.90         8.80 o                         
  -2   1  11        404.71        412.07        17.19 o                         
  -1   1  11        429.91        514.82        18.43 o                         
   0   1  11         19.20         20.98         3.43 o                         
   1   1  11         11.35         12.13         3.61 o                         
   2   1  11          1.50          3.82         1.47 o                         
   3   1  11         25.17         28.53         2.19 o                         
   4   1  11         24.23         23.64         3.46 o                         
   5   1  11         34.62         31.84         2.25 o                         
  -5   2  11          7.81          8.48         1.52 o                         
  -4   2  11        647.48        632.41        13.08 o                         
  -3   2  11        333.08        333.25         5.48 o                         
  -2   2  11        277.41        280.17         9.42 o                         
  -1   2  11        695.68        775.00        21.99 o                         
   0   2  11        893.13        877.15        17.84 o                         
   1   2  11          0.29          2.21         2.58 o                         
   2   2  11        118.08        114.80         3.46 o                         
   3   2  11         23.43         27.04         3.07 o                         
   4   2  11        209.55        199.88         5.18 o                         
   5   2  11          0.15          1.43         0.90 o                         
  -5   3  11         16.14         13.39         1.21 o                         
  -4   3  11          6.94          9.94         3.04 o                         
  -3   3  11        649.91        638.46         7.51 o                         
  -2   3  11        765.26        730.23        15.41 o                         
  -1   3  11        618.52        664.85        19.75 o                         
   0   3  11        613.16        633.33        23.48 o                         
   1   3  11        219.98        228.63        13.73 o                         
   2   3  11          0.87          3.20         0.77 o                         
   3   3  11       2316.84       2250.71        17.57 o                         
   4   3  11          4.46          5.94         1.58 o                         
   5   3  11          8.61          7.25         1.23 o                         
  -5   4  11          0.81          1.33         0.70 o                         
  -4   4  11         20.57         26.26         2.39 o                         
  -3   4  11        600.27        629.22         8.92 o                         
  -2   4  11         86.34         83.55         3.81 o                         
  -1   4  11          6.48         13.87         3.23 o                         
   0   4  11         14.85         12.50         4.34 o                         
   1   4  11          0.36         -1.97         2.29 o                         
   2   4  11        127.64        122.15         3.32 o                         
   3   4  11        798.90        753.86         9.80 o                         
   4   4  11          8.33         11.43         2.21 o                         
   5   4  11         39.57         36.34         2.21 o                         
  -5   5  11          0.55          2.42         0.59 o                         
  -4   5  11         28.63         26.54         2.55 o                         
  -3   5  11        519.65        507.88        13.91 o                         
  -2   5  11          1.21          1.81         1.29 o                         
  -1   5  11          8.91         10.65         4.96 o                         
   0   5  11        411.23        393.18        20.20 o                         
   1   5  11        144.22        134.35        12.01 o                         
   2   5  11        250.68        258.18         6.71 o                         
   3   5  11         68.51         74.65         5.84 o                         
   4   5  11          2.41          4.18         1.64 o                         
  -4   6  11         48.90         46.79         2.99 o                         
  -3   6  11         17.77         18.12         2.73 o                         
  -2   6  11          0.71          1.03         1.30 o                         
  -1   6  11         63.59         53.35         9.14 o                         
   0   6  11         15.43         10.65         3.40 o                         
   1   6  11          6.59          2.94         1.28 o                         
   2   6  11        286.31        316.15         6.43 o                         
   3   6  11         27.13         62.69         4.92 o                         
   4   6  11         15.94         14.18         2.05 o                         
  -4   7  11         10.24          9.02         1.58 o                         
  -3   7  11        761.74        747.42        31.94 o                         
  -2   7  11        454.90        412.20        11.85 o                         
  -1   7  11         98.24         96.59         5.20 o                         
   0   7  11          0.41          0.71         1.06 o                         
   1   7  11         48.88         47.09         4.53 o                         
   2   7  11         45.41         48.93         2.70 o                         
   3   7  11          0.30          2.68         1.22 o                         
   4   7  11          0.10          0.61         1.07 o                         
  -4   8  11         43.77         44.59         2.10 o                         
  -3   8  11        114.52         96.77         4.55 o                         
  -2   8  11        352.05        324.53         9.50 o                         
  -1   8  11         47.98         42.17         4.40 o                         
   0   8  11         43.12         48.14         3.68 o                         
   1   8  11         74.78         87.17         3.69 o                         
   2   8  11          1.44          0.90         1.05 o                         
   3   8  11        170.64        171.64         4.85 o                         
   4   8  11          3.11          3.97         1.19 o                         
  -4   9  11         57.14         67.97         2.73 o                         
  -3   9  11          8.73          4.76         1.43 o                         
  -2   9  11        203.24        206.46         6.00 o                         
  -1   9  11        781.68        714.28        13.96 o                         
   0   9  11        312.73        306.99         9.26 o                         
   1   9  11       1151.14       1134.28        20.24 o                         
   2   9  11        159.92        164.27        10.53 o                         
   3   9  11        295.09        318.76         7.09 o                         
  -4  10  11         82.02        103.46         4.43 o                         
  -3  10  11         65.47         60.85         4.83 o                         
  -2  10  11         17.25         10.20         1.63 o                         
  -1  10  11         59.28         57.71         4.43 o                         
   0  10  11         19.17         18.26         4.04 o                         
   1  10  11         78.81         79.56         3.66 o                         
   2  10  11         73.65         73.26         5.49 o                         
   3  10  11        135.62        133.98         5.94 o                         
  -4  11  11         14.12         15.49         1.64 o                         
  -3  11  11          0.03          1.88         1.48 o                         
  -2  11  11        444.77        398.62         8.30 o                         
  -1  11  11        612.54        577.69        15.32 o                         
   0  11  11         77.07         66.72         4.74 o                         
   1  11  11        231.18        224.45         9.46 o                         
   2  11  11        121.08        117.59         6.72 o                         
   3  11  11        233.49        224.37         7.17 o                         
  -3  12  11          4.72          3.97         1.68 o                         
  -2  12  11          0.69          0.55         1.72 o                         
  -1  12  11         17.14         25.82         2.44 o                         
   0  12  11          2.07         -1.93         1.93 o                         
   1  12  11        214.96        211.02         9.06 o                         
   2  12  11         23.65         23.81         3.07 o                         
   3  12  11          4.20          5.24         1.31 o                         
  -3  13  11          5.39          4.34         1.39 o                         
  -2  13  11          0.33         -0.14         0.84 o                         
  -1  13  11         76.84         62.32         3.39 o                         
   0  13  11        115.06        131.33         4.92 o                         
   1  13  11         16.76         15.28         2.75 o                         
   2  13  11         30.14         30.07         3.11 o                         
  -3  14  11        151.78        186.92         5.24 o                         
  -2  14  11          1.68          1.21         1.13 o                         
  -1  14  11         35.65         30.40         2.31 o                         
   0  14  11         62.36         63.17         2.78 o                         
   1  14  11          6.13          6.23         1.68 o                         
   2  14  11          0.84          2.34         1.35 o                         
  -2  15  11          0.00          1.41         0.75 o                         
  -1  15  11         25.95         25.87         2.05 o                         
   0  15  11          0.49         -0.65         0.73 o                         
   1  15  11         59.37         81.71         2.78 o                         
   2  15  11         35.38         45.75         1.96 o                         
  -1  16  11         79.84         90.48         2.96 o                         
   0  16  11         11.55         10.59         1.39 o                         
   1  16  11         12.18         15.91         1.00 o                         
  -5   0  12         59.67         49.25         2.46 o                         
  -4   0  12         20.40         21.97         2.26 o                         
  -3   0  12         99.68         98.28         4.42 o                         
  -2   0  12          0.18          1.30         2.13 o                         
  -1   0  12        147.51        167.95        15.82 o                         
   0   0  12       2422.72       2403.57        41.47 o                         
   1   0  12         55.23         45.19         5.53 o                         
   2   0  12        415.30        436.25        10.24 o                         
   3   0  12        158.29        226.59         8.44 o                         
   4   0  12         13.65         15.28         2.29 o                         
  -5   1  12          7.44          7.09         1.27 o                         
  -4   1  12         65.74         73.64         2.70 o                         
  -3   1  12          3.52          3.76         0.89 o                         
  -2   1  12        327.45        340.28         8.12 o                         
  -1   1  12        215.95        262.79        13.71 o                         
   0   1  12         11.00         14.24         6.27 o                         
   1   1  12         66.25         63.84         7.21 o                         
   2   1  12        128.73        127.71         3.43 o                         
   3   1  12        352.88        395.64        13.15 o                         
   4   1  12          0.11          3.23         1.14 o                         
  -5   2  12          7.44          8.19         1.35 o                         
  -4   2  12         20.08         19.48         1.87 o                         
  -3   2  12         98.80        110.98         3.87 o                         
  -2   2  12        167.61        167.29         6.12 o                         
  -1   2  12         25.09         21.73         4.13 o                         
   0   2  12        854.77        793.09        26.96 o                         
   1   2  12        317.49        328.00        16.51 o                         
   2   2  12         96.47         89.46         2.73 o                         
   3   2  12        661.41        649.65        11.23 o                         
   4   2  12          0.50          2.68         1.17 o                         
  -5   3  12          7.23          7.83         1.35 o                         
  -4   3  12         29.57         27.09         2.08 o                         
  -3   3  12       1190.51       1250.99        12.69 o                         
  -2   3  12        520.34        485.40         9.52 o                         
  -1   3  12         13.10          8.24         6.86 o                         
   0   3  12        409.92        454.77        21.35 o                         
   1   3  12        888.99        917.90        28.76 o                         
   2   3  12         68.35         70.36         2.49 o                         
   3   3  12       1056.97       1028.99        12.97 o                         
   4   3  12         73.64         64.25         3.03 o                         
  -5   4  12         87.91         82.56         3.44 o                         
  -4   4  12        370.97        339.30         6.38 o                         
  -3   4  12        396.65        363.38         6.85 o                         
  -2   4  12         51.59         51.12         3.15 o                         
  -1   4  12         24.85         21.31         7.87 o                         
   0   4  12        290.60        284.40        17.45 o                         
   1   4  12        613.76        682.01        26.35 o                         
   2   4  12        496.73        520.84         6.72 o                         
   3   4  12        282.96        272.32         7.33 o                         
   4   4  12         90.72         87.40         4.83 o                         
  -5   5  12         20.25         17.62         1.52 o                         
  -4   5  12          2.90          3.19         1.52 o                         
  -3   5  12       1170.71       1152.38        15.61 o                         
  -2   5  12         16.05         12.99         2.04 o                         
  -1   5  12        257.93        286.33        20.81 o                         
   0   5  12        323.26        300.63        18.77 o                         
   1   5  12          6.78         10.28         1.39 o                         
   2   5  12         50.15         61.36         2.98 o                         
   3   5  12       2001.42       1996.29        23.52 o                         
   4   5  12         94.55         95.71         4.83 o                         
  -4   6  12          3.75          5.52         1.36 o                         
  -3   6  12        312.47        325.72         8.57 o                         
  -2   6  12       2027.03       1918.50        37.98 o                         
  -1   6  12        320.95        295.73        14.32 o                         
   0   6  12         52.17         54.79         7.70 o                         
   1   6  12         78.90         77.30         3.92 o                         
   2   6  12        147.33        159.01         4.72 o                         
   3   6  12        439.36        433.54         8.77 o                         
   4   6  12         17.74         17.50         2.21 o                         
  -4   7  12          7.45          6.04         1.22 o                         
  -3   7  12         22.44         22.40         2.49 o                         
  -2   7  12         83.83         77.85         4.33 o                         
  -1   7  12          0.03          2.63         1.43 o                         
   0   7  12        169.69        153.22         6.29 o                         
   1   7  12        708.86        743.63        14.42 o                         
   2   7  12         13.43         14.19         1.60 o                         
   3   7  12        161.87        159.57         4.73 o                         
   4   7  12        109.41        103.54         4.55 o                         
  -4   8  12        165.38        175.80         3.78 o                         
  -3   8  12          6.51          3.81         1.49 o                         
  -2   8  12          0.23          0.45         1.29 o                         
  -1   8  12         12.35          9.90         2.15 o                         
   0   8  12         84.79         62.52         4.25 o                         
   1   8  12         26.33         28.87         3.14 o                         
   2   8  12          0.43          1.11         0.96 o                         
   3   8  12         36.08         38.21         3.79 o                         
   4   8  12         62.40         55.56         3.11 o                         
  -4   9  12         66.96         74.44         2.97 o                         
  -3   9  12         27.04         19.47         2.11 o                         
  -2   9  12        262.75        280.80         5.81 o                         
  -1   9  12        441.69        393.98        17.89 o                         
   0   9  12        113.70        108.51         5.69 o                         
   1   9  12         14.41         14.29         2.34 o                         
   2   9  12        107.33        108.99         6.56 o                         
   3   9  12         36.66         38.35         2.24 o                         
  -4  10  12         22.12         23.11         2.09 o                         
  -3  10  12        130.92        116.73         6.27 o                         
  -2  10  12          0.04          0.27         0.97 o                         
  -1  10  12        398.39        412.65        11.90 o                         
   0  10  12        291.68        284.15         9.33 o                         
   1  10  12        726.80        751.57        25.34 o                         
   2  10  12         48.29         46.75         4.47 o                         
   3  10  12        400.23        377.33         9.51 o                         
  -3  11  12         86.62         82.81         5.00 o                         
  -2  11  12        117.20        105.79         4.30 o                         
  -1  11  12        198.45        194.83         8.93 o                         
   0  11  12         74.25         67.20         5.08 o                         
   1  11  12         78.92         85.10         5.86 o                         
   2  11  12         41.73         36.59         3.73 o                         
   3  11  12        124.73        117.27         4.96 o                         
  -3  12  12          0.37         -1.35         1.35 o                         
  -2  12  12         42.88         47.87         2.75 o                         
  -1  12  12        172.82        184.07         5.65 o                         
   0  12  12        257.98        248.74         6.90 o                         
   1  12  12          0.34          0.45         1.76 o                         
   2  12  12         86.05         84.37         5.29 o                         
   3  12  12          0.19         -0.29         0.90 o                         
  -3  13  12          0.11         -1.19         1.19 o                         
  -2  13  12         10.94          8.37         2.23 o                         
  -1  13  12         92.45         90.16         3.85 o                         
   0  13  12         34.93         31.34         5.27 o                         
   1  13  12          9.01          7.33         1.93 o                         
   2  13  12         31.71         34.25         3.20 o                         
  -2  14  12         52.57         57.76         2.93 o                         
  -1  14  12         25.89         27.89         2.15 o                         
   0  14  12         59.09         62.84         2.50 o                         
   1  14  12          0.65         -1.35         1.52 o                         
   2  14  12         18.75         20.69         2.17 o                         
  -2  15  12          2.42          4.00         0.78 o                         
  -1  15  12        115.07        117.42         3.73 o                         
   0  15  12         44.13         45.55         1.92 o                         
   1  15  12         42.56         43.57         1.78 o                         
   2  15  12          3.63          2.05         0.86 o                         
  -1  16  12        112.89        132.83         5.53 o                         
   0  16  12         18.72         21.24         1.50 o                         
   1  16  12         58.43         63.87         2.42 o                         
  -4   1  13         11.77         10.54         1.21 o                         
  -3   1  13        151.47        168.42         4.71 o                         
  -2   1  13         10.97         14.60         2.09 o                         
  -1   1  13        106.36        103.83         9.10 o                         
   0   1  13         12.84         10.56         3.10 o                         
   1   1  13         37.27         16.96         3.97 o                         
   2   1  13          0.17          0.27         0.72 o                         
   3   1  13         56.35         63.40         3.26 o                         
   4   1  13        114.98        118.91         4.06 o                         
  -5   2  13          0.65          0.12         0.70 o                         
  -4   2  13          0.92          0.59         0.99 o                         
  -3   2  13        916.15        972.98        11.20 o                         
  -2   2  13          2.69          2.44         1.39 o                         
  -1   2  13        164.58        163.10        11.07 o                         
   0   2  13         66.18         64.04         8.40 o                         
   1   2  13        942.80        889.09        27.99 o                         
   2   2  13        135.65        141.42         3.20 o                         
   3   2  13         10.99         16.39         2.04 o                         
   4   2  13        166.00        152.86         4.56 o                         
  -5   3  13         55.14         52.32         2.62 o                         
  -4   3  13         38.48         36.03         2.22 o                         
  -3   3  13         43.68         30.26         2.21 o                         
  -2   3  13        161.35        145.10         5.39 o                         
  -1   3  13         40.95         40.24        10.12 o                         
   0   3  13        111.95         98.05        10.86 o                         
   1   3  13        223.41        242.01         5.34 o                         
   2   3  13          0.45          1.35         0.73 o                         
   3   3  13        898.98        866.63        13.58 o                         
   4   3  13          0.03          2.19         1.37 o                         
  -4   4  13        244.58        225.95         4.99 o                         
  -3   4  13        137.23        129.66         4.53 o                         
  -2   4  13         35.63         39.65         3.06 o                         
  -1   4  13         33.47         31.67        10.20 o                         
   0   4  13        510.37        534.42        25.57 o                         
   1   4  13        333.10        346.30         6.44 o                         
   2   4  13        149.06        154.63         3.86 o                         
   3   4  13       1304.08       1211.26        19.85 o                         
   4   4  13         47.51         41.18         3.44 o                         
  -4   5  13         19.74         18.00         1.94 o                         
  -3   5  13          5.59          1.50         2.23 o                         
  -2   5  13       2444.08       2487.68        45.28 o                         
  -1   5  13          0.20         -0.29         6.35 o                         
   0   5  13        269.81        293.77         8.30 o                         
   1   5  13        363.13        404.44         8.84 o                         
   2   5  13         36.94         36.29         2.86 o                         
   3   5  13        225.59        223.72         8.19 o                         
   4   5  13          8.28          4.67         1.56 o                         
  -4   6  13         59.31         61.69         3.11 o                         
  -3   6  13         12.33          9.95         1.85 o                         
  -2   6  13         25.25         21.09         2.70 o                         
  -1   6  13        629.80        615.11        14.18 o                         
   0   6  13          1.64          0.12         2.48 o                         
   1   6  13        162.25        171.55         5.19 o                         
   2   6  13          9.61         11.80         1.97 o                         
   3   6  13        138.45        137.87         4.52 o                         
   4   6  13         58.34         51.30         3.36 o                         
  -4   7  13          5.30          5.66         1.20 o                         
  -3   7  13         86.20         86.73         4.34 o                         
  -2   7  13       2685.33       2713.41        53.06 o                         
  -1   7  13          2.15          0.64         1.57 o                         
   0   7  13         15.05         12.03         2.07 o                         
   1   7  13        385.88        418.26        11.11 o                         
   2   7  13         41.46         37.86         2.53 o                         
   3   7  13        198.22        198.61         5.24 o                         
   4   7  13          3.65          4.18         1.31 o                         
  -4   8  13          5.70          4.79         0.77 o                         
  -3   8  13          9.56          6.20         1.43 o                         
  -2   8  13         13.35          4.51         1.53 o                         
  -1   8  13          1.38          0.28         1.47 o                         
   0   8  13          2.08         -0.67         1.38 o                         
   1   8  13         35.27         32.34         3.45 o                         
   2   8  13        292.53        306.62        11.68 o                         
   3   8  13        239.87        243.28        11.41 o                         
   4   8  13          3.62          1.72         0.94 o                         
  -4   9  13         19.23         17.28         1.97 o                         
  -3   9  13         22.76         19.32         2.06 o                         
  -2   9  13        116.88         90.61         3.33 o                         
  -1   9  13        196.72        184.26        10.28 o                         
   0   9  13         36.76         30.90         3.21 o                         
   1   9  13        367.49        369.91        19.50 o                         
   2   9  13        129.27        135.87         7.21 o                         
   3   9  13         40.49         42.48         2.27 o                         
  -4  10  13         69.01         67.61         2.99 o                         
  -3  10  13          2.45          0.33         1.39 o                         
  -2  10  13          1.71          2.06         1.50 o                         
  -1  10  13         64.69         82.36         5.78 o                         
   0  10  13         44.02         33.34        11.08 o                         
   1  10  13          0.52          0.70         1.80 o                         
   2  10  13        113.10        112.10         6.47 o                         
   3  10  13         57.14         52.20         3.48 o                         
  -3  11  13          8.50          6.72         1.64 o                         
  -2  11  13         64.63         56.19         3.46 o                         
  -1  11  13        662.19        658.78        15.98 o                         
   0  11  13         98.64        110.26         5.92 o                         
   1  11  13          4.19          2.34         1.80 o                         
   2  11  13         84.00         92.40         5.61 o                         
   3  11  13         28.37         22.58         2.17 o                         
  -3  12  13         52.22         60.56         3.73 o                         
  -2  12  13         37.00         29.87         3.73 o                         
  -1  12  13          0.00          0.05         0.93 o                         
   0  12  13        110.31        101.46         4.27 o                         
   1  12  13         45.25         49.54         4.34 o                         
   2  12  13         13.61         10.74         2.05 o                         
   3  12  13          0.68          1.93         0.90 o                         
  -3  13  13         30.48         27.08         2.17 o                         
  -2  13  13         11.20         10.59         1.25 o                         
  -1  13  13          0.78         -0.35         0.99 o                         
   0  13  13        221.75        204.66         5.69 o                         
   1  13  13          4.53          5.53         1.72 o                         
   2  13  13          0.38         -0.29         1.07 o                         
  -2  14  13         26.42         23.99         1.78 o                         
  -1  14  13         16.44         22.62         1.91 o                         
   0  14  13         82.91         88.34         2.82 o                         
   1  14  13         16.70         15.34         1.54 o                         
   2  14  13          6.34          7.05         0.93 o                         
  -2  15  13          4.75          7.91         1.31 o                         
  -1  15  13         31.77         38.01         2.05 o                         
   0  15  13         33.99         35.61         2.40 o                         
   1  15  13          2.37          2.51         0.65 o                         
  -1  16  13         60.81         67.32         2.87 o                         
   0  16  13         19.38         17.78         3.50 o                         
  -4   0  14        263.03        253.59         8.95 o                         
  -3   0  14         29.57         26.73         8.34 o                         
  -2   0  14         95.58         90.18         6.24 o                         
  -1   0  14         59.86         58.84        10.41 o                         
   0   0  14        261.80        275.02        20.36 o                         
   1   0  14         12.14         16.01         1.69 o                         
   2   0  14         19.61         17.58         1.85 o                         
   3   0  14         87.97         96.29         5.74 o                         
   4   0  14        131.12        125.54         5.90 o                         
  -4   1  14        147.27        141.30         4.09 o                         
  -3   1  14        148.89        153.34         5.97 o                         
  -2   1  14        144.20        159.30         5.89 o                         
  -1   1  14          4.95          5.63         3.66 o                         
   0   1  14       1064.43       1094.21        33.48 o                         
   1   1  14        122.32        124.88         3.04 o                         
   2   1  14          3.24          2.98         0.86 o                         
   3   1  14          1.61         10.82         6.02 o                         
   4   1  14          0.81          1.88         1.01 o                         
  -4   2  14          9.32          8.21         1.28 o                         
  -3   2  14        220.93        236.43         6.65 o                         
  -2   2  14         18.28         22.65         2.73 o                         
  -1   2  14          0.30          5.11         9.49 o                         
   0   2  14       1947.28       2059.67        48.68 o                         
   1   2  14          0.33          0.60         0.69 o                         
   2   2  14          0.01          0.21         0.68 o                         
   3   2  14         42.16         41.67         2.75 o                         
   4   2  14        237.30        227.24         6.15 o                         
  -4   3  14         30.03         27.46         1.91 o                         
  -3   3  14        189.70        156.02         4.82 o                         
  -2   3  14        854.05        901.20        13.33 o                         
  -1   3  14         66.06         67.82         8.17 o                         
   0   3  14        572.58        610.64         8.75 o                         
   1   3  14         22.76         29.80         1.57 o                         
   2   3  14          5.43          5.30         0.88 o                         
   3   3  14         56.57         52.90         3.07 o                         
   4   3  14         67.50         63.58         2.88 o                         
  -4   4  14          1.73          1.85         1.10 o                         
  -3   4  14         44.28         36.20         2.49 o                         
  -2   4  14          0.28          0.81         4.14 o                         
  -1   4  14         28.69         44.17        11.23 o                         
   0   4  14        110.25        110.63         3.89 o                         
   1   4  14        319.22        321.21         4.94 o                         
   2   4  14        644.65        637.94        14.90 o                         
   3   4  14        143.01        130.26         4.66 o                         
   4   4  14         33.23         32.49         3.03 o                         
  -4   5  14          1.13          1.79         0.95 o                         
  -3   5  14         21.08         15.93         2.23 o                         
  -2   5  14        625.74        670.65        11.70 o                         
  -1   5  14         70.43         61.12         4.10 o                         
   0   5  14        478.51        514.53        11.27 o                         
   1   5  14         60.85         57.55         2.23 o                         
   2   5  14         66.05         70.73         2.81 o                         
   3   5  14          4.11          4.94         1.80 o                         
   4   5  14         35.42         35.98         2.99 o                         
  -4   6  14         14.47         17.11         1.70 o                         
  -3   6  14        183.79        169.54         6.07 o                         
  -2   6  14        646.35        664.35        12.21 o                         
  -1   6  14        154.10        148.64         6.06 o                         
   0   6  14          0.73          3.83         4.32 o                         
   1   6  14        189.31        179.93         8.01 o                         
   2   6  14        101.52        107.00         4.12 o                         
   3   6  14          7.08          7.58         1.33 o                         
   4   6  14        112.81        108.38         4.75 o                         
  -4   7  14          3.43          2.63         1.23 o                         
  -3   7  14         24.42         19.04         2.26 o                         
  -2   7  14       2047.64       2020.03        20.33 o                         
  -1   7  14         80.28         70.21         4.52 o                         
   0   7  14          0.20          0.65         3.20 o                         
   1   7  14        182.16        187.45         7.95 o                         
   2   7  14         28.92         28.93         2.43 o                         
   3   7  14          2.76          2.72         1.43 o                         
   4   7  14          6.22          5.74         1.39 o                         
  -4   8  14         12.98          9.12         0.90 o                         
  -3   8  14         44.00         38.93         2.91 o                         
  -2   8  14         17.48         11.98         1.93 o                         
  -1   8  14          6.59          2.75         1.17 o                         
   0   8  14         80.78         76.27         4.86 o                         
   1   8  14        212.81        211.59        10.69 o                         
   2   8  14        799.10        813.15        11.58 o                         
   3   8  14        159.77        158.10         4.45 o                         
  -4   9  14          0.00          0.16         0.78 o                         
  -3   9  14         43.83         44.33         2.69 o                         
  -2   9  14         74.53         70.77         3.98 o                         
  -1   9  14        680.64        682.33        14.93 o                         
   0   9  14          2.30          6.48         1.40 o                         
   1   9  14        326.70        330.82        11.35 o                         
   2   9  14         45.91         47.65         4.38 o                         
   3   9  14          3.07          3.28         1.31 o                         
  -3  10  14         56.27         63.67         4.22 o                         
  -2  10  14         53.38         41.43         2.60 o                         
  -1  10  14         12.42         19.05         3.32 o                         
   0  10  14        693.17        697.17        10.85 o                         
   1  10  14         96.90         98.62         6.19 o                         
   2  10  14        112.59        110.79         6.23 o                         
   3  10  14         10.85         11.68         1.76 o                         
  -3  11  14          1.35         -0.20         1.11 o                         
  -2  11  14          0.85          1.81         0.90 o                         
  -1  11  14         94.77         94.12         6.02 o                         
   0  11  14        174.99        161.42         8.09 o                         
   1  11  14         19.20         19.63         2.99 o                         
   2  11  14          0.03         -1.56         1.56 o                         
   3  11  14        225.54        199.26         5.53 o                         
  -3  12  14         12.51         15.57         1.88 o                         
  -2  12  14         10.35          6.90         1.43 o                         
  -1  12  14        336.38        350.68         7.22 o                         
   0  12  14        201.13        200.39         5.72 o                         
   1  12  14         14.57         11.68         2.42 o                         
   2  12  14          2.98          1.84         1.23 o                         
  -2  13  14          7.39          6.77         1.02 o                         
  -1  13  14        159.94        164.57         4.75 o                         
   0  13  14          8.34          6.53         1.74 o                         
   1  13  14          1.14          0.56         0.85 o                         
   2  13  14         39.36         37.45         2.91 o                         
  -2  14  14          3.44          2.75         0.98 o                         
  -1  14  14         26.52         21.94         1.74 o                         
   0  14  14        118.13        130.07         3.27 o                         
   1  14  14          0.65          0.17         0.79 o                         
   2  14  14          5.24          6.19         1.19 o                         
  -1  15  14          5.11          7.44         0.98 o                         
   0  15  14         35.81         33.72         3.46 o                         
   1  15  14          0.77          0.76         0.66 o                         
   0  16  14         22.90         27.53         1.88 o                         
  -4   1  15          3.13          2.34         1.30 o                         
  -3   1  15        314.06        283.50         8.72 o                         
  -2   1  15         21.69         17.22         2.50 o                         
  -1   1  15        166.80        157.93         4.38 o                         
   0   1  15        324.87        342.08         7.00 o                         
   1   1  15        455.58        466.70         6.08 o                         
   2   1  15          0.45          0.35         0.73 o                         
   3   1  15          3.52          3.98         1.33 o                         
   4   1  15         13.36         16.27         1.64 o                         
  -4   2  15          1.79          1.75         1.27 o                         
  -3   2  15         22.99         24.06         2.84 o                         
  -2   2  15       1459.14       1557.97        19.89 o                         
  -1   2  15          0.69          2.85         1.75 o                         
   0   2  15        213.91        232.47         7.21 o                         
   1   2  15          7.35          5.78         0.98 o                         
   2   2  15          2.27          1.31         0.72 o                         
   3   2  15         16.55         16.55         1.91 o                         
   4   2  15         37.74         37.37         2.35 o                         
  -4   3  15        126.93        127.32         4.02 o                         
  -3   3  15         74.07         71.75         4.43 o                         
  -2   3  15          7.90          7.28         1.80 o                         
  -1   3  15        148.73        144.98         4.45 o                         
   0   3  15          5.91          5.41         1.11 o                         
   1   3  15        199.94        197.69         3.98 o                         
   2   3  15         46.29         46.98         2.21 o                         
   3   3  15         23.67         23.02         3.59 o                         
   4   3  15         42.52         39.25         2.30 o                         
  -4   4  15          7.47         11.60         1.57 o                         
  -3   4  15         46.27         44.98         2.89 o                         
  -2   4  15        998.96        960.36        21.77 o                         
  -1   4  15        287.85        273.49         8.16 o                         
   0   4  15         70.40         67.56         3.94 o                         
   1   4  15         27.22         32.15         1.75 o                         
   2   4  15         26.97         29.22         1.69 o                         
   3   4  15          2.17          0.29         1.03 o                         
   4   4  15        180.39        166.72         6.35 o                         
  -4   5  15         77.38         78.37         3.20 o                         
  -3   5  15        234.68        218.47         6.75 o                         
  -2   5  15         59.10         68.96         6.24 o                         
  -1   5  15       1251.08       1196.19        55.31 o                         
   0   5  15        131.66        125.31         7.60 o                         
   1   5  15         18.79         21.85         2.79 o                         
   2   5  15        101.55        106.88         3.66 o                         
   3   5  15        241.24        222.27         5.68 o                         
   4   5  15        586.76        526.92        10.53 o                         
  -4   6  15          2.76          3.86         0.97 o                         
  -3   6  15         60.28         48.62         3.29 o                         
  -2   6  15         38.48         33.41         2.92 o                         
  -1   6  15         37.45         35.05         3.19 o                         
   0   6  15        100.15        117.76         5.75 o                         
   1   6  15        113.27        121.96         4.51 o                         
   2   6  15          8.78          5.69         1.86 o                         
   3   6  15          0.01         -0.49         0.94 o                         
   4   6  15        133.48        114.77         4.71 o                         
  -4   7  15          3.48          2.30         2.01 o                         
  -3   7  15          0.96          0.90         1.19 o                         
  -2   7  15        205.92        183.84         6.40 o                         
  -1   7  15        675.65        666.22        12.98 o                         
   0   7  15         10.25         12.62         3.85 o                         
   1   7  15         64.25         74.53         4.85 o                         
   2   7  15          3.05          3.65         1.29 o                         
   3   7  15        216.56        209.81         5.24 o                         
   4   7  15        170.87        168.73         5.08 o                         
  -4   8  15        133.13        131.99         3.27 o                         
  -3   8  15          6.09          4.33         1.29 o                         
  -2   8  15        488.37        512.58        11.31 o                         
  -1   8  15        142.88        120.13         4.29 o                         
   0   8  15         30.81         30.75         3.26 o                         
   1   8  15         21.73         21.36         2.91 o                         
   2   8  15         62.67         59.14         3.31 o                         
   3   8  15          3.01          1.58         1.25 o                         
  -3   9  15         25.13         22.33         1.91 o                         
  -2   9  15         16.56          6.96         1.55 o                         
  -1   9  15        107.73         97.12         4.64 o                         
   0   9  15          8.31          7.34         1.43 o                         
   1   9  15          0.69          1.35         1.93 o                         
   2   9  15        210.42        214.33         8.56 o                         
   3   9  15         36.60         30.94         2.62 o                         
  -3  10  15          8.49          9.14         1.76 o                         
  -2  10  15          7.51          7.21         2.17 o                         
  -1  10  15          2.75          1.02         1.43 o                         
   0  10  15        488.45        475.26         8.83 o                         
   1  10  15         10.99         10.20         2.38 o                         
   2  10  15        416.63        430.59        11.64 o                         
   3  10  15         33.08         25.90         2.17 o                         
  -3  11  15         82.15         92.36         4.18 o                         
  -2  11  15          4.83          2.29         1.35 o                         
  -1  11  15          6.15          5.41         1.97 o                         
   0  11  15         57.23         73.04         3.53 o                         
   1  11  15         86.72         86.41         5.53 o                         
   2  11  15          0.33          0.53         1.39 o                         
  -2  12  15          5.87          7.47         1.31 o                         
  -1  12  15        139.25        146.45         4.53 o                         
   0  12  15          0.17         -0.04         0.99 o                         
   1  12  15         87.32         86.58         3.52 o                         
   2  12  15          0.96          1.23         1.15 o                         
  -2  13  15         19.85         19.83         2.25 o                         
  -1  13  15        240.35        267.34        11.98 o                         
   0  13  15        326.53        332.22         6.46 o                         
   1  13  15         17.84         14.38         1.45 o                         
   2  13  15         42.81         47.61         2.99 o                         
  -1  14  15         17.16         19.45         1.50 o                         
   0  14  15         22.28         21.80         1.29 o                         
   1  14  15          0.96          0.37         0.90 o                         
  -1  15  15          0.68          0.98         0.66 o                         
   0  15  15          9.38         15.16         1.72 o                         
   1  15  15         12.57         13.66         0.98 o                         
  -4   0  16         10.44         16.18         2.75 o                         
  -3   0  16         16.15         27.37         4.18 o                         
  -2   0  16        594.22        613.13        36.94 o                         
  -1   0  16         28.24         28.10         4.49 o                         
   0   0  16        296.43        325.70        10.04 o                         
   1   0  16        741.88        729.24        11.30 o                         
   2   0  16          1.24         14.72         6.08 o                         
   3   0  16         57.53         61.26         4.83 o                         
   4   0  16         37.24         38.19         3.28 o                         
  -4   1  16         11.96         16.00         2.36 o                         
  -3   1  16        205.81        197.33        12.58 o                         
  -2   1  16       1475.70       1489.72        17.88 o                         
  -1   1  16        548.14        551.01        18.49 o                         
   0   1  16         75.58         79.31         2.94 o                         
   1   1  16        206.10        228.83         4.56 o                         
   2   1  16        137.06        144.20         4.16 o                         
   3   1  16          3.38          4.58         1.64 o                         
   4   1  16          8.09          6.34         1.20 o                         
  -4   2  16         61.19         71.46         4.88 o                         
  -3   2  16        464.31        460.70        13.11 o                         
  -2   2  16        322.60        317.52        14.76 o                         
  -1   2  16          3.26          1.31         0.92 o                         
   0   2  16         25.01         23.50         2.21 o                         
   1   2  16         60.50         53.41         2.30 o                         
   2   2  16        551.01        571.79         7.13 o                         
   3   2  16        117.84        108.31         4.45 o                         
   4   2  16         69.81         63.23         2.84 o                         
  -4   3  16          0.56         -0.20         1.68 o                         
  -3   3  16          2.64          0.21         1.42 o                         
  -2   3  16         13.08         10.99         2.73 o                         
  -1   3  16         37.79         40.36         2.48 o                         
   0   3  16         78.07         77.70         5.59 o                         
   1   3  16         18.41         14.91         1.39 o                         
   2   3  16          1.45          2.34         0.87 o                         
   3   3  16          4.14          3.01         1.32 o                         
   4   3  16        198.46        162.58         6.23 o                         
  -4   4  16         85.41         95.22         5.61 o                         
  -3   4  16         28.86         26.22         4.30 o                         
  -2   4  16        319.09        295.85        15.10 o                         
  -1   4  16         51.16         55.09         8.07 o                         
   0   4  16         31.21         28.83         2.29 o                         
   1   4  16        222.74        227.92         7.21 o                         
   2   4  16          7.44          6.90         1.21 o                         
   3   4  16         57.32         51.43         3.06 o                         
   4   4  16        831.03        759.00        12.87 o                         
  -4   5  16         11.51         10.61         2.25 o                         
  -3   5  16         62.93         56.51         5.18 o                         
  -2   5  16         10.98          5.67        16.55 o                         
  -1   5  16        564.24        537.28        26.43 o                         
   0   5  16         65.08         67.49         4.45 o                         
   1   5  16        195.45        195.13         5.78 o                         
   2   5  16         19.08         17.53         1.66 o                         
   3   5  16         25.00         22.31         1.94 o                         
   4   5  16        340.70        334.31         8.11 o                         
  -4   6  16        203.91        220.93         7.46 o                         
  -3   6  16        223.21        224.41        13.56 o                         
  -2   6  16        558.51        558.02        18.32 o                         
  -1   6  16        477.42        452.04        20.10 o                         
   0   6  16          0.00          1.27         4.22 o                         
   1   6  16        103.76        104.64         4.61 o                         
   2   6  16        234.92        235.91         6.53 o                         
   3   6  16         33.91         25.37         2.01 o                         
   4   6  16        319.77        285.67         6.88 o                         
  -4   7  16          5.24          4.16         1.17 o                         
  -3   7  16          5.27          6.98         1.41 o                         
  -2   7  16        205.89        216.38         6.80 o                         
  -1   7  16        582.65        618.44        24.40 o                         
   0   7  16        106.33        117.38         6.00 o                         
   1   7  16        145.64        144.17         5.34 o                         
   2   7  16         20.74         19.20         2.11 o                         
   3   7  16          1.16          2.20         0.91 o                         
  -3   8  16          7.25          9.20         1.76 o                         
  -2   8  16        432.19        411.77         9.00 o                         
  -1   8  16          4.83          8.11         1.80 o                         
   0   8  16         97.53         84.09        14.53 o                         
   1   8  16         81.99         79.16         5.61 o                         
   2   8  16        517.79        525.20         9.24 o                         
   3   8  16          0.12         -0.43         0.81 o                         
  -3   9  16          9.05         10.94         1.52 o                         
  -2   9  16        129.69        124.99         5.45 o                         
  -1   9  16        165.44        157.37         5.75 o                         
   0   9  16          4.30          5.86         1.88 o                         
   1   9  16         10.27          9.26         2.34 o                         
   2   9  16          7.22         10.16         2.38 o                         
   3   9  16         18.39         18.44         1.93 o                         
  -3  10  16         98.46        114.69         4.47 o                         
  -2  10  16         17.82         16.88         2.46 o                         
  -1  10  16          7.54          6.27         1.97 o                         
   0  10  16          0.46          2.23         1.13 o                         
   1  10  16         81.77         75.76         5.20 o                         
   2  10  16        119.24        120.75         5.98 o                         
   3  10  16          0.03         -1.02         1.02 o                         
  -2  11  16         18.65         15.08         2.21 o                         
  -1  11  16         23.86         22.36         1.86 o                         
   0  11  16        173.05        178.84         5.57 o                         
   1  11  16         59.31         55.81         4.34 o                         
   2  11  16         73.21         76.17         4.47 o                         
  -2  12  16         33.16         30.32         2.66 o                         
  -1  12  16          0.01         -0.75         0.75 o                         
   0  12  16        679.54        670.27        24.01 o                         
   1  12  16         77.51         73.43         4.59 o                         
   2  12  16          0.62          1.27         0.98 o                         
  -1  13  16          9.60          6.94         2.13 o                         
   0  13  16          5.74          4.34         1.91 o                         
   1  13  16         37.03         38.84         2.99 o                         
   2  13  16         38.11         38.84         2.46 o                         
  -1  14  16          2.83          1.72         0.90 o                         
   0  14  16          0.22          0.16         0.86 o                         
   1  14  16          4.21          2.38         0.90 o                         
   0  15  16         89.89         95.10         3.48 o                         
  -4   1  17          2.86          2.62         1.09 o                         
  -3   1  17         65.17         62.36         4.07 o                         
  -2   1  17        285.14        299.30         8.71 o                         
  -1   1  17        151.34        156.01         4.77 o                         
   0   1  17          4.68          7.09         1.46 o                         
   1   1  17        225.63        237.36         4.76 o                         
   2   1  17         96.93         93.44         3.04 o                         
   3   1  17         28.96         22.93         2.25 o                         
   4   1  17          4.77          3.21         0.95 o                         
  -4   2  17         33.60         34.19         2.28 o                         
  -3   2  17         99.77         80.05         4.62 o                         
  -2   2  17        202.68        189.56         7.20 o                         
  -1   2  17        194.73        197.64         5.41 o                         
   0   2  17          5.70          5.50         1.25 o                         
   1   2  17        130.49        129.18         3.57 o                         
   2   2  17         19.17         23.24         1.70 o                         
   3   2  17         26.69         23.31         2.26 o                         
   4   2  17         76.24         69.62         2.79 o                         
  -4   3  17          1.43          2.54         1.60 o                         
  -3   3  17         17.53         16.23         2.26 o                         
  -2   3  17         97.60         83.59         5.88 o                         
  -1   3  17        153.05        157.51         6.53 o                         
   0   3  17         25.97         29.95         2.42 o                         
   1   3  17         10.60          9.39         1.22 o                         
   2   3  17        528.11        546.36         7.15 o                         
   3   3  17          0.32         -1.27         1.27 o                         
   4   3  17         81.38         68.92         4.02 o                         
  -4   4  17         15.84         20.53         2.62 o                         
  -3   4  17         74.99         67.07         6.31 o                         
  -2   4  17        159.04        121.69         8.03 o                         
  -1   4  17        731.84        756.53        14.17 o                         
   0   4  17          0.73          0.08         1.01 o                         
   1   4  17         34.52         33.24         2.23 o                         
   2   4  17         44.13         47.81         3.12 o                         
   3   4  17          0.00          1.19         1.93 o                         
   4   4  17          0.92          2.01         1.27 o                         
  -4   5  17         48.98         54.95         3.81 o                         
  -3   5  17         72.50         68.75         5.98 o                         
  -2   5  17         54.31         40.69         5.37 o                         
  -1   5  17        868.30        865.74        32.41 o                         
   0   5  17        206.14        199.61        13.34 o                         
   1   5  17         48.42         45.35         3.27 o                         
   2   5  17         30.81         29.97         2.56 o                         
   3   5  17         12.60         11.16         1.41 o                         
   4   5  17        678.17        590.92        10.00 o                         
  -4   6  17          7.64          5.16         1.48 o                         
  -3   6  17         47.42         42.12         4.63 o                         
  -2   6  17         12.33         15.53         3.97 o                         
  -1   6  17         26.22         15.91        13.97 o                         
   0   6  17         44.06         49.82         4.00 o                         
   1   6  17         91.76         96.84         4.54 o                         
   2   6  17          6.82          6.43         1.40 o                         
   3   6  17          1.36          0.60         0.79 o                         
  -4   7  17          9.39          9.34         1.27 o                         
  -3   7  17         33.71         37.57         3.93 o                         
  -2   7  17         66.66         48.27         5.61 o                         
  -1   7  17        283.66        318.24         9.42 o                         
   0   7  17        197.73        199.52        11.84 o                         
   1   7  17         29.29         28.14         3.38 o                         
   2   7  17         57.53         59.33         3.77 o                         
   3   7  17        341.60        325.23         6.19 o                         
  -3   8  17          5.42          5.74         1.72 o                         
  -2   8  17          4.72          2.17         2.05 o                         
  -1   8  17       1077.08       1065.52        16.84 o                         
   0   8  17         59.18         57.65         4.63 o                         
   1   8  17         85.33         82.85         5.65 o                         
   2   8  17        118.60        123.07         4.45 o                         
   3   8  17         22.40         19.79         2.05 o                         
  -3   9  17         64.03         58.18         3.73 o                         
  -2   9  17         24.59         22.76         2.08 o                         
  -1   9  17        336.57        308.70        12.46 o                         
   0   9  17          0.49         -0.12         1.68 o                         
   1   9  17          0.01          0.53         1.56 o                         
   2   9  17        124.68        142.67         6.51 o                         
   3   9  17         90.95         72.32         3.24 o                         
  -2  10  17          0.32         -0.04         1.02 o                         
  -1  10  17          0.02          2.25         1.43 o                         
   0  10  17        170.85        172.05         7.21 o                         
   1  10  17         96.99         92.36         5.49 o                         
   2  10  17          2.77          4.06         1.52 o                         
  -1  11  17         11.31         11.20         1.30 o                         
   0  11  17          0.02          1.52         1.35 o                         
   1  11  17        298.01        287.60         8.97 o                         
   2  11  17          0.14          0.78         1.02 o                         
  -1  12  17         16.75         17.50         2.01 o                         
   0  12  17         55.08         58.84         3.77 o                         
   1  12  17        147.30        146.77         5.90 o                         
   2  12  17         25.50         28.89         2.34 o                         
  -1  13  17          7.96         11.14         1.52 o                         
   0  13  17        300.98        346.13        12.13 o                         
   1  13  17          8.08         10.04         1.60 o                         
   0  14  17         47.67         58.14         3.03 o                         
   1  14  17         22.39         21.88         1.22 o                         
  -4   0  18          1.57          2.50         1.48 o                         
  -3   0  18        199.04        175.74         8.97 o                         
  -2   0  18        965.05        941.29        23.07 o                         
  -1   0  18         67.03         75.35         5.08 o                         
   0   0  18          9.05          7.25         2.09 o                         
   1   0  18          1.43          2.28         1.98 o                         
   2   0  18        188.79        190.72         6.20 o                         
   3   0  18         10.22          8.69         2.34 o                         
   4   0  18          1.35          0.57         0.98 o                         
  -4   1  18         49.36         59.51         2.82 o                         
  -3   1  18        119.54        109.96         7.81 o                         
  -2   1  18         53.54         60.55         4.34 o                         
  -1   1  18        774.54        797.70        10.98 o                         
   0   1  18          1.02          1.96         1.04 o                         
   1   1  18        301.69        312.46         6.85 o                         
   2   1  18         46.63         63.31         7.26 o                         
   3   1  18          0.00          0.31         1.34 o                         
   4   1  18          0.73          1.16         0.73 o                         
  -4   2  18          7.16          5.53         1.68 o                         
  -3   2  18         17.08         15.90         2.89 o                         
  -2   2  18          3.89          1.34         1.71 o                         
  -1   2  18        158.16        162.79         6.76 o                         
   0   2  18          5.80          5.00         1.32 o                         
   1   2  18          0.24          1.17         0.92 o                         
   2   2  18         90.73         88.95         3.00 o                         
   3   2  18         40.54         39.24         3.54 o                         
   4   2  18         26.25         24.38         2.38 o                         
  -4   3  18          0.99          2.46         1.68 o                         
  -3   3  18          5.77          5.10         1.58 o                         
  -2   3  18          8.16          7.84         2.05 o                         
  -1   3  18          0.04         -2.18         7.01 o                         
   0   3  18          2.20          3.05         1.27 o                         
   1   3  18        179.75        189.96         5.23 o                         
   2   3  18          3.53          3.65         0.99 o                         
   3   3  18        169.29        158.05        10.16 o                         
   4   3  18          4.34          3.93         1.31 o                         
  -4   4  18         22.49         32.04         2.91 o                         
  -3   4  18          6.02          7.01         2.62 o                         
  -2   4  18          3.19          3.85         3.07 o                         
  -1   4  18        206.60        207.91        12.64 o                         
   0   4  18         51.38         56.36         3.76 o                         
   1   4  18        624.73        645.34         9.20 o                         
   2   4  18         27.70         24.78         2.05 o                         
   3   4  18          4.86          4.10         1.20 o                         
   4   4  18         16.50         14.18         1.72 o                         
  -4   5  18          9.60          9.63         1.68 o                         
  -3   5  18         12.26          7.87         2.83 o                         
  -2   5  18        212.32        184.46        10.69 o                         
  -1   5  18        560.62        550.84        51.61 o                         
   0   5  18        286.11        305.50        10.41 o                         
   1   5  18        122.83        123.08         5.14 o                         
   2   5  18         12.95         14.01         2.01 o                         
   3   5  18         20.15         19.21         1.68 o                         
  -4   6  18        168.01        171.13        12.15 o                         
  -3   6  18          7.19          5.78         2.09 o                         
  -2   6  18          1.37          1.72         2.50 o                         
  -1   6  18       2588.39       2569.39        26.80 o                         
   0   6  18         20.29         17.18         2.56 o                         
   1   6  18         17.53         17.65         2.99 o                         
   2   6  18         11.74         12.10         1.82 o                         
   3   6  18        137.09        123.70         7.62 o                         
  -3   7  18          2.99         -1.60         1.60 o                         
  -2   7  18        126.18        108.01         7.62 o                         
  -1   7  18        319.21        322.38         9.38 o                         
   0   7  18        222.99        225.56         8.85 o                         
   1   7  18        159.32        166.72         7.83 o                         
   2   7  18        360.09        353.30         7.58 o                         
   3   7  18         12.27         11.06         1.23 o                         
  -3   8  18          0.60          1.72         1.27 o                         
  -2   8  18         55.79         47.00         4.83 o                         
  -1   8  18          7.86          2.99         1.39 o                         
   0   8  18        103.48         93.71         5.65 o                         
   1   8  18         66.41         69.90         5.12 o                         
   2   8  18          1.22          1.75         1.19 o                         
   3   8  18          3.59          1.76         0.94 o                         
  -3   9  18          1.72          1.93         1.39 o                         
  -2   9  18          6.10          6.23         2.13 o                         
  -1   9  18         24.64         30.20         4.14 o                         
   0   9  18          9.68          7.87         2.09 o                         
   1   9  18         15.39         15.28         2.62 o                         
   2   9  18        146.84        144.92         6.19 o                         
  -1  10  18         29.36         32.41         2.75 o                         
   0  10  18          1.92         -0.29         1.52 o                         
   1  10  18         13.32         14.30         2.42 o                         
   2  10  18         25.06         26.84         2.66 o                         
  -1  11  18         77.95         73.02         3.77 o                         
   0  11  18        278.54        301.44         8.56 o                         
   1  11  18        162.25        160.41         6.35 o                         
   2  11  18         15.11         15.08         1.84 o                         
  -1  12  18         18.48         18.19         1.88 o                         
   0  12  18          0.07         -0.49         1.02 o                         
   1  12  18         17.80         22.86         2.42 o                         
   2  12  18          0.15          0.08         0.70 o                         
  -1  13  18          5.29          2.70         0.94 o                         
   0  13  18        101.37         97.64         4.06 o                         
   1  13  18         44.01         43.92         2.62 o                         
  -4   1  19          3.59          2.39         0.88 o                         
  -3   1  19         92.64         83.14         5.27 o                         
  -2   1  19          0.35         -1.76         1.76 o                         
  -1   1  19        278.53        304.75         7.11 o                         
   0   1  19         24.97         26.20         2.35 o                         
   1   1  19          2.18          0.63         0.97 o                         
   2   1  19         13.21         10.90         1.36 o                         
   3   1  19         16.32         16.03         1.99 o                         
  -4   2  19         14.89         12.95         1.93 o                         
  -3   2  19         20.85         21.15         4.49 o                         
  -2   2  19        277.50        237.47         8.42 o                         
  -1   2  19          4.93          3.75         1.23 o                         
   0   2  19          3.88          4.26         1.30 o                         
   1   2  19        196.03        195.05         5.18 o                         
   2   2  19         64.59         65.11         2.63 o                         
   3   2  19          1.46          1.62         1.19 o                         
  -4   3  19          2.55          3.77         1.31 o                         
  -3   3  19         10.14          9.72         1.67 o                         
  -2   3  19         65.12         63.08         4.19 o                         
  -1   3  19        471.31        505.45        11.79 o                         
   0   3  19        207.90        215.90         6.33 o                         
   1   3  19        154.51        143.62         4.49 o                         
   2   3  19         30.55         32.35         2.29 o                         
   3   3  19         77.93         70.38         5.63 o                         
  -4   4  19         78.32         87.32         4.10 o                         
  -3   4  19          0.30         -0.74         1.97 o                         
  -2   4  19        147.61        127.02         8.93 o                         
  -1   4  19          3.98          2.34         1.39 o                         
   0   4  19        129.88        131.53         6.97 o                         
   1   4  19         55.18         52.52         2.81 o                         
   2   4  19          0.07          0.49         1.04 o                         
   3   4  19         29.19         26.14         3.07 o                         
  -4   5  19          4.59          9.26         1.48 o                         
  -3   5  19        172.64        180.24         8.28 o                         
  -2   5  19        114.78        113.87         8.36 o                         
  -1   5  19         34.87         38.52         3.44 o                         
   0   5  19        509.65        538.27        13.81 o                         
   1   5  19          2.84          3.88         1.51 o                         
   2   5  19         66.82         65.41         4.79 o                         
   3   5  19          0.32          0.25         1.39 o                         
  -3   6  19          0.94          0.86         1.48 o                         
  -2   6  19        185.14        163.57         9.46 o                         
  -1   6  19         18.49         12.09         2.13 o                         
   0   6  19          1.03          1.48         1.60 o                         
   1   6  19        125.61        135.71         7.13 o                         
   2   6  19         11.16         13.85         1.81 o                         
   3   6  19         39.22         33.77         1.88 o                         
  -3   7  19        168.23        162.22         6.80 o                         
  -2   7  19         26.22         25.40         4.06 o                         
  -1   7  19        479.35        447.23        10.74 o                         
   0   7  19        428.26        428.96        11.92 o                         
   1   7  19         33.09         36.71         3.89 o                         
   2   7  19          0.22          0.33         0.95 o                         
   3   7  19        134.16        111.24         4.67 o                         
  -3   8  19         15.83         19.63         2.34 o                         
  -2   8  19          0.09          1.23         2.01 o                         
  -1   8  19        142.14        118.25         8.15 o                         
   0   8  19        158.24        173.61         7.42 o                         
   1   8  19          1.19          0.78         1.60 o                         
   2   8  19         14.70         12.09         2.13 o                         
  -2   9  19          9.66         10.82         2.34 o                         
  -1   9  19         42.44         34.17         4.18 o                         
   0   9  19         16.88         15.94         2.50 o                         
   1   9  19         80.96         76.29         4.75 o                         
   2   9  19          0.98          0.70         1.19 o                         
   0  10  19         17.11         15.08         2.17 o                         
   1  10  19         36.88         32.04         3.03 o                         
   2  10  19         17.51         15.37         1.88 o                         
   0  11  19          8.11         11.02         1.76 o                         
   1  11  19          7.87          9.71         1.76 o                         
   2  11  19         43.71         41.26         2.58 o                         
   0  12  19         48.03         56.13         3.07 o                         
   1  12  19        200.77        219.41         6.02 o                         
   0  13  19         17.56         17.50         1.60 o                         
   1  13  19         96.02         87.44         3.20 o                         
  -3   0  20         16.17         24.42         3.32 o                         
  -2   0  20       1087.46        958.46        22.49 o                         
  -1   0  20       2441.52       2511.57        28.93 o                         
   0   0  20        109.94        110.88         6.51 o                         
   1   0  20          0.09          0.61         1.76 o                         
   2   0  20        317.49        320.66         7.82 o                         
   3   0  20        500.41        463.13        12.29 o                         
  -4   1  20         85.00         90.39         3.89 o                         
  -3   1  20         68.64         86.17         4.05 o                         
  -2   1  20          4.44          3.67         1.68 o                         
  -1   1  20        896.81        962.97        12.60 o                         
   0   1  20        205.39        215.99         6.37 o                         
   1   1  20          1.74          2.20         1.10 o                         
   2   1  20         12.75         46.24         8.34 o                         
   3   1  20         17.74         18.55         2.66 o                         
  -4   2  20          0.49          0.82         0.86 o                         
  -3   2  20         10.07          8.39         1.56 o                         
  -2   2  20         23.08         21.52         2.72 o                         
  -1   2  20        120.50        121.16         6.23 o                         
   0   2  20         86.34         95.11         4.32 o                         
   1   2  20        117.95        121.26         5.47 o                         
   2   2  20        163.37        158.02         3.87 o                         
   3   2  20         21.92         18.55         1.91 o                         
  -4   3  20        163.43        184.63         5.37 o                         
  -3   3  20         24.02         21.92         3.20 o                         
  -2   3  20          1.80         -0.16         1.47 o                         
  -1   3  20          1.47          1.64         1.39 o                         
   0   3  20        196.04        211.86         6.34 o                         
   1   3  20        113.28        118.07         4.09 o                         
   2   3  20         27.56         23.79         2.58 o                         
   3   3  20         28.64         24.30         3.03 o                         
  -3   4  20         60.30         68.75         5.08 o                         
  -2   4  20         80.91         91.62         7.38 o                         
  -1   4  20         45.33         48.80         3.85 o                         
   0   4  20        112.27        109.77         6.43 o                         
   1   4  20          2.87          4.71         2.17 o                         
   2   4  20         60.33         51.83         3.15 o                         
   3   4  20         36.69         31.88         3.20 o                         
  -3   5  20          1.36          1.80         1.76 o                         
  -2   5  20         14.53         14.59         3.40 o                         
  -1   5  20        284.07        289.19         8.93 o                         
   0   5  20        244.48        274.89         9.79 o                         
   1   5  20         22.58         23.68         3.28 o                         
   2   5  20          3.64          3.55         1.23 o                         
   3   5  20         99.52         94.28         4.88 o                         
  -3   6  20         27.83         34.05         3.36 o                         
  -2   6  20         41.10         46.55         4.92 o                         
  -1   6  20          4.04          4.75         1.68 o                         
   0   6  20        900.26        992.30        18.11 o                         
   1   6  20          0.28          1.84         1.64 o                         
   2   6  20         94.05         85.33         4.67 o                         
   3   6  20         74.16         67.07         3.73 o                         
  -3   7  20         35.28         40.89         3.28 o                         
  -2   7  20        114.77        103.79         6.68 o                         
  -1   7  20          2.33          2.42         1.27 o                         
   0   7  20         26.66         24.95         3.03 o                         
   1   7  20         22.10         18.68         2.79 o                         
   2   7  20         37.23         37.08         3.28 o                         
  -3   8  20         19.11         16.92         1.93 o                         
  -2   8  20         25.30         24.09         3.15 o                         
  -1   8  20        400.44        422.36        14.46 o                         
   0   8  20         95.18         91.78         5.29 o                         
   1   8  20         22.87         29.67         3.20 o                         
   2   8  20         45.43         46.46         3.40 o                         
  -2   9  20          7.77          7.13         1.84 o                         
  -1   9  20        167.83        161.56         7.95 o                         
   0   9  20         22.42         19.67         2.42 o                         
   1   9  20         89.30         89.65         5.00 o                         
   2   9  20         85.96         83.14         4.10 o                         
   0  10  20          2.58          2.95         1.23 o                         
   1  10  20         21.49         23.11         2.46 o                         
   2  10  20         13.04         12.99         1.60 o                         
   0  11  20          3.16          1.31         0.94 o                         
   1  11  20         69.68         61.95         3.44 o                         
   0  12  20          0.21          0.94         0.78 o                         
   1  12  20         45.12         48.64         2.54 o                         
  -3   1  21          0.52          0.58         1.00 o                         
  -2   1  21         94.69         77.90         4.52 o                         
  -1   1  21          0.17          2.54         1.68 o                         
   0   1  21        131.34        143.46         5.23 o                         
   1   1  21         24.52         27.09         2.48 o                         
   2   1  21         22.64         19.53         1.48 o                         
   3   1  21         26.83         28.15         3.11 o                         
  -3   2  21         52.36         62.46         3.09 o                         
  -2   2  21         29.83         29.89         2.92 o                         
  -1   2  21        127.97        137.47         6.51 o                         
   0   2  21        144.83        158.99         5.49 o                         
   1   2  21          2.82          1.95         1.28 o                         
   2   2  21         13.69          8.87         1.59 o                         
   3   2  21         79.81         70.43         4.59 o                         
  -3   3  21          3.55          2.87         1.64 o                         
  -2   3  21          4.21          3.85         1.46 o                         
  -1   3  21         14.90         14.92         2.17 o                         
   0   3  21        604.76        643.29        15.00 o                         
   1   3  21         29.04         30.10         2.55 o                         
   2   3  21        147.47        142.07         4.94 o                         
   3   3  21         20.42         16.80         2.34 o                         
  -3   4  21         24.25         25.28         3.07 o                         
  -2   4  21         10.29         11.55         3.15 o                         
  -1   4  21          4.76          2.01         1.19 o                         
   0   4  21        150.37        161.68         7.62 o                         
   1   4  21          0.29          0.90         1.80 o                         
   2   4  21        112.86        102.45         4.16 o                         
   3   4  21          1.53         -1.68         1.68 o                         
  -3   5  21         20.85         21.14         2.66 o                         
  -2   5  21         90.70         90.88         6.72 o                         
  -1   5  21          4.06          2.54         1.35 o                         
   0   5  21        329.99        329.31        10.49 o                         
   1   5  21         51.24         53.35         4.51 o                         
   2   5  21          7.36          5.62         1.41 o                         
  -3   6  21         44.05         40.61         3.20 o                         
  -2   6  21          9.57         12.42         2.83 o                         
  -1   6  21        184.02        170.00         6.27 o                         
   0   6  21         46.34         49.21         4.06 o                         
   1   6  21         38.84         42.90         3.85 o                         
   2   6  21          0.04         -0.41         1.15 o                         
  -3   7  21        240.21        276.33         7.09 o                         
  -2   7  21          0.03          0.29         1.52 o                         
  -1   7  21         32.51         29.91         4.30 o                         
   0   7  21         19.16         22.78         2.79 o                         
   1   7  21         34.62         36.34         3.44 o                         
   2   7  21         11.52         10.33         1.72 o                         
  -2   8  21         51.30         48.88         3.97 o                         
  -1   8  21          1.18          0.41         1.80 o                         
   0   8  21         73.88         81.33         4.67 o                         
   1   8  21          9.37          8.03         1.84 o                         
   2   8  21        173.00        169.80         5.74 o                         
  -2   9  21          4.96          6.15         1.60 o                         
  -1   9  21          0.88          0.20         1.64 o                         
   0   9  21        406.94        416.54         9.67 o                         
   1   9  21          0.80         -0.78         1.15 o                         
   2   9  21        189.17        181.96         5.37 o                         
   0  10  21        260.60        270.51         7.05 o                         
   1  10  21         56.91         64.70         3.56 o                         
   0  11  21         48.07         54.21         2.79 o                         
   1  11  21         11.02         10.53         1.39 o                         
  -3   0  22          1.13         -0.78         1.31 o                         
  -2   0  22        285.64        264.57        10.78 o                         
  -1   0  22         40.44         47.08         3.97 o                         
   0   0  22        638.14        676.27        15.53 o                         
   1   0  22          2.27          1.52         1.56 o                         
   2   0  22          0.90          1.52         1.15 o                         
  -3   1  22         13.49         13.88         1.54 o                         
  -2   1  22         83.05         77.78         4.23 o                         
  -1   1  22         21.20         22.21         2.83 o                         
   0   1  22         66.47         75.76         9.14 o                         
   1   1  22          1.84          1.76         1.24 o                         
   2   1  22          2.15          0.73         1.21 o                         
  -3   2  22          1.95          3.73         1.60 o                         
  -2   2  22          2.80          1.68         3.07 o                         
  -1   2  22        180.22        192.66         7.38 o                         
   0   2  22        316.57        353.26         7.91 o                         
   1   2  22          4.48          4.47         1.46 o                         
   2   2  22         19.49         18.07         2.42 o                         
  -3   3  22          1.25          0.41         1.27 o                         
  -2   3  22         32.28         24.46         3.81 o                         
  -1   3  22         38.96         29.76         4.47 o                         
   0   3  22        184.66        193.31         8.15 o                         
   1   3  22         15.03         16.06         2.79 o                         
   2   3  22        113.19        113.83         5.45 o                         
  -3   4  22         46.74         45.77         3.48 o                         
  -2   4  22          1.05          0.86         2.01 o                         
  -1   4  22         24.68         27.78         2.79 o                         
   0   4  22        712.84        769.78        15.69 o                         
   1   4  22         43.09         45.24         4.02 o                         
   2   4  22         10.20          9.30         1.84 o                         
  -3   5  22        107.28        117.47         5.08 o                         
  -2   5  22         22.15         19.54         3.24 o                         
  -1   5  22         34.63         37.41         2.99 o                         
   0   5  22        134.18        141.03         6.68 o                         
   1   5  22         14.25         13.97         2.46 o                         
   2   5  22         55.49         50.27         3.52 o                         
  -3   6  22        436.10        536.02         9.67 o                         
  -2   6  22          4.78         10.37         2.42 o                         
   0   6  22         69.48         61.42         4.30 o                         
   1   6  22        436.92        489.27        11.68 o                         
   2   6  22        194.07        179.96         6.11 o                         
  -2   7  22         24.74         21.72         2.95 o                         
  -1   7  22        123.37        129.72         7.62 o                         
   0   7  22        237.60        238.06         7.79 o                         
   1   7  22          2.00          2.34         1.43 o                         
   2   7  22          0.27         -0.16         0.98 o                         
  -2   8  22          6.74          3.28         1.43 o                         
  -1   8  22         35.45         36.59         3.81 o                         
   0   8  22        442.57        462.14        10.08 o                         
   1   8  22          1.65          1.64         1.19 o                         
   2   8  22          3.61          2.21         0.94 o                         
  -1   9  22         19.97         16.64         2.38 o                         
   0   9  22        130.71        126.39         8.62 o                         
   1   9  22         11.92         12.66         1.72 o                         
   0  10  22         48.24         51.09         2.79 o                         
   1  10  22          7.68          6.06         1.11 o                         
  -3   1  23          4.30          3.32         1.35 o                         
  -2   1  23         62.80         58.14         3.39 o                         
  -1   1  23        421.13        430.33        26.86 o                         
   0   1  23         53.81         61.16         3.38 o                         
   1   1  23         63.30         62.70         3.27 o                         
   2   1  23         15.64         13.81         2.01 o                         
  -3   2  23         15.90         15.20         2.01 o                         
  -2   2  23          0.38          0.24         1.15 o                         
  -1   2  23        100.27        104.99         4.16 o                         
   0   2  23        301.99        336.72        10.41 o                         
   1   2  23         43.46         52.73         4.22 o                         
   2   2  23         41.31         38.64         3.07 o                         
  -3   3  23         40.59         35.85         2.87 o                         
  -2   3  23         53.80         52.86         4.75 o                         
  -1   3  23          2.83          1.26         0.98 o                         
   0   3  23          6.42          7.79         2.01 o                         
   1   3  23         40.70         50.77         4.18 o                         
   2   3  23          1.83          3.15         1.35 o                         
  -3   4  23         19.04         20.94         2.17 o                         
  -2   4  23         36.02         37.65         3.93 o                         
  -1   4  23          8.80          7.01         1.52 o                         
   0   4  23        163.94        171.48         7.09 o                         
   1   4  23         72.04         76.21         4.88 o                         
   2   4  23         51.85         47.98         3.28 o                         
  -3   5  23         47.40         62.94         3.20 o                         
  -2   5  23         45.17         50.07         4.34 o                         
  -1   5  23          6.69          6.56         2.58 o                         
   0   5  23        148.96        153.65         6.51 o                         
   1   5  23         57.15         61.58         4.14 o                         
   2   5  23        168.67        160.99         5.49 o                         
  -2   6  23         15.02         15.20         2.38 o                         
  -1   6  23          3.56          4.02         2.58 o                         
   0   6  23        115.13        113.78         5.33 o                         
   1   6  23          9.05         11.23         2.05 o                         
   2   6  23          0.42          0.57         0.94 o                         
  -2   7  23          0.32         -1.48         1.48 o                         
  -1   7  23        144.53        157.22         7.62 o                         
   0   7  23        199.25        210.61         6.76 o                         
   1   7  23          2.11          1.52         1.27 o                         
   2   7  23          2.21          3.93         0.98 o                         
  -1   8  23         97.05        102.39         5.45 o                         
   0   8  23        199.88        200.08         6.06 o                         
   1   8  23        101.94        100.92         4.34 o                         
   0   9  23         11.02         11.22         1.19 o                         
   1   9  23         56.02         58.63         2.99 o                         
  -2   0  24         32.50         39.38         3.69 o                         
  -1   0  24          2.94          2.62         2.34 o                         
   0   0  24        888.62       1011.85        17.37 o                         
   1   0  24        270.54        295.50         9.14 o                         
  -2   1  24          0.02         -1.05         1.10 o                         
  -1   1  24        167.72        156.90         5.88 o                         
   0   1  24         47.49        101.25         6.02 o                         
   1   1  24         34.53         51.53        15.73 o                         
   2   1  24          6.70          7.05         1.52 o                         
  -2   2  24         12.34         16.64         2.75 o                         
  -1   2  24        131.45        114.40         6.56 o                         
   0   2  24        639.74        678.69        13.85 o                         
   1   2  24          2.82          2.54         1.48 o                         
   2   2  24          0.55         -0.49         1.07 o                         
  -2   3  24         28.28         35.44         3.48 o                         
  -1   3  24          6.95          7.91         2.79 o                         
   0   3  24         25.43         29.21         3.07 o                         
   1   3  24        276.20        298.54         8.85 o                         
   2   3  24         13.82         11.19         1.60 o                         
  -2   4  24          0.03         -1.56         1.56 o                         
  -1   4  24         10.07         10.37         2.87 o                         
   0   4  24          2.92          4.22         1.56 o                         
   1   4  24        531.96        593.10        12.01 o                         
   2   4  24         69.50         58.10         3.15 o                         
  -2   5  24          1.18          2.95         1.56 o                         
  -1   5  24         22.17         21.43         3.36 o                         
   0   5  24          0.32          0.16         1.02 o                         
   1   5  24         50.30         61.79         3.85 o                         
   2   5  24         19.58         17.13         1.72 o                         
  -2   6  24         38.44         43.72         3.32 o                         
  -1   6  24          0.01         -0.08         1.60 o                         
   0   6  24          2.64          2.95         1.23 o                         
   1   6  24         32.68         34.58         2.79 o                         
  -2   7  24          3.54          4.10         1.23 o                         
  -1   7  24          0.40         -1.19         1.39 o                         
   0   7  24        157.24        165.82         5.33 o                         
   1   7  24         68.00         71.95         3.56 o                         
  -1   8  24         16.96         15.20         2.05 o                         
   0   8  24         39.15         35.91         2.01 o                         
   1   8  24        256.00        257.36         5.94 o                         
  -2   1  25          4.73          5.94         1.72 o                         
  -1   1  25          5.14          2.36         1.22 o                         
   0   1  25         80.93         89.00         4.83 o                         
   1   1  25        329.36        343.11         9.01 o                         
  -2   2  25         21.26         22.49         2.58 o                         
  -1   2  25         63.16         57.36         4.83 o                         
   0   2  25          1.87          6.43         1.68 o                         
   1   2  25         23.77         36.02         3.20 o                         
  -2   3  25         26.80         26.84         2.75 o                         
  -1   3  25         19.42         20.81         3.24 o                         
   0   3  25        138.10        138.29         5.70 o                         
   1   3  25        146.86        156.44         5.86 o                         
  -2   4  25          0.19          1.11         1.23 o                         
  -1   4  25          9.31         10.57         2.42 o                         
   0   4  25          0.00         -0.82         1.02 o                         
   1   4  25        258.22        280.06         7.50 o                         
  -2   5  25        290.84        335.62         8.07 o                         
  -1   5  25         45.58         42.57         3.85 o                         
   0   5  25          2.26          2.25         1.15 o                         
   1   5  25         56.33         58.35         3.28 o                         
  -1   6  25          0.37          0.29         1.35 o                         
   0   6  25         31.66         30.53         2.34 o                         
   1   6  25         18.45         15.24         1.64 o                         
  -1   7  25         48.24         48.27         3.32 o                         
   0   7  25         29.09         26.62         1.57 o                         
   1   7  25         68.01         67.81         2.91 o                         
  -1   0  26         98.40         87.19         4.96 o                         
  -1   1  26         79.51         73.63         4.71 o                         
  -2   2  26         16.80         17.25         1.88 o                         
  -1   2  26         26.40         27.66         3.11 o                         
   1   2  26         64.58         75.39         3.77 o                         
  -2   3  26        110.74        107.64         4.26 o                         
  -1   3  26          0.94          1.56         1.39 o                         
   0   3  26         40.28         42.37         2.87 o                         
   1   3  26        184.36        201.92         5.86 o                         
  -1   4  26          0.00         -0.98         1.43 o                         
   0   4  26         25.99         26.26         2.13 o                         
   1   4  26          4.92          3.85         1.07 o                         
  -1   5  26         32.09         31.18         2.91 o                         
   0   5  26         11.46         10.08         1.35 o                         
   1   5  26        125.73        131.44         4.14 o                         
  -1   6  26         13.81          8.85         1.56 o                         
   0   6  26         41.61         39.25         3.11 o                         
  -1   1  27         12.14         14.18         1.88 o                         
   0   1  27        143.09        122.72         5.37 o                         
  -1   2  27          1.01          3.93         1.31 o                         
   0   2  27         89.21         79.24         4.43 o                         
  -1   3  27         56.78         55.56         3.36 o                         
   0   3  27         54.11         44.33         3.36 o                         
   0   4  27          2.51          0.08         1.02 o                         
                                                                                
