# Supplementary material for: Crystal structures of three N-(3-acetyl­phen­yl)quinoline-2-carboxamides
Source: Acta Crystallogr E Crystallogr Commun. 2017 May 5;73(Pt 6):804–8. doi: 10.1107/S2056989017006272 (PMC5458296; doi:10.1107/S2056989017006272)
Supplement: Supplementary file 3 [file e-73-00804-IIsup3.hkl]

data_II                                                                         
_shelx_title ' mb_c_abs_a.res in P-1'                                           
_shelx_refln_list_code          4                                               
_shelx_F_calc_maximum      231.23                                               
_exptl_crystal_F_000       372.00                                               
_reflns_d_resolution_high  0.8034                                               
                                                                                
loop_                                                                           
 _space_group_symop_operation_xyz                                               
 'x, y, z'                                                                      
 '-x, -y, -z'                                                                   
                                                                                
_cell_length_a     4.2985                                                       
_cell_length_b    11.6353                                                       
_cell_length_c    15.5888                                                       
_cell_angle_alpha 103.788                                                       
_cell_angle_beta   95.515                                                       
_cell_angle_gamma  96.195                                                       
                                                                                
_shelx_F_squared_multiplier     1.000                                           
                                                                                
loop_                                                                           
 _refln_index_h                                                                 
 _refln_index_k                                                                 
 _refln_index_l                                                                 
 _refln_F_squared_calc                                                          
 _refln_F_squared_meas                                                          
 _refln_F_squared_sigma                                                         
 _refln_observed_status                                                         
   1   0   0        158.01        149.06         3.79 o                         
   2   0   0         10.91         14.82         1.68 o                         
   3   0   0        490.13        482.68         9.46 o                         
   4   0   0         83.81         83.35         4.30 o                         
   5   0   0        138.66        141.00         5.90 o                         
  -5   1   0        104.99         95.71         5.03 o                         
  -4   1   0         23.23         24.18         2.30 o                         
  -3   1   0        930.21        959.23        14.65 o                         
  -2   1   0       1674.01       1606.80        33.71 o                         
  -1   1   0       1179.01       1169.20        13.65 o                         
   0   1   0         29.05         28.10         0.91 o                         
   1   1   0       1074.95       1057.47        11.69 o                         
   2   1   0       2005.64       1969.11        17.52 o                         
   3   1   0       1735.56       1714.38        23.91 o                         
   4   1   0        528.25        515.26        14.95 o                         
   5   1   0          7.27          7.21         2.77 o                         
  -5   2   0          0.73          0.89         0.84 o                         
  -4   2   0        179.73        170.76         6.61 o                         
  -3   2   0        193.61        172.42         5.39 o                         
  -2   2   0        605.52        601.74        11.24 o                         
  -1   2   0        509.40        453.78         5.70 o                         
   0   2   0          8.80         10.74         0.93 o                         
   1   2   0      11365.21      11380.87        84.21 o                         
   2   2   0        682.66        652.46         8.05 o                         
   3   2   0          7.81          6.21         1.15 o                         
   4   2   0        257.19        248.42         9.86 o                         
   5   2   0        198.55        206.90         7.64 o                         
  -5   3   0        127.41        115.02        13.30 o                         
  -4   3   0        232.36        218.65         6.94 o                         
  -3   3   0         29.35         28.37         2.36 o                         
  -2   3   0        585.35        681.48        12.47 o                         
  -1   3   0       1164.59       1155.57        18.75 o                         
   0   3   0        836.34        853.68        12.12 o                         
   1   3   0          1.61          1.39         0.63 o                         
   2   3   0        474.72        502.07        11.81 o                         
   3   3   0        218.07        202.86         7.75 o                         
   4   3   0        279.83        278.33        11.32 o                         
  -5   4   0         18.37         18.96         2.12 o                         
  -4   4   0         15.19         14.85         1.61 o                         
  -3   4   0        396.54        381.71         8.85 o                         
  -2   4   0       1310.16       1195.63        20.66 o                         
  -1   4   0       2673.77       2625.73        43.69 o                         
   0   4   0         31.38         37.82         2.50 o                         
   1   4   0        688.07        682.02        12.21 o                         
   2   4   0        134.29        106.42         4.09 o                         
   3   4   0         43.58         42.50         3.06 o                         
   4   4   0          0.19         -0.86         0.86 o                         
  -5   5   0          1.95          2.16         0.91 o                         
  -4   5   0        684.39        696.71        15.92 o                         
  -3   5   0        895.37        881.01        18.23 o                         
  -2   5   0          0.66          3.35         1.09 o                         
  -1   5   0         49.42         79.03         3.23 o                         
   0   5   0       1708.58       1715.29        20.86 o                         
   1   5   0       2644.49       2737.29        30.19 o                         
   2   5   0        141.32        147.49         4.14 o                         
   3   5   0          0.81          1.12         1.09 o                         
   4   5   0         27.98         29.80         3.29 o                         
  -5   6   0        288.64        258.04        15.66 o                         
  -4   6   0        464.82        457.50        18.12 o                         
  -3   6   0         69.35         60.28         3.36 o                         
  -2   6   0       1636.72       1645.04        22.04 o                         
  -1   6   0       3216.63       3174.02        47.77 o                         
   0   6   0       2088.86       1952.45        38.30 o                         
   1   6   0        177.26        175.91         6.89 o                         
   2   6   0        113.01        124.10         4.34 o                         
   3   6   0        290.90        306.90        11.32 o                         
   4   6   0        158.97        154.32         7.98 o                         
  -4   7   0         25.36         24.58         2.23 o                         
  -3   7   0       1243.65       1123.56        25.20 o                         
  -2   7   0        539.43        591.03        17.43 o                         
  -1   7   0        518.77        486.75        11.21 o                         
   0   7   0        226.97        233.31         9.40 o                         
   1   7   0       1219.64       1184.70        15.79 o                         
   2   7   0       1538.27       1609.88        28.37 o                         
   3   7   0         99.05        106.86         4.63 o                         
   4   7   0          0.01          0.01         1.49 o                         
  -4   8   0        380.90        350.07        30.22 o                         
  -3   8   0       1051.49        967.85        63.20 o                         
  -2   8   0          1.44          2.07         1.36 o                         
  -1   8   0        348.16        344.15         7.10 o                         
   0   8   0       1309.54       1356.06        20.53 o                         
   1   8   0        615.09        607.08        12.62 o                         
   2   8   0          1.26          2.08         1.16 o                         
   3   8   0         29.33         30.66         2.90 o                         
  -4   9   0         49.36         56.54         5.51 o                         
  -3   9   0          4.83          3.19         1.81 o                         
  -2   9   0        578.14        515.19        23.31 o                         
  -1   9   0       2014.44       2043.04        36.03 o                         
   0   9   0        452.37        465.89        15.87 o                         
   1   9   0         24.63         26.44         2.64 o                         
   2   9   0        155.03        156.80         6.21 o                         
   3   9   0         90.10         99.56         8.05 o                         
  -4  10   0        437.14        539.96        17.11 o                         
  -3  10   0        659.13        690.82        40.16 o                         
  -2  10   0        394.24        408.02        17.33 o                         
  -1  10   0        187.72        194.35         6.31 o                         
   0  10   0         15.02         14.39         2.13 o                         
   1  10   0        483.49        508.95        11.66 o                         
   2  10   0        168.87        183.29         5.64 o                         
   3  10   0        103.41        103.08         4.67 o                         
  -3  11   0         19.24         23.37         3.78 o                         
  -2  11   0        223.52        211.70         8.13 o                         
  -1  11   0         12.06         14.14         3.04 o                         
   0  11   0       1894.69       1894.86        45.77 o                         
   1  11   0        223.66        237.34         7.05 o                         
   2  11   0          0.90         -0.04         0.78 o                         
  -3  12   0        307.60        346.42        12.84 o                         
  -2  12   0        792.49        790.98        81.93 o                         
  -1  12   0        155.31        168.95         9.47 o                         
   0  12   0        617.57        628.38        23.09 o                         
   1  12   0         76.44         77.42         7.24 o                         
   2  12   0         42.86         49.97         6.26 o                         
  -1  13   0        106.54        103.94         9.84 o                         
   0  13   0         64.00         66.11         6.65 o                         
  -1 -13   1        863.26       1073.43        33.10 o                         
   0 -13   1          0.60          1.24         1.21 o                         
   1 -13   1          0.11          5.51         3.03 o                         
   2 -13   1        114.21        127.41        10.67 o                         
  -2 -12   1        134.69        161.09        11.69 o                         
  -1 -12   1         41.77         40.88         4.18 o                         
   0 -12   1         20.22         18.09         2.66 o                         
   1 -12   1        791.55        790.40        22.45 o                         
   2 -12   1        358.28        388.41        16.33 o                         
   3 -12   1        228.60        282.28        11.38 o                         
  -2 -11   1          4.79          4.00         1.02 o                         
  -1 -11   1        335.49        358.22         9.23 o                         
   0 -11   1        699.24        712.93        22.05 o                         
   1 -11   1        489.77        498.49        13.62 o                         
   2 -11   1        169.32        168.24         7.22 o                         
   3 -11   1        219.95        241.39        16.89 o                         
  -3 -10   1          2.51          0.77         1.07 o                         
  -2 -10   1        379.50        384.58        10.36 o                         
  -1 -10   1        422.50        442.56         9.15 o                         
   0 -10   1        347.97        339.96        10.35 o                         
   1 -10   1        233.04        240.95         7.04 o                         
   2 -10   1       1774.03       1599.80        73.61 o                         
   3 -10   1        408.58        430.78        14.14 o                         
   4 -10   1         50.56         53.55         4.76 o                         
  -3  -9   1        626.98        612.10        33.11 o                         
  -2  -9   1        211.93        207.18         6.05 o                         
  -1  -9   1         37.05         32.03         2.76 o                         
   0  -9   1        738.63        738.61        25.37 o                         
   1  -9   1        196.82        219.77         6.01 o                         
   2  -9   1       1049.16        914.58        51.24 o                         
   3  -9   1          4.42          5.62         2.09 o                         
   4  -9   1         66.84         73.04         9.96 o                         
  -3  -8   1         17.53         16.69         1.80 o                         
  -2  -8   1          0.79          0.76         0.81 o                         
  -1  -8   1       1453.10       1485.08        18.20 o                         
   0  -8   1       1025.43       1030.40        29.66 o                         
   1  -8   1       1253.37       1236.25        17.28 o                         
   2  -8   1         63.16         68.40         5.74 o                         
   3  -8   1        946.61        843.23        42.34 o                         
   4  -8   1        452.21        461.42        13.27 o                         
  -4  -7   1          2.51          2.48         0.88 o                         
  -3  -7   1        114.97        128.94         5.59 o                         
  -2  -7   1        880.28        931.49        16.74 o                         
  -1  -7   1        243.39        248.82         6.43 o                         
   0  -7   1        844.10        903.69        17.43 o                         
   1  -7   1        387.14        286.83        10.64 o                         
   2  -7   1       1038.48       1015.80        25.89 o                         
   3  -7   1        449.17        467.02        15.48 o                         
   4  -7   1          0.33          1.13         0.90 o                         
  -4  -6   1         32.32         37.24         3.08 o                         
  -3  -6   1        173.02        179.53         6.26 o                         
  -2  -6   1          0.56          0.98         0.76 o                         
  -1  -6   1        295.43        282.18         7.84 o                         
   0  -6   1       2182.25       2200.74        42.43 o                         
   1  -6   1        309.09        220.80         9.53 o                         
   2  -6   1        165.52        163.61         6.81 o                         
   3  -6   1        145.47        144.70         5.25 o                         
   4  -6   1        204.95        216.04        16.05 o                         
  -4  -5   1         41.79         42.46         2.98 o                         
  -3  -5   1        115.02        117.66         4.99 o                         
  -2  -5   1        312.38        307.67         6.59 o                         
  -1  -5   1        600.81        553.09        10.19 o                         
   0  -5   1        603.57        628.42        12.80 o                         
   1  -5   1        821.20        821.33        26.86 o                         
   2  -5   1        679.94        595.72        15.51 o                         
   3  -5   1        551.24        539.06        12.67 o                         
   4  -5   1        116.17        112.18         4.60 o                         
   5  -5   1          7.18          4.72         1.34 o                         
  -4  -4   1         71.11         70.07         4.12 o                         
  -3  -4   1        689.24        659.51        22.38 o                         
  -2  -4   1       6955.92       7257.62        69.99 o                         
  -1  -4   1         94.37        121.17         3.56 o                         
   0  -4   1          6.15          7.23         1.02 o                         
   1  -4   1       1600.21       1595.11        23.88 o                         
   2  -4   1        138.40         94.90         5.31 o                         
   3  -4   1        275.79        260.48         6.74 o                         
   4  -4   1         23.72         24.26         2.40 o                         
   5  -4   1        194.70        184.83        37.45 o                         
  -5  -3   1        182.44        194.19         6.97 o                         
  -4  -3   1        487.93        466.33        13.08 o                         
  -3  -3   1        366.50        365.96        10.59 o                         
  -2  -3   1         40.10         40.54         1.87 o                         
  -1  -3   1       1296.19       1231.04        13.49 o                         
   0  -3   1       3168.75       3074.75        97.06 o                         
   1  -3   1       2771.21       2775.84        22.54 o                         
   2  -3   1       2516.23       2581.62        26.38 o                         
   3  -3   1        456.76        443.26        10.12 o                         
   4  -3   1        504.75        485.48        10.72 o                         
   5  -3   1        131.10        119.46         8.19 o                         
  -5  -2   1          1.08          2.32         0.79 o                         
  -4  -2   1          9.39          7.72         1.94 o                         
  -3  -2   1        119.75        115.68         3.90 o                         
  -2  -2   1        845.63        784.39        10.02 o                         
  -1  -2   1      53467.21      51164.32       482.62 o                         
   0  -2   1        129.42        122.06         3.21 o                         
   1  -2   1       1169.72       1158.54        14.62 o                         
   2  -2   1       2539.32       2486.05        34.76 o                         
   3  -2   1        400.11        357.26        10.49 o                         
   4  -2   1        400.96        381.65        10.20 o                         
   5  -2   1        139.24        134.98         6.22 o                         
  -5  -1   1          6.03          7.27         1.91 o                         
  -4  -1   1        240.93        235.69         8.29 o                         
  -3  -1   1        547.25        547.35        10.97 o                         
  -2  -1   1        141.14        133.21         2.82 o                         
  -1  -1   1        972.54        996.65        12.35 o                         
   0  -1   1       2571.32       2733.73        45.91 o                         
   1  -1   1       5455.17       5236.94        36.49 o                         
   2  -1   1       2865.82       2692.41        25.80 o                         
   3  -1   1        714.20        738.60        11.88 o                         
   4  -1   1         48.13         47.23         2.95 o                         
   5  -1   1        117.90        117.73         5.66 o                         
  -5   0   1         78.48         78.21         4.34 o                         
  -4   0   1        164.90        172.33         6.80 o                         
  -3   0   1         67.44         80.42         3.03 o                         
  -2   0   1        855.79        816.61        10.16 o                         
  -1   0   1       1780.29       1613.90        23.25 o                         
   0   0   1       1207.71       1224.63        15.57 o                         
   1   0   1         46.77         40.55         1.29 o                         
   2   0   1        161.64        160.21         5.80 o                         
   3   0   1        986.68       1000.90        14.32 o                         
   4   0   1        680.71        671.28        19.63 o                         
   5   0   1        111.57        115.71         5.28 o                         
  -5   1   1         44.20         42.86         2.84 o                         
  -4   1   1         65.30         69.04         3.55 o                         
  -3   1   1         64.98         84.19         3.03 o                         
  -2   1   1       1260.21       1259.48        23.67 o                         
  -1   1   1        599.62        581.80        11.37 o                         
   0   1   1        510.85        536.72         7.82 o                         
   1   1   1       1433.49       1390.33        23.08 o                         
   2   1   1        596.31        549.40         9.13 o                         
   3   1   1        362.35        363.61         8.21 o                         
   4   1   1        100.90         99.16         6.33 o                         
   5   1   1         24.11         23.50         2.13 o                         
  -5   2   1         81.00         76.36         5.31 o                         
  -4   2   1        303.09        291.21         8.62 o                         
  -3   2   1       1668.22       1632.88        29.70 o                         
  -2   2   1       1225.68       1227.57        19.88 o                         
  -1   2   1        124.41        121.59         3.84 o                         
   0   2   1       9193.21       8679.77        72.08 o                         
   1   2   1         87.25        128.09         3.58 o                         
   2   2   1          7.88         13.59         1.33 o                         
   3   2   1         74.68         72.68         3.69 o                         
   4   2   1         37.99         37.78         3.81 o                         
   5   2   1        153.51        159.18         6.18 o                         
  -5   3   1        424.62        447.83        20.65 o                         
  -4   3   1        331.82        336.91         8.46 o                         
  -3   3   1        223.68        247.36         6.61 o                         
  -2   3   1        492.70        461.48         9.97 o                         
  -1   3   1       3824.34       3752.60        47.78 o                         
   0   3   1       4429.83       4342.54        43.10 o                         
   1   3   1        170.85        183.08         4.28 o                         
   2   3   1         38.29         38.53         2.36 o                         
   3   3   1        400.91        400.49         8.61 o                         
   4   3   1        159.96        165.15         9.62 o                         
  -5   4   1        103.48        100.95         7.75 o                         
  -4   4   1        209.00        211.94         6.40 o                         
  -3   4   1        935.21        945.27        16.05 o                         
  -2   4   1       3939.97       4130.98        43.46 o                         
  -1   4   1       1199.26       1187.33        15.64 o                         
   0   4   1       1341.41       1368.07        12.98 o                         
   1   4   1       1762.35       1762.62        40.12 o                         
   2   4   1       1311.29       1320.65        23.36 o                         
   3   4   1        363.33        371.67         9.41 o                         
   4   4   1         20.01         15.73         1.85 o                         
  -5   5   1         47.59         47.73         3.55 o                         
  -4   5   1        725.38        729.99        14.63 o                         
  -3   5   1        366.41        389.45         8.42 o                         
  -2   5   1        157.79        187.23         6.51 o                         
  -1   5   1       1606.03       1764.86        34.08 o                         
   0   5   1       2899.97       2969.45        37.42 o                         
   1   5   1       2397.38       2256.39        51.30 o                         
   2   5   1        100.82         92.09         3.30 o                         
   3   5   1         52.27         54.95         3.54 o                         
   4   5   1         47.80         49.92         2.92 o                         
  -5   6   1        189.01        171.89         7.78 o                         
  -4   6   1        191.35        183.81         7.12 o                         
  -3   6   1        159.05        153.90         7.47 o                         
  -2   6   1        206.52        190.65         5.56 o                         
  -1   6   1       1765.43       1848.66        33.89 o                         
   0   6   1        380.88        338.25        13.57 o                         
   1   6   1          0.06          1.07         0.87 o                         
   2   6   1        467.21        484.00        13.55 o                         
   3   6   1        547.89        580.31        19.16 o                         
   4   6   1        119.15        119.74         6.36 o                         
  -4   7   1         93.79         84.25         7.63 o                         
  -3   7   1        486.00        501.92        26.28 o                         
  -2   7   1       2326.85       2238.69        27.58 o                         
  -1   7   1        212.91        224.59         8.96 o                         
   0   7   1        411.74        368.80        12.65 o                         
   1   7   1        650.99        637.29        13.60 o                         
   2   7   1        172.79        168.88         5.38 o                         
   3   7   1        108.81        116.73         7.01 o                         
   4   7   1          1.45          0.09         1.36 o                         
  -4   8   1        583.02        537.01        41.79 o                         
  -3   8   1          4.92          9.73         2.38 o                         
  -2   8   1       1243.37       1238.05        40.71 o                         
  -1   8   1         29.39         29.03         1.78 o                         
   0   8   1       1011.38       1004.68        24.73 o                         
   1   8   1        183.33        172.08         5.91 o                         
   2   8   1        272.61        273.47        11.16 o                         
   3   8   1        147.17        142.81         7.46 o                         
  -4   9   1          4.47          6.22         1.97 o                         
  -3   9   1        741.61        731.19        21.44 o                         
  -2   9   1         96.91        101.37         8.28 o                         
  -1   9   1       2187.50       2184.67        35.25 o                         
   0   9   1         53.08         49.16         3.92 o                         
   1   9   1        167.29        164.44         7.17 o                         
   2   9   1        752.58        770.44        16.55 o                         
   3   9   1        189.96        213.28        10.76 o                         
  -4  10   1        238.85        274.53        11.26 o                         
  -3  10   1        797.84        845.08        27.50 o                         
  -2  10   1         27.82         38.21         3.70 o                         
  -1  10   1       1423.41       1393.84        53.52 o                         
   0  10   1        485.17        519.51        18.35 o                         
   1  10   1        274.35        278.47         8.10 o                         
   2  10   1        103.99        109.82         4.18 o                         
   3  10   1         79.39         75.91         4.40 o                         
  -3  11   1         64.52         64.06         6.18 o                         
  -2  11   1        236.28        240.56        14.13 o                         
  -1  11   1        367.97        377.31        11.38 o                         
   0  11   1        170.71        160.12         8.19 o                         
   1  11   1          0.40          2.27         0.90 o                         
   2  11   1         87.84         91.81         9.35 o                         
  -3  12   1         66.71         67.84         5.16 o                         
  -2  12   1        238.55        237.17        18.33 o                         
  -1  12   1        118.70        113.47         7.40 o                         
   0  12   1         40.60         37.69         4.19 o                         
   1  12   1         68.43         68.35         6.81 o                         
  -1  13   1         13.53         16.33         3.03 o                         
   0  13   1        193.33        169.03        10.16 o                         
   1  13   1         20.16         18.53         2.75 o                         
   1 -14   2         76.64         81.23         7.52 o                         
  -1 -13   2         50.93         55.13         6.37 o                         
   0 -13   2        264.93        269.05        11.09 o                         
   1 -13   2        300.74        301.66        19.22 o                         
   2 -13   2        300.42        284.56        17.29 o                         
  -2 -12   2         47.38         51.89         4.33 o                         
  -1 -12   2        207.08        202.72        10.33 o                         
   0 -12   2        537.49        561.63        25.70 o                         
   1 -12   2       1307.57       1257.97        30.10 o                         
   2 -12   2        220.37        243.95         8.22 o                         
   3 -12   2          0.61          0.08         1.02 o                         
  -2 -11   2        205.97        215.05         9.18 o                         
  -1 -11   2        541.54        547.97        11.53 o                         
   0 -11   2          2.62          2.66         1.21 o                         
   1 -11   2        332.55        335.49        11.14 o                         
   2 -11   2          2.68          1.17         0.91 o                         
   3 -11   2        161.60        170.29        11.10 o                         
  -3 -10   2         19.81         28.37         2.25 o                         
  -2 -10   2        628.56        665.23        18.82 o                         
  -1 -10   2        111.83        110.68         4.44 o                         
   0 -10   2        348.11        372.09         9.77 o                         
   1 -10   2        636.60        651.44        14.22 o                         
   2 -10   2        895.63        764.62        54.45 o                         
   3 -10   2        339.93        315.80        16.58 o                         
   4 -10   2         45.14         43.60         4.29 o                         
  -3  -9   2        150.00        146.48         5.33 o                         
  -2  -9   2          1.14          0.69         0.63 o                         
  -1  -9   2        898.74        913.01        15.75 o                         
   0  -9   2        694.23        658.89        10.66 o                         
   1  -9   2        672.84        673.30        12.59 o                         
   2  -9   2         40.72         45.03         4.66 o                         
   3  -9   2         47.33         35.45         4.53 o                         
   4  -9   2         91.65         89.67        13.48 o                         
  -3  -8   2         24.07         25.56         2.47 o                         
  -2  -8   2        367.97        377.26         8.04 o                         
  -1  -8   2        921.85        992.94        14.06 o                         
   0  -8   2         29.96         27.59         3.94 o                         
   1  -8   2          1.09          3.60         0.73 o                         
   2  -8   2        903.00        884.88        25.94 o                         
   3  -8   2        502.20        402.86        20.48 o                         
   4  -8   2        182.55        195.07         8.98 o                         
  -4  -7   2         22.37         15.02         1.57 o                         
  -3  -7   2        358.40        378.73        11.52 o                         
  -2  -7   2        223.34        219.66         7.40 o                         
  -1  -7   2        148.30        154.77         6.15 o                         
   0  -7   2        297.89        301.22         8.94 o                         
   1  -7   2       1495.91       1440.64        21.04 o                         
   2  -7   2        743.24        667.37        26.05 o                         
   3  -7   2         42.93         39.39         2.69 o                         
   4  -7   2          0.40          0.96         0.84 o                         
  -4  -6   2        308.06        312.12        10.81 o                         
  -3  -6   2       2134.63       2374.54        28.65 o                         
  -2  -6   2         94.01        123.43         4.01 o                         
  -1  -6   2        407.20        406.80         8.45 o                         
   0  -6   2       1291.70       1188.15        25.66 o                         
   1  -6   2        206.74        160.74         5.28 o                         
   2  -6   2        250.07        239.50         7.85 o                         
   3  -6   2        202.69        198.37         5.79 o                         
   4  -6   2        748.27        733.31        38.18 o                         
  -4  -5   2         21.24         23.65         2.25 o                         
  -3  -5   2         97.59        106.95         4.58 o                         
  -2  -5   2       1425.38       1457.99        22.09 o                         
  -1  -5   2       2214.58       2177.59        20.16 o                         
   0  -5   2       1268.40       1257.95        17.49 o                         
   1  -5   2       2679.65       2982.36        34.14 o                         
   2  -5   2       1584.15       1543.41        33.63 o                         
   3  -5   2       1198.71       1121.83        20.18 o                         
   4  -5   2        224.59        217.12         7.69 o                         
   5  -5   2         46.62         39.52         9.82 o                         
  -4  -4   2        142.50        146.19         6.87 o                         
  -3  -4   2        555.69        563.24        11.48 o                         
  -2  -4   2       6223.28       6629.49        84.57 o                         
  -1  -4   2        157.14        179.50         3.34 o                         
   0  -4   2       2898.76       3042.62        37.90 o                         
   1  -4   2       4312.06       4249.71        75.56 o                         
   2  -4   2        739.64        648.15        11.14 o                         
   3  -4   2        578.46        564.54        12.00 o                         
   4  -4   2         37.95         35.51         2.83 o                         
   5  -4   2        685.14        627.33       114.81 o                         
  -5  -3   2         31.29         35.73         2.95 o                         
  -4  -3   2        115.09        116.06         5.47 o                         
  -3  -3   2          0.28          0.98         0.83 o                         
  -2  -3   2       1378.11       1420.06        21.55 o                         
  -1  -3   2       2214.81       2283.87        30.74 o                         
   0  -3   2       4434.79       4430.13        63.15 o                         
   1  -3   2       1455.37       1376.31        16.79 o                         
   2  -3   2        143.60        169.46         4.54 o                         
   3  -3   2        519.08        496.92        12.75 o                         
   4  -3   2        581.25        564.23        11.67 o                         
   5  -3   2        165.26        163.35         9.80 o                         
  -5  -2   2         85.41         87.88         5.08 o                         
  -4  -2   2          0.55          1.26         0.93 o                         
  -3  -2   2        658.17        659.62         9.50 o                         
  -2  -2   2       2831.87       2913.74        34.50 o                         
  -1  -2   2       3086.89       3415.11        36.27 o                         
   0  -2   2        308.23        335.21         3.97 o                         
   1  -2   2       1182.90       1085.16        16.94 o                         
   2  -2   2       2046.13       1885.21        20.71 o                         
   3  -2   2       1153.01       1102.42        19.92 o                         
   4  -2   2        142.27        134.12         5.86 o                         
   5  -2   2         56.71         57.08         4.21 o                         
  -5  -1   2        116.32        112.55         4.82 o                         
  -4  -1   2          1.82          3.25         1.21 o                         
  -3  -1   2        705.03        701.10        12.41 o                         
  -2  -1   2        213.84        219.74         3.68 o                         
  -1  -1   2        261.03        265.42         3.65 o                         
   0  -1   2       2593.84       2631.32        30.48 o                         
   1  -1   2       1059.56        993.81        11.16 o                         
   2  -1   2        146.68        134.40         4.16 o                         
   3  -1   2         16.56         17.51         1.71 o                         
   4  -1   2        286.75        283.97         8.43 o                         
   5  -1   2        553.73        581.64        13.62 o                         
  -5   0   2         99.11         97.40         9.21 o                         
  -4   0   2        871.07        855.47        15.48 o                         
  -3   0   2        124.21        127.74         3.47 o                         
  -2   0   2        472.18        444.33         6.58 o                         
  -1   0   2      18775.02      17944.84       143.66 o                         
   0   0   2       1976.64       2023.01        37.03 o                         
   1   0   2        582.32        544.50         6.84 o                         
   2   0   2        620.62        602.64        10.77 o                         
   3   0   2        329.51        305.34         6.50 o                         
   4   0   2        253.66        244.82        11.96 o                         
   5   0   2        137.62        137.31         5.71 o                         
  -5   1   2         35.22         36.70         2.54 o                         
  -4   1   2        292.54        292.33         8.80 o                         
  -3   1   2       1056.70       1061.00        12.61 o                         
  -2   1   2       2437.06       2356.99        27.95 o                         
  -1   1   2       2609.68       2632.94        47.21 o                         
   0   1   2        630.25        632.39         7.23 o                         
   1   1   2        328.87        325.56         4.61 o                         
   2   1   2       2174.03       2093.70        18.06 o                         
   3   1   2        425.64        440.10        12.19 o                         
   4   1   2          0.85          2.68         1.28 o                         
   5   1   2         36.97         37.26         3.76 o                         
  -5   2   2        153.51        156.49         4.45 o                         
  -4   2   2        295.17        295.33        11.11 o                         
  -3   2   2       1787.05       1920.12        24.82 o                         
  -2   2   2          6.82          5.02         1.24 o                         
  -1   2   2       2155.68       2164.28        24.62 o                         
   0   2   2       6069.07       6233.54        60.04 o                         
   1   2   2       2758.65       2736.98        22.14 o                         
   2   2   2        478.32        472.98         7.56 o                         
   3   2   2         80.79         79.41         3.56 o                         
   4   2   2        391.80        393.18        14.81 o                         
  -5   3   2        235.02        240.70         8.19 o                         
  -4   3   2         56.91         58.41         3.49 o                         
  -3   3   2          9.76         17.55         1.56 o                         
  -2   3   2       2509.44       2585.25        35.91 o                         
  -1   3   2       2570.00       2624.72        29.76 o                         
   0   3   2       1691.04       1718.68        23.44 o                         
   1   3   2          0.07          0.73         0.44 o                         
   2   3   2        430.43        414.32         7.72 o                         
   3   3   2        518.05        523.43        10.79 o                         
   4   3   2        495.81        481.16        17.80 o                         
  -5   4   2          1.56          1.46         0.91 o                         
  -4   4   2        330.93        344.12         8.05 o                         
  -3   4   2        174.76        166.70         4.16 o                         
  -2   4   2        933.06        990.54        26.81 o                         
  -1   4   2          2.14          6.29         1.37 o                         
   0   4   2         47.51         49.80         1.82 o                         
   1   4   2       1899.56       1857.96        18.80 o                         
   2   4   2        893.85        911.97        15.46 o                         
   3   4   2         85.12         93.27         4.31 o                         
   4   4   2         49.56         42.60         3.91 o                         
  -5   5   2        238.88        214.09         7.69 o                         
  -4   5   2        259.94        259.43         8.38 o                         
  -3   5   2       1095.00       1112.90        19.94 o                         
  -2   5   2          8.65          8.21         1.56 o                         
  -1   5   2       1659.74       1876.14        27.71 o                         
   0   5   2       1461.70       1465.29        18.52 o                         
   1   5   2         61.00         48.73         2.92 o                         
   2   5   2         15.43         17.09         1.61 o                         
   3   5   2         35.04         38.71         2.93 o                         
   4   5   2        334.81        317.81        15.65 o                         
  -5   6   2        250.56        210.92         9.57 o                         
  -4   6   2        157.24        148.43         8.82 o                         
  -3   6   2       1888.84       2080.98        55.71 o                         
  -2   6   2        402.84        441.40         9.15 o                         
  -1   6   2       1225.29       1217.37        29.97 o                         
   0   6   2         18.31         10.91         1.38 o                         
   1   6   2        252.70        299.77         7.78 o                         
   2   6   2       1009.41       1021.78        14.92 o                         
   3   6   2        257.90        270.61        11.88 o                         
   4   6   2          0.49          2.86         1.81 o                         
  -4   7   2        823.76        784.89        30.58 o                         
  -3   7   2        180.25        208.25         7.32 o                         
  -2   7   2       1020.93       1058.46        14.16 o                         
  -1   7   2        145.47        158.27         4.13 o                         
   0   7   2       1398.42       1428.93        20.01 o                         
   1   7   2       2523.75       2436.04        28.70 o                         
   2   7   2        436.84        430.65         9.78 o                         
   3   7   2         45.42         42.30         4.18 o                         
   4   7   2          0.70          2.12         1.89 o                         
  -4   8   2        356.92        360.02        22.40 o                         
  -3   8   2         13.61         11.00         2.66 o                         
  -2   8   2       1432.43       1531.00        41.84 o                         
  -1   8   2       1325.28       1390.42        17.20 o                         
   0   8   2        651.37        604.71        10.80 o                         
   1   8   2         35.96         32.60         2.39 o                         
   2   8   2          0.31          1.10         1.24 o                         
   3   8   2        491.36        478.01        16.48 o                         
  -4   9   2          9.44          4.60         0.94 o                         
  -3   9   2        207.27        227.47        13.90 o                         
  -2   9   2        880.31        942.61        19.53 o                         
  -1   9   2         21.67         25.20         2.29 o                         
   0   9   2         34.06         34.95         3.31 o                         
   1   9   2        635.40        631.92        18.10 o                         
   2   9   2        349.01        366.20        10.85 o                         
   3   9   2        264.28        266.33        10.27 o                         
  -4  10   2        100.21         96.51         6.10 o                         
  -3  10   2        141.39        158.30        10.78 o                         
  -2  10   2         19.92         19.87         2.61 o                         
  -1  10   2        199.60        187.24         6.95 o                         
   0  10   2        139.87        137.17         9.08 o                         
   1  10   2        689.66        710.90        14.49 o                         
   2  10   2          8.04          8.04         1.54 o                         
  -3  11   2          0.58          6.81         2.16 o                         
  -2  11   2         62.82         80.28         6.07 o                         
  -1  11   2        814.08        789.88        17.04 o                         
   0  11   2         59.43         57.61         6.02 o                         
   1  11   2        246.54        247.12        18.43 o                         
   2  11   2        178.37        178.35         8.90 o                         
  -3  12   2        347.49        381.18        13.05 o                         
  -2  12   2        313.03        322.08        13.86 o                         
  -1  12   2         60.36         54.42         6.49 o                         
   0  12   2          4.77          2.48         1.49 o                         
   1  12   2         16.69         10.11         2.40 o                         
  -1  13   2        287.21        262.58        11.38 o                         
   0  13   2        439.65        409.29        15.65 o                         
   0 -14   3        445.27        429.39        18.33 o                         
   1 -14   3         49.96         55.48         6.85 o                         
  -1 -13   3         44.75         32.38         5.15 o                         
   0 -13   3          9.82         10.07         3.30 o                         
   1 -13   3         23.78         26.16         5.78 o                         
   2 -13   3        192.13        193.43        14.57 o                         
  -2 -12   3          0.22          1.63         1.42 o                         
  -1 -12   3         17.68         20.22         3.12 o                         
   0 -12   3        889.43        886.89        24.65 o                         
   1 -12   3        362.47        369.87        24.38 o                         
   2 -12   3         95.36         93.35         6.55 o                         
   3 -12   3         12.23         16.05         1.87 o                         
  -2 -11   3        397.12        421.40        22.30 o                         
  -1 -11   3        389.29        399.26         9.55 o                         
   0 -11   3        312.51        329.34        12.34 o                         
   1 -11   3         48.82         43.75         3.88 o                         
   2 -11   3        216.21        213.42         8.13 o                         
   3 -11   3        319.40        336.77        18.08 o                         
  -3 -10   3        221.37        246.29        10.71 o                         
  -2 -10   3        177.52        190.90         8.44 o                         
  -1 -10   3          1.24          2.45         0.95 o                         
   0 -10   3        157.55        161.25         6.34 o                         
   1 -10   3       1196.46       1206.71        24.90 o                         
   2 -10   3        502.01        522.09        19.18 o                         
   3 -10   3         76.51         75.39         7.75 o                         
   4 -10   3         67.84         76.93         5.63 o                         
  -3  -9   3         15.31         15.58         1.96 o                         
  -2  -9   3          1.13          1.88         0.90 o                         
  -1  -9   3         64.61         57.56         3.14 o                         
   0  -9   3       1045.12       1060.65        17.14 o                         
   1  -9   3        549.24        539.23        10.81 o                         
   2  -9   3          5.08          4.91         2.27 o                         
   3  -9   3         39.11         43.73         9.11 o                         
   4  -9   3        457.97        392.21        71.97 o                         
  -4  -8   3        399.54        310.51         9.62 o                         
  -3  -8   3         78.75         83.33         4.15 o                         
  -2  -8   3        467.34        484.91         9.23 o                         
  -1  -8   3        551.18        551.87         8.68 o                         
   0  -8   3        233.08        225.16         5.01 o                         
   1  -8   3         43.00         45.57         2.39 o                         
   2  -8   3        459.13        427.03        23.39 o                         
   3  -8   3       1195.29        999.72        28.22 o                         
   4  -8   3         77.47         78.06        15.88 o                         
  -4  -7   3        205.73        196.60         6.78 o                         
  -3  -7   3        707.41        761.82        13.96 o                         
  -2  -7   3        563.88        602.45        14.14 o                         
  -1  -7   3         66.44         60.10         2.88 o                         
   0  -7   3        525.11        623.45        13.96 o                         
   1  -7   3       1780.14       1787.22        24.94 o                         
   2  -7   3       1403.44       1314.56        39.20 o                         
   3  -7   3        185.45        182.60         7.70 o                         
   4  -7   3         16.72         10.66         1.45 o                         
  -4  -6   3        198.17        207.01         8.65 o                         
  -3  -6   3        182.61        192.93         6.65 o                         
  -2  -6   3        202.96        212.90         6.96 o                         
  -1  -6   3       2288.84       2342.47        50.66 o                         
   0  -6   3       2855.56       2836.45        54.49 o                         
   1  -6   3        561.78        549.66        10.71 o                         
   2  -6   3        193.43        185.00         6.12 o                         
   3  -6   3         83.87         73.68         3.57 o                         
   4  -6   3        994.66        970.33        22.52 o                         
  -4  -5   3          9.68         11.73         1.81 o                         
  -3  -5   3        878.72        930.23        14.65 o                         
  -2  -5   3       1059.08       1051.65        17.26 o                         
  -1  -5   3       1083.36       1109.69        13.13 o                         
   0  -5   3         43.18         37.32         2.94 o                         
   1  -5   3        668.29        655.26        12.96 o                         
   2  -5   3       1285.02       1183.55        25.27 o                         
   3  -5   3       1053.21        997.12        14.05 o                         
   4  -5   3         54.05         49.55         3.64 o                         
   5  -5   3          3.22          1.61         1.46 o                         
  -4  -4   3        308.63        318.83        11.49 o                         
  -3  -4   3       1766.61       1864.03        22.24 o                         
  -2  -4   3       3776.50       4265.91        64.12 o                         
  -1  -4   3        476.83        484.86         7.94 o                         
   0  -4   3       1882.04       1767.14        22.46 o                         
   1  -4   3       1744.76       1653.20        17.24 o                         
   2  -4   3       1080.23       1075.02        15.25 o                         
   3  -4   3          8.95          7.15         1.23 o                         
   4  -4   3        804.14        808.78        14.43 o                         
   5  -4   3         30.76         37.31         4.11 o                         
  -5  -3   3          5.76          8.73         1.53 o                         
  -4  -3   3        178.53        180.85         7.33 o                         
  -3  -3   3         45.98         53.16         2.60 o                         
  -2  -3   3         52.48         44.86         2.07 o                         
  -1  -3   3       2298.89       2371.73        18.84 o                         
   0  -3   3       1240.15       1230.91        22.50 o                         
   1  -3   3         11.46         14.78         0.91 o                         
   2  -3   3       1135.88       1163.17        18.51 o                         
   3  -3   3       1151.92       1117.94        20.38 o                         
   4  -3   3       1131.68       1139.14        17.34 o                         
   5  -3   3         24.26         21.63         2.32 o                         
  -5  -2   3        237.50        213.97         8.35 o                         
  -4  -2   3         15.92         17.79         1.93 o                         
  -3  -2   3        406.17        383.61         8.34 o                         
  -2  -2   3       8979.38       9356.19        59.71 o                         
  -1  -2   3       1478.89       1732.35        17.36 o                         
   0  -2   3        733.61        708.88         8.57 o                         
   1  -2   3       1780.11       1629.98        25.85 o                         
   2  -2   3        817.90        744.26        10.20 o                         
   3  -2   3        318.12        323.45         8.80 o                         
   4  -2   3         94.40         91.99         5.71 o                         
   5  -2   3        323.56        332.82         9.56 o                         
  -5  -1   3        132.48        136.01         5.20 o                         
  -4  -1   3        759.12        771.59        16.19 o                         
  -3  -1   3        577.37        560.81         8.50 o                         
  -2  -1   3        327.01        337.13         4.68 o                         
  -1  -1   3        316.23        360.15         6.15 o                         
   0  -1   3       1219.72       1241.80        18.80 o                         
   1  -1   3       5962.83       5861.44        60.83 o                         
   2  -1   3        719.90        684.89        11.06 o                         
   3  -1   3        219.08        225.91         6.13 o                         
   4  -1   3        382.32        364.25        11.49 o                         
   5  -1   3        682.80        683.02        17.51 o                         
  -5   0   3         62.45         63.68         3.26 o                         
  -4   0   3        301.85        311.62         8.72 o                         
  -3   0   3        328.79        349.89         6.17 o                         
  -2   0   3       1444.49       1446.08        16.31 o                         
  -1   0   3       4212.68       4317.59        91.09 o                         
   0   0   3       2101.23       1923.71        35.09 o                         
   1   0   3        492.44        481.49         6.82 o                         
   2   0   3        266.71        242.78         5.67 o                         
   3   0   3       1561.38       1518.00        22.98 o                         
   4   0   3        165.00        158.70         7.22 o                         
   5   0   3         26.74         22.16         2.91 o                         
  -5   1   3          0.68          1.90         0.63 o                         
  -4   1   3          2.94          2.69         1.04 o                         
  -3   1   3       1680.94       1740.00        32.65 o                         
  -2   1   3        836.40        774.39        13.56 o                         
  -1   1   3         74.83         72.67         2.34 o                         
   0   1   3        689.15        686.76         8.99 o                         
   1   1   3       1334.39       1289.67        11.54 o                         
   2   1   3       1216.75       1205.65        17.49 o                         
   3   1   3        753.94        766.41        13.17 o                         
   4   1   3         31.35         29.32         3.29 o                         
   5   1   3        165.91        121.88         9.02 o                         
  -5   2   3        222.78        213.46         6.35 o                         
  -4   2   3        201.67        195.63         6.17 o                         
  -3   2   3        134.02        142.19         3.92 o                         
  -2   2   3        336.85        327.91         6.75 o                         
  -1   2   3         10.75         14.46         1.10 o                         
   0   2   3       3757.38       3708.58        48.86 o                         
   1   2   3        507.78        478.40         6.41 o                         
   2   2   3          9.45         10.87         1.06 o                         
   3   2   3          4.17          6.89         1.38 o                         
   4   2   3        395.37        387.04        16.19 o                         
  -5   3   3         57.82         55.57         3.09 o                         
  -4   3   3        176.48        168.27         5.43 o                         
  -3   3   3        317.55        324.32         7.70 o                         
  -2   3   3       2235.94       2219.73        24.09 o                         
  -1   3   3       2041.77       2121.46        19.31 o                         
   0   3   3         95.82        119.95         3.95 o                         
   1   3   3        174.46        167.03         3.85 o                         
   2   3   3        266.06        264.94         6.85 o                         
   3   3   3       1104.60       1168.14        20.76 o                         
   4   3   3        110.13        123.66         7.91 o                         
  -5   4   3        275.31        250.23         8.49 o                         
  -4   4   3       1199.49       1275.51        18.69 o                         
  -3   4   3        848.95        904.27        13.98 o                         
  -2   4   3        716.32        688.97        11.99 o                         
  -1   4   3        157.64        186.52         5.80 o                         
   0   4   3          4.54          3.53         0.57 o                         
   1   4   3       3643.97       3458.83        76.92 o                         
   2   4   3        453.90        412.71         9.07 o                         
   3   4   3         25.51         24.86         2.49 o                         
   4   4   3          3.13          2.71         0.84 o                         
  -5   5   3        402.43        379.13        10.40 o                         
  -4   5   3        100.28        114.70         4.94 o                         
  -3   5   3         51.45         60.08         3.09 o                         
  -2   5   3        869.49        962.37        19.87 o                         
  -1   5   3       3288.30       3507.93        49.53 o                         
   0   5   3       5093.91       5067.73        48.26 o                         
   1   5   3        514.61        506.48        10.71 o                         
   2   5   3        444.14        436.93         9.90 o                         
   3   5   3        141.85        151.58         6.23 o                         
   4   5   3        563.10        550.14        17.89 o                         
  -5   6   3         37.74         34.86         3.42 o                         
  -4   6   3         71.24         70.82         3.49 o                         
  -3   6   3        532.92        570.47        10.75 o                         
  -2   6   3       1547.69       1671.54        20.85 o                         
  -1   6   3        631.26        646.32        12.59 o                         
   0   6   3         33.96         29.94         2.08 o                         
   1   6   3        599.49        603.41        10.83 o                         
   2   6   3       1530.94       1499.53        18.88 o                         
   3   6   3        297.44        291.55        10.59 o                         
   4   6   3          5.32          7.98         1.77 o                         
  -4   7   3         86.73         91.97         5.03 o                         
  -3   7   3       1047.20       1158.80        24.37 o                         
  -2   7   3        117.47        121.87         4.13 o                         
  -1   7   3        185.58        188.84         4.75 o                         
   0   7   3       1616.07       1598.68        27.87 o                         
   1   7   3        506.53        510.19        14.97 o                         
   2   7   3        196.81        199.84         6.89 o                         
   3   7   3         19.54         18.33         2.48 o                         
  -4   8   3         12.55         19.08         3.50 o                         
  -3   8   3         39.85         45.30         4.14 o                         
  -2   8   3        452.15        498.32        10.31 o                         
  -1   8   3        195.45        212.83         6.62 o                         
   0   8   3       1058.15        987.96        14.38 o                         
   1   8   3          1.51          1.24         1.12 o                         
   2   8   3        371.12        379.99        10.03 o                         
   3   8   3        119.04        118.77         7.53 o                         
  -4   9   3         96.05         86.82         6.53 o                         
  -3   9   3        179.58        208.91        10.18 o                         
  -2   9   3       1515.91       1621.79        31.47 o                         
  -1   9   3         37.54         34.18         2.77 o                         
   0   9   3         95.36         98.10         5.20 o                         
   1   9   3        458.60        457.57        17.24 o                         
   2   9   3        214.80        207.40         8.75 o                         
   3   9   3          5.10          2.21         1.78 o                         
  -4  10   3        403.10        444.95        14.00 o                         
  -3  10   3        218.19        231.90        13.11 o                         
  -2  10   3         31.16         28.43         3.05 o                         
  -1  10   3         60.95         61.40         4.40 o                         
   0  10   3        110.81        109.76        11.33 o                         
   1  10   3        452.21        433.99        13.88 o                         
   2  10   3         73.86         83.26         5.00 o                         
  -3  11   3        242.22        264.56        12.48 o                         
  -2  11   3        648.72        638.62        23.38 o                         
  -1  11   3        881.37        836.52        20.27 o                         
   0  11   3        387.57        364.94        19.50 o                         
   1  11   3         14.33         16.88         4.13 o                         
   2  11   3        108.89        107.77         9.05 o                         
  -2  12   3        134.67        118.44         7.87 o                         
  -1  12   3          0.74          1.77         1.89 o                         
   0  12   3        189.96        180.00        11.73 o                         
   1  12   3        893.05        840.32        24.57 o                         
   0  13   3        226.84        198.99         9.57 o                         
   0 -14   4         37.17         41.51         5.43 o                         
   1 -14   4          1.71          3.97         2.36 o                         
  -1 -13   4        138.50        132.50        10.71 o                         
   0 -13   4        143.60        139.61        12.95 o                         
   1 -13   4        302.39        289.92        19.65 o                         
   2 -13   4        407.28        394.16        21.60 o                         
  -2 -12   4          0.06          1.06         1.34 o                         
  -1 -12   4        304.29        334.81        14.21 o                         
   0 -12   4        632.39        634.24        20.36 o                         
   1 -12   4        203.89        208.36        11.46 o                         
   2 -12   4          6.79         10.36         2.25 o                         
   3 -12   4        293.22        308.41         8.49 o                         
  -3 -11   4         13.50         10.39         2.56 o                         
  -2 -11   4          6.85         10.36         1.80 o                         
  -1 -11   4        271.08        273.80         8.71 o                         
   0 -11   4        224.24        234.68         9.82 o                         
   1 -11   4          0.45          0.98         1.19 o                         
   2 -11   4        103.00        115.70         9.10 o                         
   3 -11   4        682.57        689.32        29.62 o                         
  -3 -10   4        245.60        273.17        15.01 o                         
  -2 -10   4        122.05        131.43         8.49 o                         
  -1 -10   4         71.67         75.11         4.15 o                         
   0 -10   4         47.05         44.92         3.35 o                         
   1 -10   4        514.17        520.63        15.23 o                         
   2 -10   4        854.28        788.03        23.99 o                         
   3 -10   4         60.47         71.93         7.59 o                         
   4 -10   4         80.86        105.36         4.56 o                         
  -3  -9   4         62.57         58.10         4.15 o                         
  -2  -9   4         43.01         49.64         3.54 o                         
  -1  -9   4          2.85          2.81         0.96 o                         
   0  -9   4        892.83        870.88        19.50 o                         
   1  -9   4        776.42        756.24        24.26 o                         
   2  -9   4         19.71         16.57         2.34 o                         
   3  -9   4         17.58         20.96         4.19 o                         
   4  -9   4        417.73        342.15        70.70 o                         
  -4  -8   4        109.27         95.53        12.18 o                         
  -3  -8   4        129.55        137.67         5.82 o                         
  -2  -8   4       1074.59       1138.68        23.05 o                         
  -1  -8   4        923.72        933.86        10.82 o                         
   0  -8   4        123.27        130.87         4.02 o                         
   1  -8   4         69.19         65.08         3.32 o                         
   2  -8   4        726.99        652.32        11.89 o                         
   3  -8   4        708.60        588.36        45.09 o                         
   4  -8   4        165.34        134.42        30.49 o                         
  -4  -7   4        346.24        352.98        10.43 o                         
  -3  -7   4        252.34        266.67         7.83 o                         
  -2  -7   4        154.57        162.06         4.40 o                         
  -1  -7   4        118.43        112.04         3.70 o                         
   0  -7   4       2592.08       2642.88        29.42 o                         
   1  -7   4       1419.39       1325.69        24.57 o                         
   2  -7   4        818.23        802.27        33.84 o                         
   3  -7   4         30.92         31.28         3.05 o                         
   4  -7   4        105.21        111.45         6.76 o                         
  -4  -6   4        645.66        638.97        13.99 o                         
  -3  -6   4       2308.85       2468.80        28.36 o                         
  -2  -6   4        265.93        273.82         5.50 o                         
  -1  -6   4       1108.44       1075.25        13.34 o                         
   0  -6   4        495.20        469.05         7.36 o                         
   1  -6   4        672.08        737.26        17.93 o                         
   2  -6   4        242.48        229.92        12.90 o                         
   3  -6   4       2718.80       2539.18        43.19 o                         
   4  -6   4          9.76         10.88         1.84 o                         
  -4  -5   4          0.52          0.08         0.75 o                         
  -3  -5   4         13.34         19.99         2.18 o                         
  -2  -5   4       1094.14       1119.84        26.62 o                         
  -1  -5   4        598.57        581.67         8.42 o                         
   0  -5   4         18.09         13.23         0.93 o                         
   1  -5   4       3512.96       3576.66        40.75 o                         
   2  -5   4       2217.03       2070.17        41.61 o                         
   3  -5   4       1148.47       1135.27        16.93 o                         
   4  -5   4         73.77         78.14         4.92 o                         
   5  -5   4        144.00        124.73         7.24 o                         
  -4  -4   4        180.64        195.40         7.03 o                         
  -3  -4   4       2120.86       2230.51        27.32 o                         
  -2  -4   4        273.61        312.60         5.91 o                         
  -1  -4   4        268.32        264.05         4.17 o                         
   0  -4   4       1875.86       1797.19        27.88 o                         
   1  -4   4        781.92        712.73        10.40 o                         
   2  -4   4        343.43        359.93         7.95 o                         
   3  -4   4          1.05          1.93         1.14 o                         
   4  -4   4        960.40        952.26        15.59 o                         
   5  -4   4         68.58         73.70         6.02 o                         
  -5  -3   4        333.13        315.60         9.97 o                         
  -4  -3   4         37.70         39.79         3.10 o                         
  -3  -3   4         25.00         29.25         2.06 o                         
  -2  -3   4         22.81         13.02         1.22 o                         
  -1  -3   4       1533.53       1558.70        19.26 o                         
   0  -3   4       4460.49       4581.04        36.51 o                         
   1  -3   4        519.85        577.52         9.99 o                         
   2  -3   4       1134.65       1106.16        13.59 o                         
   3  -3   4       1221.43       1158.82        16.84 o                         
   4  -3   4        508.42        508.16        10.71 o                         
   5  -3   4          6.49          7.64         1.29 o                         
  -5  -2   4          3.62          2.32         0.94 o                         
  -4  -2   4        426.62        415.99         9.61 o                         
  -3  -2   4        872.11        903.96        19.22 o                         
  -2  -2   4        456.16        433.44         9.39 o                         
  -1  -2   4        541.18        596.02        10.54 o                         
   0  -2   4         85.73         79.72         3.72 o                         
   1  -2   4        551.31        499.38         7.89 o                         
   2  -2   4       2877.70       2774.92        36.01 o                         
   3  -2   4        248.44        232.05         7.52 o                         
   4  -2   4        219.63        217.94         7.35 o                         
   5  -2   4         57.38         58.91         3.42 o                         
  -5  -1   4          1.42          1.11         0.65 o                         
  -4  -1   4        651.12        644.55        12.64 o                         
  -3  -1   4        145.28        140.38         3.45 o                         
  -2  -1   4        166.43        186.80         3.44 o                         
  -1  -1   4       2424.35       2534.60        39.88 o                         
   0  -1   4       2628.41       2489.39        54.84 o                         
   1  -1   4        741.65        705.96        12.28 o                         
   2  -1   4        421.14        425.13         8.34 o                         
   3  -1   4        354.26        354.25         7.56 o                         
   4  -1   4        683.97        659.80        18.41 o                         
   5  -1   4         14.85         13.45         1.59 o                         
  -5   0   4        154.27        156.99         4.20 o                         
  -4   0   4          6.30         10.96         1.93 o                         
  -3   0   4        457.07        457.75         6.79 o                         
  -2   0   4        302.22        288.64         4.82 o                         
  -1   0   4       2259.81       2276.93        31.22 o                         
   0   0   4          1.01          1.09         0.33 o                         
   1   0   4        746.78        715.35         7.64 o                         
   2   0   4        167.59        140.04         4.48 o                         
   3   0   4        583.66        584.82         9.44 o                         
   4   0   4         91.20         85.39         5.25 o                         
   5   0   4          5.08          3.54         1.57 o                         
  -5   1   4          0.29          0.47         0.71 o                         
  -4   1   4        391.05        391.49         8.80 o                         
  -3   1   4       1279.56       1239.39        18.62 o                         
  -2   1   4       1346.79       1346.65        22.55 o                         
  -1   1   4        299.23        337.05         7.02 o                         
   0   1   4       1374.85       1313.46        30.34 o                         
   1   1   4       1415.43       1400.85        11.83 o                         
   2   1   4       2319.77       2384.34        23.93 o                         
   3   1   4          1.69          0.84         1.27 o                         
   4   1   4         99.48        110.58         6.30 o                         
  -5   2   4        382.39        356.03        10.29 o                         
  -4   2   4        559.86        593.16        11.07 o                         
  -3   2   4        106.07        104.52         3.85 o                         
  -2   2   4        622.31        640.46         9.87 o                         
  -1   2   4       1210.20       1241.99        32.75 o                         
   0   2   4       6877.71       7054.05        55.64 o                         
   1   2   4        429.04        407.07         5.64 o                         
   2   2   4        244.51        263.93         6.25 o                         
   3   2   4        470.81        460.09         9.78 o                         
   4   2   4        237.58        247.94        11.65 o                         
  -5   3   4         13.81         11.43         1.42 o                         
  -4   3   4        112.00        112.06         4.85 o                         
  -3   3   4       1007.14       1083.63        24.11 o                         
  -2   3   4       2793.29       2816.12        34.73 o                         
  -1   3   4       4154.52       4241.57        52.56 o                         
   0   3   4        253.03        247.19         3.63 o                         
   1   3   4       2048.14       1992.67        56.69 o                         
   2   3   4       1229.49       1219.42        19.34 o                         
   3   3   4       1317.82       1340.38        24.14 o                         
   4   3   4          1.43          2.94         1.77 o                         
  -5   4   4         59.54         58.26         3.89 o                         
  -4   4   4         38.59         41.85         3.01 o                         
  -3   4   4        748.76        833.60        19.24 o                         
  -2   4   4        152.04        152.67         5.60 o                         
  -1   4   4        343.81        341.68         7.16 o                         
   0   4   4       3382.83       3289.07        35.08 o                         
   1   4   4       2481.49       2338.13        92.54 o                         
   2   4   4        437.48        426.67         9.72 o                         
   3   4   4          1.13          1.08         0.72 o                         
   4   4   4        464.79        431.07        14.45 o                         
  -5   5   4         19.26         18.73         2.71 o                         
  -4   5   4        671.00        738.59        14.08 o                         
  -3   5   4        496.25        544.43        11.08 o                         
  -2   5   4        383.99        394.84         6.83 o                         
  -1   5   4       1802.77       1887.61        27.29 o                         
   0   5   4         51.98         33.80         2.17 o                         
   1   5   4          0.09          0.51         1.48 o                         
   2   5   4        122.99        114.07         4.62 o                         
   3   5   4        566.32        576.61        16.07 o                         
   4   5   4        146.83        150.13         6.18 o                         
  -4   6   4        191.92        203.35         5.89 o                         
  -3   6   4        394.79        427.83         8.32 o                         
  -2   6   4        240.58        259.16         5.22 o                         
  -1   6   4        747.90        757.08        13.92 o                         
   0   6   4          5.15          1.76         0.57 o                         
   1   6   4       1502.16       1585.58        18.65 o                         
   2   6   4        178.58        178.51         5.98 o                         
   3   6   4         78.95         79.89         5.48 o                         
   4   6   4         18.99         12.08         3.03 o                         
  -4   7   4        280.12        298.80        12.26 o                         
  -3   7   4       1283.47       1450.61        19.11 o                         
  -2   7   4          0.08          0.54         0.57 o                         
  -1   7   4         60.52         61.78         3.25 o                         
   0   7   4        824.49        821.76        11.24 o                         
   1   7   4        289.13        276.28         8.51 o                         
   2   7   4        101.10        111.92         5.20 o                         
   3   7   4         46.11         39.78         3.91 o                         
  -4   8   4         59.49         67.05         6.14 o                         
  -3   8   4        288.28        319.64         8.87 o                         
  -2   8   4        513.89        580.75        17.67 o                         
  -1   8   4        988.68       1043.45        15.27 o                         
   0   8   4        338.45        316.09         7.81 o                         
   1   8   4         33.95         36.09         4.44 o                         
   2   8   4        201.13        195.88         8.90 o                         
   3   8   4         60.80         77.91         6.88 o                         
  -4   9   4        373.60        370.20        27.41 o                         
  -3   9   4        844.32        870.09        29.44 o                         
  -2   9   4        701.28        740.19        19.45 o                         
  -1   9   4        316.35        318.66        10.42 o                         
   0   9   4        867.25        831.07        20.75 o                         
   1   9   4        409.01        385.91        15.46 o                         
   2   9   4        274.90        249.80        20.91 o                         
   3   9   4          7.24          6.28         3.05 o                         
  -3  10   4         43.26         40.53         5.31 o                         
  -2  10   4         76.43         76.80         5.56 o                         
  -1  10   4        574.09        550.09        15.31 o                         
   0  10   4       2568.28       2447.59        48.25 o                         
   1  10   4        104.47         98.48         7.42 o                         
   2  10   4          5.51          4.92         1.07 o                         
  -3  11   4        271.27        288.53        12.72 o                         
  -2  11   4        136.12        136.34         9.92 o                         
  -1  11   4        195.80        186.44        12.68 o                         
   0  11   4        231.36        233.60        14.84 o                         
   1  11   4        744.07        721.55        25.21 o                         
  -1  12   4        129.02        127.53         8.66 o                         
   0  12   4         37.60         38.32         5.04 o                         
   1  12   4        353.80        329.75        12.69 o                         
   0 -14   5         24.51         22.90         4.37 o                         
   1 -14   5          6.19          6.06         2.36 o                         
  -1 -13   5         52.27         48.91         6.61 o                         
   0 -13   5          6.99          7.44         2.87 o                         
   1 -13   5        116.82        130.04        13.07 o                         
   2 -13   5        494.27        469.92        16.40 o                         
  -2 -12   5          8.05          4.57         2.32 o                         
  -1 -12   5        188.40        191.05        14.92 o                         
   0 -12   5        295.84        295.31        20.83 o                         
   1 -12   5        259.39        234.49        15.06 o                         
   2 -12   5          3.50          3.78         1.39 o                         
   3 -12   5        143.24        167.11         9.05 o                         
  -3 -11   5         68.65         76.23         4.47 o                         
  -2 -11   5         74.83         88.43         6.08 o                         
  -1 -11   5        264.60        268.86        10.00 o                         
   0 -11   5        180.35        185.67         7.70 o                         
   1 -11   5         63.38         58.92         4.56 o                         
   2 -11   5        215.90        204.66         9.22 o                         
   3 -11   5        388.01        373.43        16.43 o                         
  -3 -10   5        279.53        286.79         9.47 o                         
  -2 -10   5        155.62        159.56         8.00 o                         
  -1 -10   5          0.94          1.87         0.78 o                         
   0 -10   5        500.05        495.66        10.15 o                         
   1 -10   5       1148.48       1068.58        18.51 o                         
   2 -10   5        192.83        180.66        10.90 o                         
   3 -10   5         20.04         13.77         3.19 o                         
   4 -10   5        110.31        118.72         6.65 o                         
  -3  -9   5          3.64          3.24         1.09 o                         
  -2  -9   5        148.91        155.93         5.78 o                         
  -1  -9   5       2243.36       2353.34        23.30 o                         
   0  -9   5        775.72        734.69        14.84 o                         
   1  -9   5        215.18        203.36         5.98 o                         
   2  -9   5        354.33        344.42        10.99 o                         
   3  -9   5        685.61        604.44        19.84 o                         
   4  -9   5        297.88        237.81        37.48 o                         
  -4  -8   5        950.10        819.59       112.41 o                         
  -3  -8   5        103.18        112.60         4.84 o                         
  -2  -8   5        309.21        307.91         7.09 o                         
  -1  -8   5         44.82         42.45         2.23 o                         
   0  -8   5        205.42        223.96         6.39 o                         
   1  -8   5        918.92        930.53        23.22 o                         
   2  -8   5       3807.77       3538.90        47.47 o                         
   3  -8   5          3.58          1.60         0.87 o                         
   4  -8   5          0.16          0.13         1.16 o                         
  -4  -7   5          1.95          0.40         1.48 o                         
  -3  -7   5        282.03        289.82         6.85 o                         
  -2  -7   5         61.79         66.86         3.58 o                         
  -1  -7   5         80.18         75.83         2.76 o                         
   0  -7   5       3092.67       3313.24        58.73 o                         
   1  -7   5       1826.17       1712.29        68.67 o                         
   2  -7   5        453.70        422.87         9.24 o                         
   3  -7   5        109.80        117.15         5.51 o                         
   4  -7   5        603.03        608.17        15.12 o                         
  -4  -6   5        193.20        187.57         7.99 o                         
  -3  -6   5         24.31         24.98         2.04 o                         
  -2  -6   5        230.25        226.49         6.41 o                         
  -1  -6   5        989.87        991.59        13.48 o                         
   0  -6   5        364.41        343.53         9.52 o                         
   1  -6   5        102.35        111.91         7.32 o                         
   2  -6   5        338.78        329.25         8.68 o                         
   3  -6   5       1299.82       1217.80        23.26 o                         
   4  -6   5        204.12        205.42         9.21 o                         
  -4  -5   5        141.92        147.48         5.21 o                         
  -3  -5   5        169.60        181.72         6.29 o                         
  -2  -5   5        635.30        682.28        20.15 o                         
  -1  -5   5        714.39        743.89        10.50 o                         
   0  -5   5          6.50         11.06         1.04 o                         
   1  -5   5       2017.97       1973.29        24.75 o                         
   2  -5   5       1635.22       1521.21        27.50 o                         
   3  -5   5         63.87         61.04         3.63 o                         
   4  -5   5         29.90         26.57         2.90 o                         
  -4  -4   5        403.38        411.04        13.84 o                         
  -3  -4   5         42.45         52.88         2.78 o                         
  -2  -4   5         54.96         66.90         3.26 o                         
  -1  -4   5        179.84        165.36         3.73 o                         
   0  -4   5        812.40        820.65         7.79 o                         
   1  -4   5       2234.86       2285.53        36.13 o                         
   2  -4   5         61.79         54.72         2.78 o                         
   3  -4   5       1098.43       1113.25        15.89 o                         
   4  -4   5        128.54        127.76         5.04 o                         
  -5  -3   5        135.80        134.88         4.98 o                         
  -4  -3   5         10.82          8.81         1.45 o                         
  -3  -3   5        173.34        155.85         9.80 o                         
  -2  -3   5       2653.75       2697.41        47.87 o                         
  -1  -3   5       2001.95       2048.16        29.24 o                         
   0  -3   5         32.46         28.59         1.94 o                         
   1  -3   5         37.57         33.91         1.66 o                         
   2  -3   5       1265.35       1195.44        14.58 o                         
   3  -3   5       1276.21       1215.38        18.45 o                         
   4  -3   5        214.01        213.62        10.60 o                         
   5  -3   5         11.90         14.32         2.01 o                         
  -5  -2   5         73.75         75.10         4.35 o                         
  -4  -2   5        240.82        244.38         7.79 o                         
  -3  -2   5        489.21        498.99         9.00 o                         
  -2  -2   5        390.56        355.90         6.10 o                         
  -1  -2   5        166.93        175.45         3.91 o                         
   0  -2   5       1761.17       1709.37        21.82 o                         
   1  -2   5       1513.35       1390.12        19.11 o                         
   2  -2   5        299.04        284.21         8.34 o                         
   3  -2   5         36.89         37.91         2.50 o                         
   4  -2   5          2.48          2.54         1.12 o                         
  -5  -1   5        219.30        217.81         6.96 o                         
  -4  -1   5        355.18        352.37         8.82 o                         
  -3  -1   5        360.10        364.88         6.29 o                         
  -2  -1   5        174.97        159.07         3.73 o                         
  -1  -1   5       2597.20       2779.49        23.26 o                         
   0  -1   5       3657.48       3593.58        27.88 o                         
   1  -1   5       3563.23       3643.58        28.01 o                         
   2  -1   5        445.57        462.01         8.05 o                         
   3  -1   5        579.41        577.89         9.40 o                         
   4  -1   5        724.20        748.26        21.31 o                         
  -5   0   5        149.60        146.46         3.92 o                         
  -4   0   5          9.72         11.08         1.59 o                         
  -3   0   5        597.42        593.51        11.83 o                         
  -2   0   5       2310.80       2261.03        32.30 o                         
  -1   0   5       3876.86       4084.32        38.89 o                         
   0   0   5        127.96        132.81         2.24 o                         
   1   0   5        551.26        522.53         6.76 o                         
   2   0   5       2974.80       3101.16        36.89 o                         
   3   0   5        494.24        482.73         8.02 o                         
   4   0   5         39.94         44.78         4.65 o                         
  -5   1   5        227.33        219.96         6.35 o                         
  -4   1   5        590.20        607.94        10.65 o                         
  -3   1   5        952.05        981.40        11.64 o                         
  -2   1   5        740.49        785.80        10.10 o                         
  -1   1   5         23.77         25.34         1.59 o                         
   0   1   5       4063.75       3974.74        83.30 o                         
   1   1   5       3735.84       3662.30        50.40 o                         
   2   1   5       1715.60       1741.17        21.43 o                         
   3   1   5         70.85         72.70         3.53 o                         
   4   1   5        193.00        205.67         8.72 o                         
  -5   2   5         16.75         13.42         1.60 o                         
  -4   2   5        155.12        165.43         5.26 o                         
  -3   2   5         10.63         10.71         1.30 o                         
  -2   2   5        500.92        473.14         9.85 o                         
  -1   2   5       6398.38       6830.90        91.26 o                         
   0   2   5       1133.59       1060.18         9.82 o                         
   1   2   5        113.25        110.50         3.07 o                         
   2   2   5         16.49         13.31         1.35 o                         
   3   2   5       1606.04       1655.15        31.88 o                         
   4   2   5        187.94        194.51         9.70 o                         
  -5   3   5        255.71        243.93         6.59 o                         
  -4   3   5        505.53        535.91        10.99 o                         
  -3   3   5        453.73        472.13         8.82 o                         
  -2   3   5        826.07        848.99        14.31 o                         
  -1   3   5        515.96        643.78        14.19 o                         
   0   3   5        770.22        799.53         7.81 o                         
   1   3   5        262.21        250.26         8.16 o                         
   2   3   5       1692.90       1727.74        31.72 o                         
   3   3   5         57.37         58.64         4.07 o                         
   4   3   5         34.52         32.89         3.97 o                         
  -5   4   5        195.63        184.57         9.02 o                         
  -4   4   5        123.49        124.02         5.09 o                         
  -3   4   5        269.20        291.25         6.32 o                         
  -2   4   5        129.94        133.64         4.75 o                         
  -1   4   5         59.33         34.59         2.19 o                         
   0   4   5       3695.94       3715.22        29.25 o                         
   1   4   5         43.87         32.57         2.31 o                         
   2   4   5          1.35          2.98         1.10 o                         
   3   4   5          0.35          0.22         1.77 o                         
   4   4   5        150.39        149.86         9.74 o                         
  -5   5   5        215.79        196.32         8.35 o                         
  -4   5   5        432.48        447.40        12.71 o                         
  -3   5   5         18.27         21.07         1.62 o                         
  -2   5   5        782.50        802.12        15.24 o                         
  -1   5   5       1025.88       1079.51        13.24 o                         
   0   5   5        201.97        175.82         4.85 o                         
   1   5   5        529.56        552.16         9.18 o                         
   2   5   5        212.53        202.89         7.16 o                         
   3   5   5        288.33        290.10        14.12 o                         
   4   5   5          3.27          3.16         5.51 o                         
  -4   6   5        322.70        326.47         8.41 o                         
  -3   6   5       1174.70       1271.93        15.92 o                         
  -2   6   5       2030.07       2218.41        22.63 o                         
  -1   6   5         23.37         29.64         1.62 o                         
   0   6   5         36.03         30.96         1.77 o                         
   1   6   5        843.65        791.68        15.03 o                         
   2   6   5        337.69        351.95        10.41 o                         
   3   6   5         62.81         61.81         7.22 o                         
  -4   7   5        586.22        589.34        20.66 o                         
  -3   7   5         92.62        108.09         4.55 o                         
  -2   7   5         68.34         72.92         3.04 o                         
  -1   7   5       3053.49       3148.20        77.23 o                         
   0   7   5        982.37        923.98        13.43 o                         
   1   7   5        408.62        376.15        11.71 o                         
   2   7   5          4.48          4.65         1.14 o                         
   3   7   5         35.39         36.18         3.54 o                         
  -4   8   5          2.92          2.94         1.14 o                         
  -3   8   5        101.70        108.28         7.35 o                         
  -2   8   5        910.46        986.95        17.06 o                         
  -1   8   5       3509.34       3708.26        43.70 o                         
   0   8   5          7.93          6.94         1.70 o                         
   1   8   5        192.51        182.27         8.00 o                         
   2   8   5        314.00        299.03         9.32 o                         
   3   8   5        277.26        303.74        10.99 o                         
  -4   9   5        199.44        190.09         8.86 o                         
  -3   9   5        169.52        170.95        10.06 o                         
  -2   9   5         19.09         24.45         2.68 o                         
  -1   9   5          3.40          2.75         1.11 o                         
   0   9   5       1460.71       1399.79        38.61 o                         
   1   9   5        397.00        368.29        13.56 o                         
   2   9   5        105.75         99.41         7.95 o                         
  -3  10   5        121.11        137.99         9.56 o                         
  -2  10   5        280.92        280.85        10.86 o                         
  -1  10   5        176.49        169.72         7.22 o                         
   0  10   5        290.67        265.57        16.89 o                         
   1  10   5         26.78         32.48         6.69 o                         
   2  10   5          3.69          4.15         1.81 o                         
  -3  11   5         83.55         60.88         5.20 o                         
  -2  11   5        290.64        278.45        14.06 o                         
  -1  11   5        171.96        165.80        11.30 o                         
   0  11   5         37.68         37.22         5.51 o                         
   1  11   5        324.55        297.95        14.14 o                         
  -1  12   5         65.96         56.63         5.19 o                         
   0  12   5        352.15        336.56        14.07 o                         
   0 -14   6         25.42         22.11         4.37 o                         
   1 -14   6         25.45         23.10         4.64 o                         
  -1 -13   6          9.01          8.54         2.56 o                         
   0 -13   6        223.46        237.00        27.15 o                         
   1 -13   6        405.55        410.53        23.60 o                         
   2 -13   6        166.69        164.76         7.01 o                         
  -2 -12   6         11.91         16.95         4.07 o                         
  -1 -12   6        434.68        454.83        23.56 o                         
   0 -12   6        708.00        795.73        52.49 o                         
   1 -12   6          2.24          4.33         1.40 o                         
   2 -12   6         47.33         58.16         5.07 o                         
   3 -12   6        218.41        232.16        10.55 o                         
  -3 -11   6         51.79         60.72         5.47 o                         
  -2 -11   6       1020.67       1107.83        26.73 o                         
  -1 -11   6        214.93        214.15        10.74 o                         
   0 -11   6          2.13          1.77         2.44 o                         
   1 -11   6        533.22        534.14        14.56 o                         
   2 -11   6       1171.38       1038.22        32.69 o                         
   3 -11   6        232.04        216.81        11.93 o                         
  -3 -10   6         29.08         33.02         2.94 o                         
  -2 -10   6          6.57          4.62         1.13 o                         
  -1 -10   6          5.14          6.55         1.29 o                         
   0 -10   6        980.30        941.69        29.61 o                         
   1 -10   6       2317.08       2267.23        29.33 o                         
   2 -10   6         30.09         15.15         2.40 o                         
   3 -10   6         65.57         65.32         7.04 o                         
  -3  -9   6          3.37          4.42         0.95 o                         
  -2  -9   6         91.18         90.45         4.15 o                         
  -1  -9   6       1307.32       1336.87        20.11 o                         
   0  -9   6        669.19        663.97        10.44 o                         
   1  -9   6          5.24          5.58         1.22 o                         
   2  -9   6         99.33        109.55         5.61 o                         
   3  -9   6       1028.22        935.01        48.34 o                         
   4  -9   6        187.88        177.99        19.25 o                         
  -4  -8   6         12.04          5.37         4.41 o                         
  -3  -8   6        144.36        159.36         5.07 o                         
  -2  -8   6        333.40        341.83         7.67 o                         
  -1  -8   6         55.57         56.55         2.74 o                         
   0  -8   6         60.31         60.84         2.85 o                         
   1  -8   6       1104.72       1059.25        16.33 o                         
   2  -8   6        625.67        578.65        10.75 o                         
   3  -8   6        300.38        307.59        15.04 o                         
   4  -8   6          0.72          0.11         1.77 o                         
  -4  -7   6        151.80        144.57         6.38 o                         
  -3  -7   6        110.48        114.35         4.19 o                         
  -2  -7   6          8.40          9.42         1.48 o                         
  -1  -7   6        282.73        300.55         5.58 o                         
   0  -7   6       1459.68       1415.62        28.57 o                         
   1  -7   6        930.05        922.55        22.33 o                         
   2  -7   6        202.92        203.60         7.15 o                         
   3  -7   6          2.04          1.95         1.29 o                         
   4  -7   6        296.38        288.81         8.68 o                         
  -4  -6   6        296.90        269.51         9.69 o                         
  -3  -6   6          6.61          8.97         1.47 o                         
  -2  -6   6        335.28        339.18         6.67 o                         
  -1  -6   6        635.46        640.38        13.52 o                         
   0  -6   6        655.99        715.44        11.92 o                         
   1  -6   6         78.85         79.59         3.44 o                         
   2  -6   6       2814.40       2674.30        43.26 o                         
   3  -6   6        100.29         90.80         4.74 o                         
   4  -6   6        196.34        203.66        12.10 o                         
  -4  -5   6         42.89         50.84         3.35 o                         
  -3  -5   6       1673.04       1742.70        45.03 o                         
  -2  -5   6        703.42        718.69        10.64 o                         
  -1  -5   6         53.18         46.83         2.21 o                         
   0  -5   6       1355.30       1320.67        18.67 o                         
   1  -5   6       1770.79       1680.78        35.79 o                         
   2  -5   6       1116.05       1098.33        16.65 o                         
   3  -5   6        666.51        672.04        13.50 o                         
   4  -5   6         28.56         27.74         2.79 o                         
  -4  -4   6        206.61        213.16         7.21 o                         
  -3  -4   6          4.59          3.84         0.81 o                         
  -2  -4   6        159.27        152.14         6.63 o                         
  -1  -4   6       1331.96       1356.18        16.07 o                         
   0  -4   6       3091.98       3290.18        29.69 o                         
   1  -4   6         21.33         22.58         1.38 o                         
   2  -4   6          5.42          4.66         0.72 o                         
   3  -4   6        106.45        105.72         4.16 o                         
   4  -4   6        389.75        385.78        10.04 o                         
  -5  -3   6         31.74         31.52         4.13 o                         
  -4  -3   6         24.16         25.59         2.55 o                         
  -3  -3   6        154.27        154.96         4.60 o                         
  -2  -3   6       1713.75       1712.75        25.48 o                         
  -1  -3   6       2478.42       2636.91        25.65 o                         
   0  -3   6       2056.52       2304.81        38.78 o                         
   1  -3   6       2190.16       2260.06        28.56 o                         
   2  -3   6       1441.26       1358.41        14.76 o                         
   3  -3   6        959.07        918.15        13.36 o                         
   4  -3   6         45.76         48.04         3.90 o                         
  -5  -2   6         51.09         53.99         5.82 o                         
  -4  -2   6        275.05        264.36        12.84 o                         
  -3  -2   6       1307.52       1302.31        16.36 o                         
  -2  -2   6        491.83        502.45         8.53 o                         
  -1  -2   6          1.62          2.38         0.45 o                         
   0  -2   6        740.37        734.05        15.32 o                         
   1  -2   6       6856.97       6875.38        61.38 o                         
   2  -2   6        690.32        665.94        10.34 o                         
   3  -2   6         15.96         14.69         1.56 o                         
   4  -2   6          2.17          1.66         1.69 o                         
  -5  -1   6        212.93        222.10        12.29 o                         
  -4  -1   6        135.13        135.23         5.17 o                         
  -3  -1   6          3.48          4.03         0.70 o                         
  -2  -1   6        598.17        595.73         8.94 o                         
  -1  -1   6       2914.09       3111.22        38.68 o                         
   0  -1   6       3978.07       3740.81        30.25 o                         
   1  -1   6        487.36        460.78         5.57 o                         
   2  -1   6        585.10        597.41        13.22 o                         
   3  -1   6        780.34        777.05        13.11 o                         
   4  -1   6        372.56        383.32        14.03 o                         
  -5   0   6          4.30          5.90         2.36 o                         
  -4   0   6        103.49        102.55         3.97 o                         
  -3   0   6        364.51        334.60         5.70 o                         
  -2   0   6       4376.91       4498.31        39.45 o                         
  -1   0   6         23.82         40.47         1.72 o                         
   0   0   6        256.71        261.51         3.62 o                         
   1   0   6        218.61        184.87         4.05 o                         
   2   0   6       2890.63       2947.20        30.29 o                         
   3   0   6        279.91        256.48         6.16 o                         
   4   0   6         77.50         74.65         4.37 o                         
  -5   1   6        206.51        192.70         5.81 o                         
  -4   1   6        279.05        288.66         7.19 o                         
  -3   1   6        215.64        225.76         5.51 o                         
  -2   1   6       1217.42       1294.01        15.63 o                         
  -1   1   6       2201.46       2320.79        23.73 o                         
   0   1   6        293.71        250.22         6.53 o                         
   1   1   6       2660.50       2765.86        38.84 o                         
   2   1   6        178.63        231.99         5.39 o                         
   3   1   6        290.60        290.07         7.34 o                         
   4   1   6        264.50        273.94        10.93 o                         
  -5   2   6          7.30          4.96         1.21 o                         
  -4   2   6        155.29        162.67         5.63 o                         
  -3   2   6         14.48         16.42         1.65 o                         
  -2   2   6        256.81        219.62         5.72 o                         
  -1   2   6       4115.64       4368.96        47.78 o                         
   0   2   6         47.12         81.94         2.19 o                         
   1   2   6        507.75        518.70         8.14 o                         
   2   2   6        149.57        123.18         3.68 o                         
   3   2   6        334.60        335.95         9.16 o                         
   4   2   6        105.04        104.26         6.72 o                         
  -5   3   6         23.37         21.71         2.20 o                         
  -4   3   6         21.04         22.15         2.03 o                         
  -3   3   6       1198.19       1305.29        26.95 o                         
  -2   3   6        798.16        831.26        16.94 o                         
  -1   3   6         98.23         95.94         4.38 o                         
   0   3   6       1160.14       1141.46        25.35 o                         
   1   3   6        899.68        898.60        15.96 o                         
   2   3   6        800.92        817.47        15.80 o                         
   3   3   6          0.46          3.41         1.83 o                         
   4   3   6         18.31         16.09         2.61 o                         
  -5   4   6        117.97        110.11         6.26 o                         
  -4   4   6       1227.78       1308.91        18.35 o                         
  -3   4   6       1461.24       1605.60        19.72 o                         
  -2   4   6        158.43        144.59         3.92 o                         
  -1   4   6        625.16        681.30        10.89 o                         
   0   4   6       1508.30       1374.78        16.09 o                         
   1   4   6        919.88        866.86        14.68 o                         
   2   4   6          8.58          9.68         1.45 o                         
   3   4   6        212.49        229.51        17.68 o                         
   4   4   6        150.13        134.19        11.57 o                         
  -4   5   6         96.85         93.52         4.14 o                         
  -3   5   6         15.38         15.39         1.64 o                         
  -2   5   6       3853.79       4131.57        73.61 o                         
  -1   5   6       1052.63       1104.36        14.15 o                         
   0   5   6        224.00        223.30         4.45 o                         
   1   5   6          1.45          1.99         0.86 o                         
   2   5   6        283.85        286.44         8.90 o                         
   3   5   6        553.85        570.86        16.99 o                         
  -4   6   6         32.98         30.33         2.55 o                         
  -3   6   6        822.29        891.97        14.49 o                         
  -2   6   6       1968.87       2121.81        21.02 o                         
  -1   6   6        115.28        122.40         3.49 o                         
   0   6   6       1020.70       1026.48        15.16 o                         
   1   6   6        938.31        879.71        16.57 o                         
   2   6   6        676.07        678.22        21.48 o                         
   3   6   6         14.05         14.07         2.37 o                         
  -4   7   6        123.82        124.83        10.08 o                         
  -3   7   6         77.15         77.03         3.74 o                         
  -2   7   6        335.16        350.74         7.51 o                         
  -1   7   6       1460.75       1450.92        31.93 o                         
   0   7   6        550.49        544.43        11.32 o                         
   1   7   6         30.59         28.63         3.27 o                         
   2   7   6         48.05         45.34         3.28 o                         
   3   7   6          8.89          7.79         1.74 o                         
  -4   8   6          2.77          2.71         0.98 o                         
  -3   8   6        369.88        400.70        10.69 o                         
  -2   8   6        448.82        486.71        13.57 o                         
  -1   8   6         19.65         24.56         2.11 o                         
   0   8   6         17.82         18.23         2.28 o                         
   1   8   6        114.52        113.46         6.25 o                         
   2   8   6        294.37        289.07         8.74 o                         
   3   8   6        575.15        605.95        21.29 o                         
  -3   9   6        457.34        492.07        13.37 o                         
  -2   9   6         89.12         97.49         6.21 o                         
  -1   9   6        657.25        624.14        13.31 o                         
   0   9   6        387.08        366.38        13.72 o                         
   1   9   6        180.30        176.59        13.62 o                         
   2   9   6         16.56         18.35         2.67 o                         
  -3  10   6         30.02         19.44         3.50 o                         
  -2  10   6        202.47        187.45        20.73 o                         
  -1  10   6       1005.45        954.34        45.72 o                         
   0  10   6         60.95         64.88         8.07 o                         
   1  10   6         25.32         25.17         3.59 o                         
   2  10   6        102.03        107.03         9.41 o                         
  -1  11   6         87.05         79.81         7.16 o                         
   0  11   6        354.71        338.02        16.03 o                         
   1  11   6          5.62          9.09         2.56 o                         
   0  12   6        247.89        236.96        10.24 o                         
   0 -14   7         30.87         26.79         4.68 o                         
   1 -14   7        168.82        184.43        12.60 o                         
  -1 -13   7         35.37         34.22         3.79 o                         
   0 -13   7        334.19        375.33        32.26 o                         
   1 -13   7        826.37        807.64        33.79 o                         
   2 -13   7         74.67         70.19         4.34 o                         
  -2 -12   7         23.75         25.13         2.49 o                         
  -1 -12   7        544.37        534.96        25.70 o                         
   0 -12   7        557.69        614.49        52.43 o                         
   1 -12   7         58.61         47.40         5.42 o                         
   2 -12   7        183.05        187.88         9.00 o                         
   3 -12   7        139.78        132.87         7.48 o                         
  -2 -11   7        291.36        292.66        12.28 o                         
  -1 -11   7        118.31        116.10         6.22 o                         
   0 -11   7        166.16        181.35        11.26 o                         
   1 -11   7         83.24         81.68         3.97 o                         
   2 -11   7        830.86        739.46        28.39 o                         
   3 -11   7        128.74        132.76         8.90 o                         
  -3 -10   7         68.05         72.38         5.15 o                         
  -2 -10   7          0.10         -0.17         0.77 o                         
  -1 -10   7        359.89        368.68        10.79 o                         
   0 -10   7       1260.62       1254.59        20.31 o                         
   1 -10   7         26.49         24.79         2.31 o                         
   2 -10   7        217.47        220.55        10.07 o                         
   3 -10   7         34.20         28.68         3.52 o                         
  -3  -9   7         17.43         17.99         2.14 o                         
  -2  -9   7        445.61        447.25        17.16 o                         
  -1  -9   7        460.71        459.98         9.53 o                         
   0  -9   7        194.12        202.52         5.95 o                         
   1  -9   7        916.65        906.60        13.86 o                         
   2  -9   7        122.82        103.96         6.01 o                         
   3  -9   7        426.19        417.00        19.10 o                         
   4  -9   7        239.47        238.96        11.38 o                         
  -4  -8   7          6.38          2.91         1.61 o                         
  -3  -8   7        157.20        163.86         5.10 o                         
  -2  -8   7        222.60        227.46         6.71 o                         
  -1  -8   7        105.32        122.20         4.56 o                         
   0  -8   7        436.39        434.17         8.56 o                         
   1  -8   7       3235.00       3094.92        62.90 o                         
   2  -8   7         16.06         18.44         1.97 o                         
   3  -8   7        106.69         95.80         4.37 o                         
   4  -8   7         48.19         51.82         4.09 o                         
  -4  -7   7        670.42        603.14        28.02 o                         
  -3  -7   7        117.76        120.58         4.61 o                         
  -2  -7   7        127.96        135.13         4.69 o                         
  -1  -7   7       1757.10       1834.60        18.77 o                         
   0  -7   7        944.34        935.95        16.56 o                         
   1  -7   7        340.46        342.37         9.74 o                         
   2  -7   7        781.88        795.21        26.42 o                         
   3  -7   7        443.52        425.33         9.86 o                         
   4  -7   7        444.71        464.54        13.11 o                         
  -4  -6   7         15.87         15.34         1.58 o                         
  -3  -6   7        110.15        116.93         4.58 o                         
  -2  -6   7        745.85        823.04        23.89 o                         
  -1  -6   7       1847.01       1984.44        46.96 o                         
   0  -6   7          5.97          7.09         1.38 o                         
   1  -6   7        169.78        156.34         5.53 o                         
   2  -6   7        258.05        254.74         5.96 o                         
   3  -6   7        588.49        572.27        12.16 o                         
   4  -6   7        131.49        121.24         6.67 o                         
  -4  -5   7        115.94        125.57         4.91 o                         
  -3  -5   7        484.29        504.94        11.65 o                         
  -2  -5   7        535.36        579.83        18.93 o                         
  -1  -5   7        191.19        202.83        10.59 o                         
   0  -5   7       2631.88       2788.07        30.86 o                         
   1  -5   7       1698.62       1584.55        20.89 o                         
   2  -5   7        572.13        561.21         8.91 o                         
   3  -5   7          7.45          8.45         1.55 o                         
   4  -5   7         39.54         44.04         3.31 o                         
  -4  -4   7        357.32        354.94        11.81 o                         
  -3  -4   7          0.20          1.28         0.98 o                         
  -2  -4   7        158.17        159.64         7.12 o                         
  -1  -4   7        954.98        956.36        14.84 o                         
   0  -4   7       4785.93       5157.71        81.12 o                         
   1  -4   7        452.79        439.90         9.08 o                         
   2  -4   7         43.18         44.50         2.19 o                         
   3  -4   7        327.16        324.31         7.48 o                         
   4  -4   7        288.23        282.46         9.27 o                         
  -4  -3   7        137.34        157.20        13.91 o                         
  -3  -3   7        795.22        836.94        28.70 o                         
  -2  -3   7       1095.19       1064.20        19.93 o                         
  -1  -3   7       1070.59       1079.78        14.68 o                         
   0  -3   7        343.66        404.06         6.97 o                         
   1  -3   7       1591.16       1549.12        33.77 o                         
   2  -3   7       1617.28       1536.19        19.72 o                         
   3  -3   7        216.34        217.54         6.62 o                         
   4  -3   7        484.55        486.98        12.54 o                         
  -5  -2   7         68.66         81.31         6.53 o                         
  -4  -2   7        153.95        158.55         7.69 o                         
  -3  -2   7       1349.60       1377.21        18.20 o                         
  -2  -2   7        504.88        549.70        15.00 o                         
  -1  -2   7       1256.27       1242.59        14.30 o                         
   0  -2   7        910.35        853.21        12.37 o                         
   1  -2   7       2032.67       2125.10        21.39 o                         
   2  -2   7         79.44         78.41         2.94 o                         
   3  -2   7          1.32          2.14         0.87 o                         
   4  -2   7       1275.16       1328.63        27.95 o                         
  -5  -1   7         93.03         86.39         5.96 o                         
  -4  -1   7         32.43         30.85         3.17 o                         
  -3  -1   7        858.75        872.53        10.86 o                         
  -2  -1   7       1712.78       1750.76        17.92 o                         
  -1  -1   7        491.49        477.70         9.91 o                         
   0  -1   7       1781.16       1807.97        17.18 o                         
   1  -1   7       2168.55       2427.54        19.46 o                         
   2  -1   7       1181.54       1182.84        15.81 o                         
   3  -1   7        800.64        779.63        11.50 o                         
   4  -1   7          4.15          4.01         1.16 o                         
  -5   0   7         41.79         49.38         5.43 o                         
  -4   0   7         99.64        103.78         4.60 o                         
  -3   0   7        355.36        356.95         6.86 o                         
  -2   0   7       1505.62       1502.63        24.78 o                         
  -1   0   7         81.83        111.76         3.09 o                         
   0   0   7       1501.98       1463.65        14.28 o                         
   1   0   7        885.02        781.03        10.95 o                         
   2   0   7        426.37        406.21         6.80 o                         
   3   0   7         80.93         75.81         3.79 o                         
   4   0   7          6.87          7.44         1.22 o                         
  -5   1   7          4.75          6.12         1.18 o                         
  -4   1   7        739.74        771.21        11.61 o                         
  -3   1   7        240.26        240.63         5.47 o                         
  -2   1   7         15.80         16.78         2.13 o                         
  -1   1   7       1030.10       1049.62        25.66 o                         
   0   1   7       2306.83       2187.07        29.68 o                         
   1   1   7        990.67       1004.49        19.38 o                         
   2   1   7         23.32         25.44         1.86 o                         
   3   1   7        175.61        164.66         6.98 o                         
   4   1   7        182.79        177.29        14.59 o                         
  -5   2   7        768.65        767.03        14.99 o                         
  -4   2   7        401.96        412.16        10.25 o                         
  -3   2   7        537.72        556.99         8.75 o                         
  -2   2   7       1484.51       1574.41        22.47 o                         
  -1   2   7        894.91        851.36        15.27 o                         
   0   2   7       1297.07       1260.08        14.22 o                         
   1   2   7          8.65          8.86         1.20 o                         
   2   2   7       1141.95       1140.57        29.39 o                         
   3   2   7        561.68        571.62        17.02 o                         
   4   2   7         78.66         79.44         5.73 o                         
  -5   3   7        381.80        361.04         8.89 o                         
  -4   3   7        122.40        124.29         4.86 o                         
  -3   3   7       2131.16       2299.81        37.24 o                         
  -2   3   7        284.47        281.65         5.45 o                         
  -1   3   7          0.05          0.81         0.59 o                         
   0   3   7         37.78         21.32         1.37 o                         
   1   3   7        932.61        910.88        14.74 o                         
   2   3   7        879.28        888.84        27.27 o                         
   3   3   7        178.35        177.87        12.72 o                         
   4   3   7         53.70         47.84         3.75 o                         
  -4   4   7        463.90        471.20         9.54 o                         
  -3   4   7        240.48        274.20         6.10 o                         
  -2   4   7        528.87        562.61         9.55 o                         
  -1   4   7       2351.45       2573.18        24.63 o                         
   0   4   7       1200.79       1090.74        13.05 o                         
   1   4   7        561.23        563.17         9.45 o                         
   2   4   7        123.84        128.07         4.87 o                         
   3   4   7        186.27        206.24         9.78 o                         
   4   4   7        341.96        341.11        16.20 o                         
  -4   5   7        219.83        214.57         9.77 o                         
  -3   5   7       1064.55       1134.05        15.30 o                         
  -2   5   7        665.96        692.09        10.84 o                         
  -1   5   7        271.68        299.69         4.63 o                         
   0   5   7         45.98         47.57         2.15 o                         
   1   5   7        341.73        317.12         7.73 o                         
   2   5   7         84.76         77.74         4.81 o                         
   3   5   7        214.50        223.09         9.60 o                         
  -4   6   7        326.62        335.48         8.42 o                         
  -3   6   7        600.61        634.47        11.68 o                         
  -2   6   7        218.51        235.10         5.55 o                         
  -1   6   7        299.28        316.99         5.99 o                         
   0   6   7        584.64        576.63        10.77 o                         
   1   6   7        670.58        670.82        14.50 o                         
   2   6   7        516.42        524.31        12.65 o                         
   3   6   7         29.07         25.47         2.87 o                         
  -4   7   7        275.37        291.61         8.54 o                         
  -3   7   7         16.16         16.15         2.12 o                         
  -2   7   7       1665.09       1756.63        23.90 o                         
  -1   7   7        376.05        386.39        10.17 o                         
   0   7   7        296.39        288.39         8.17 o                         
   1   7   7          0.47         -0.24         1.15 o                         
   2   7   7         65.79         67.45         4.34 o                         
   3   7   7        251.09        248.74        10.77 o                         
  -3   8   7        255.29        267.45        10.01 o                         
  -2   8   7       1384.73       1500.97        24.71 o                         
  -1   8   7         22.56         20.94         2.09 o                         
   0   8   7        189.61        167.87         6.77 o                         
   1   8   7        614.18        580.65        15.78 o                         
   2   8   7        392.67        364.46        10.30 o                         
  -3   9   7        502.79        511.92        13.22 o                         
  -2   9   7          2.35          1.40         0.98 o                         
  -1   9   7        810.57        772.58        14.91 o                         
   0   9   7         41.16         43.42         4.58 o                         
   1   9   7        363.76        355.51        18.47 o                         
   2   9   7          3.01          6.45         3.38 o                         
  -3  10   7        387.73        362.87        14.35 o                         
  -2  10   7        184.30        175.68         7.91 o                         
  -1  10   7        291.87        263.76        10.36 o                         
   0  10   7        257.05        234.22        14.25 o                         
   1  10   7         13.96         10.73         2.19 o                         
  -1  11   7         19.04         21.21         3.42 o                         
   0  11   7        156.32        139.75         8.98 o                         
   0 -14   8         47.50         37.54         5.35 o                         
   1 -14   8        179.98        188.20        11.97 o                         
  -1 -13   8        330.62        326.10        23.66 o                         
   0 -13   8         64.26         75.90         5.88 o                         
   1 -13   8        320.34        354.29        13.47 o                         
  -2 -12   8        354.57        364.74        11.73 o                         
  -1 -12   8        665.86        665.83        19.72 o                         
   0 -12   8         93.99        101.16         5.15 o                         
   1 -12   8         70.20         56.19         9.37 o                         
   2 -12   8        149.29        136.63         6.78 o                         
   3 -12   8        234.00        231.95         9.53 o                         
  -2 -11   8         34.55         36.95         2.61 o                         
  -1 -11   8          0.46          0.73         1.18 o                         
   0 -11   8        909.23        928.88        20.12 o                         
   1 -11   8        474.37        443.01         9.62 o                         
   2 -11   8        299.98        301.22        10.38 o                         
   3 -11   8        103.66        115.40         7.87 o                         
  -3 -10   8         33.71         33.09         2.80 o                         
  -2 -10   8          9.86          8.84         1.58 o                         
  -1 -10   8        455.61        448.77        13.30 o                         
   0 -10   8       1566.14       1601.33        27.92 o                         
   1 -10   8          5.30          3.81         0.95 o                         
   2 -10   8          1.73          0.18         0.86 o                         
   3 -10   8        313.86        312.15        11.66 o                         
  -3  -9   8         96.86         95.91         4.59 o                         
  -2  -9   8        951.21        937.84        19.54 o                         
  -1  -9   8        199.70        213.56         7.87 o                         
   0  -9   8          3.42          4.28         0.89 o                         
   1  -9   8        302.22        285.64         7.95 o                         
   2  -9   8       1105.46       1049.04        29.59 o                         
   3  -9   8        527.79        507.12        17.10 o                         
   4  -9   8          0.73          0.43         0.75 o                         
  -3  -8   8        306.63        308.07        12.06 o                         
  -2  -8   8        500.77        504.00        10.35 o                         
  -1  -8   8         65.07         66.91         3.60 o                         
   0  -8   8        442.13        435.85         9.53 o                         
   1  -8   8        121.33        118.07         4.56 o                         
   2  -8   8        515.64        510.39        21.59 o                         
   3  -8   8         45.80         45.33         2.91 o                         
   4  -8   8        184.01        178.17        10.39 o                         
  -4  -7   8         33.57         32.88         2.82 o                         
  -3  -7   8         16.43         16.02         1.81 o                         
  -2  -7   8         32.95         37.48         2.49 o                         
  -1  -7   8       1579.89       1626.45        18.59 o                         
   0  -7   8        983.35       1002.97        16.93 o                         
   1  -7   8         66.86         69.40         3.06 o                         
   2  -7   8        116.14        119.54         4.86 o                         
   3  -7   8        226.74        218.94         6.71 o                         
   4  -7   8        203.81        204.93         7.73 o                         
  -4  -6   8         26.18         28.32         2.14 o                         
  -3  -6   8        216.28        222.46         7.01 o                         
  -2  -6   8        659.17        678.79        20.35 o                         
  -1  -6   8       1062.74       1166.82        24.36 o                         
   0  -6   8         34.58         32.80         2.46 o                         
   1  -6   8        549.45        541.43         9.33 o                         
   2  -6   8       1134.42       1093.72        12.74 o                         
   3  -6   8        361.36        348.31         9.98 o                         
   4  -6   8         69.84         68.67         4.58 o                         
  -4  -5   8        499.05        509.19        10.61 o                         
  -3  -5   8        226.15        214.92         6.82 o                         
  -2  -5   8         23.29         21.49         1.46 o                         
  -1  -5   8       1716.39       1787.90        21.98 o                         
   0  -5   8       1954.41       1963.72        30.06 o                         
   1  -5   8       1552.59       1596.53        42.53 o                         
   2  -5   8          0.70          1.62         0.60 o                         
   3  -5   8        356.77        354.19        10.13 o                         
   4  -5   8        241.95        240.45         9.31 o                         
  -4  -4   8        172.47        156.47         5.70 o                         
  -3  -4   8        391.89        412.00        15.03 o                         
  -2  -4   8       1031.02       1046.56        16.36 o                         
  -1  -4   8       1275.62       1246.05        17.75 o                         
   0  -4   8        285.67        286.55         4.89 o                         
   1  -4   8         58.77         57.65         2.52 o                         
   2  -4   8        269.41        251.62         5.10 o                         
   3  -4   8       3279.25       3286.83        32.88 o                         
   4  -4   8        371.33        391.70        13.89 o                         
  -4  -3   8        385.90        405.74        18.10 o                         
  -3  -3   8        733.49        739.28        11.22 o                         
  -2  -3   8        376.89        375.16         6.88 o                         
  -1  -3   8        299.40        314.58         7.44 o                         
   0  -3   8       3662.49       3995.42        31.09 o                         
   1  -3   8       2087.10       2037.40        34.62 o                         
   2  -3   8       1184.73       1145.57        16.71 o                         
   3  -3   8        152.15        159.21         6.16 o                         
   4  -3   8          6.67          6.31         1.37 o                         
  -4  -2   8        215.40        228.86         7.44 o                         
  -3  -2   8        124.73        116.61         3.95 o                         
  -2  -2   8         31.82         36.17         1.88 o                         
  -1  -2   8       1109.83       1125.36        16.34 o                         
   0  -2   8       2045.89       1967.38        30.01 o                         
   1  -2   8        274.54        238.72         5.65 o                         
   2  -2   8         11.41         10.14         1.10 o                         
   3  -2   8        287.27        295.29         6.99 o                         
   4  -2   8        731.16        716.32        15.87 o                         
  -5  -1   8        247.74        238.33         7.72 o                         
  -4  -1   8          3.13          3.85         1.22 o                         
  -3  -1   8          4.28          4.83         0.86 o                         
  -2  -1   8        568.70        530.00         9.48 o                         
  -1  -1   8       2317.06       2402.29        33.22 o                         
   0  -1   8        339.11        333.09         6.57 o                         
   1  -1   8         54.26         41.98         1.90 o                         
   2  -1   8        488.52        466.11         7.68 o                         
   3  -1   8        542.08        549.72        10.82 o                         
   4  -1   8         33.24         30.19         2.42 o                         
  -5   0   8         23.55         22.15         3.46 o                         
  -4   0   8        511.57        516.47         9.87 o                         
  -3   0   8       1384.40       1403.29        16.89 o                         
  -2   0   8         74.66         55.77         2.45 o                         
  -1   0   8        443.18        503.96         8.84 o                         
   0   0   8         53.43         45.38         1.70 o                         
   1   0   8       3189.82       3227.81        29.82 o                         
   2   0   8       1003.68        989.87        18.70 o                         
   3   0   8         84.47         83.11         4.00 o                         
   4   0   8         80.44         78.75         5.25 o                         
  -5   1   8        146.32        148.59         8.27 o                         
  -4   1   8        555.73        556.19        16.53 o                         
  -3   1   8          0.61          1.02         0.67 o                         
  -2   1   8        195.74        188.12         5.00 o                         
  -1   1   8        202.17        164.05         6.00 o                         
   0   1   8       1380.43       1345.11        12.83 o                         
   1   1   8        428.87        390.60         8.46 o                         
   2   1   8         39.42         42.69         2.80 o                         
   3   1   8        255.71        225.28        18.78 o                         
   4   1   8        496.47        493.02        31.30 o                         
  -5   2   8        156.14        151.52         7.64 o                         
  -4   2   8         59.90         55.42         3.57 o                         
  -3   2   8        610.22        626.75        12.43 o                         
  -2   2   8       2540.24       2743.09        25.73 o                         
  -1   2   8        586.25        583.24         9.03 o                         
   0   2   8          9.95         13.72         1.15 o                         
   1   2   8        565.18        552.89         8.56 o                         
   2   2   8        919.88        939.82        16.24 o                         
   3   2   8        470.29        458.09        13.64 o                         
   4   2   8          4.00          3.16         1.17 o                         
  -4   3   8       1118.54       1135.59        36.59 o                         
  -3   3   8         88.54         90.71         3.71 o                         
  -2   3   8         34.60         38.58         2.18 o                         
  -1   3   8        394.91        423.84         7.51 o                         
   0   3   8       1180.85       1077.65        21.09 o                         
   1   3   8        602.91        592.93        10.56 o                         
   2   3   8        151.57        152.19         5.45 o                         
   3   3   8         62.53         58.67         4.35 o                         
   4   3   8         13.55         15.85         3.62 o                         
  -4   4   8        354.95        359.39         9.97 o                         
  -3   4   8        793.04        789.92        17.31 o                         
  -2   4   8        604.35        624.13        11.98 o                         
  -1   4   8       1200.73       1283.81        13.73 o                         
   0   4   8        806.12        799.65        11.87 o                         
   1   4   8        117.81        125.45         4.39 o                         
   2   4   8        150.11        150.39         5.85 o                         
   3   4   8        782.73        795.21        18.92 o                         
  -4   5   8          0.64          0.91         1.08 o                         
  -3   5   8       1609.44       1668.33        30.77 o                         
  -2   5   8        236.97        253.95         5.08 o                         
  -1   5   8        214.28        211.97         4.26 o                         
   0   5   8         87.20         87.08         3.28 o                         
   1   5   8        376.20        373.42         9.51 o                         
   2   5   8       1319.16       1361.26        24.32 o                         
   3   5   8        374.59        397.98        13.45 o                         
  -4   6   8        181.32        182.16        13.09 o                         
  -3   6   8        798.93        881.64        14.07 o                         
  -2   6   8          3.41          4.86         1.21 o                         
  -1   6   8        488.10        446.72         9.10 o                         
   0   6   8       1666.02       1594.49        21.86 o                         
   1   6   8        869.97        859.68        19.54 o                         
   2   6   8        118.16        121.99         6.24 o                         
   3   6   8         23.82         20.80         4.09 o                         
  -3   7   8         90.32         90.06         5.86 o                         
  -2   7   8        781.60        774.45        22.25 o                         
  -1   7   8         84.69        101.21         4.16 o                         
   0   7   8        329.89        300.48         9.17 o                         
   1   7   8         10.77         10.95         2.02 o                         
   2   7   8         33.40         37.94         3.41 o                         
  -3   8   8        192.95        203.82        14.65 o                         
  -2   8   8        115.60        108.06         8.52 o                         
  -1   8   8         99.98         90.83         4.31 o                         
   0   8   8         93.72         89.36         4.93 o                         
   1   8   8        306.53        293.42        10.92 o                         
   2   8   8        524.82        512.10        14.57 o                         
  -3   9   8          2.47          4.00         1.27 o                         
  -2   9   8         36.29         31.53         4.43 o                         
  -1   9   8        279.30        267.82        10.79 o                         
   0   9   8        163.72        163.94        10.19 o                         
   1   9   8         44.55         44.32         6.32 o                         
   2   9   8         12.80         15.70         4.05 o                         
  -2  10   8        233.17        220.95        11.38 o                         
  -1  10   8        237.68        210.43        11.85 o                         
   0  10   8         10.27          7.75         2.64 o                         
   1  10   8          8.93          6.88         2.12 o                         
   0  11   8        121.62        125.73         7.44 o                         
  -1 -13   9        364.32        382.97        22.98 o                         
   0 -13   9        528.67        525.30        24.41 o                         
   1 -13   9         78.50         80.08         9.25 o                         
  -2 -12   9        207.55        207.66         8.57 o                         
  -1 -12   9        246.76        241.28        11.93 o                         
   0 -12   9         19.93         25.58         3.81 o                         
   1 -12   9         51.74         58.75         5.39 o                         
   2 -12   9        495.24        493.31        11.20 o                         
  -2 -11   9          9.89         12.62         1.84 o                         
  -1 -11   9         58.62         55.63         3.69 o                         
   0 -11   9         24.12         23.38         2.20 o                         
   1 -11   9       1055.75       1010.76        20.71 o                         
   2 -11   9        268.95        250.19         9.14 o                         
   3 -11   9         27.79         32.22         3.90 o                         
  -3 -10   9         67.88         67.76         3.65 o                         
  -2 -10   9        141.20        141.99         5.67 o                         
  -1 -10   9        446.38        441.64        11.31 o                         
   0 -10   9          2.35          4.54         1.39 o                         
   1 -10   9        267.98        267.84         7.63 o                         
   2 -10   9          1.92          1.27         1.37 o                         
   3 -10   9        285.60        254.45        15.32 o                         
  -3  -9   9        122.54        126.31         5.21 o                         
  -2  -9   9        554.09        552.55        14.13 o                         
  -1  -9   9        310.31        319.49        12.93 o                         
   0  -9   9         32.73         33.16         2.45 o                         
   1  -9   9         60.55         64.93         3.77 o                         
   2  -9   9        377.33        372.79         9.85 o                         
   3  -9   9        154.42        155.35         5.04 o                         
  -3  -8   9        231.91        230.24         9.65 o                         
  -2  -8   9         48.15         49.36         3.17 o                         
  -1  -8   9         58.68         60.77         3.55 o                         
   0  -8   9       1156.60       1121.04        20.25 o                         
   1  -8   9       1512.67       1500.51        20.76 o                         
   2  -8   9        207.68        213.24         6.84 o                         
   3  -8   9          2.54          4.88         0.94 o                         
   4  -8   9         53.94         57.18         5.00 o                         
  -4  -7   9          7.91         10.35         2.99 o                         
  -3  -7   9         41.00         40.68         2.82 o                         
  -2  -7   9       1592.14       1621.11        21.12 o                         
  -1  -7   9        983.64        991.99        25.41 o                         
   0  -7   9        595.66        604.64        11.22 o                         
   1  -7   9        248.09        235.75         7.91 o                         
   2  -7   9          4.99          4.77         1.04 o                         
   3  -7   9        829.92        787.65        14.62 o                         
   4  -7   9        247.59        246.45         7.75 o                         
  -4  -6   9        128.21        117.64         8.38 o                         
  -3  -6   9        395.09        394.59         9.48 o                         
  -2  -6   9        718.47        714.39         9.99 o                         
  -1  -6   9         26.96         38.28         2.23 o                         
   0  -6   9        372.16        373.66         7.29 o                         
   1  -6   9       1078.69       1064.50        14.21 o                         
   2  -6   9       4151.02       4051.59        54.71 o                         
   3  -6   9        296.11        283.89         8.75 o                         
   4  -6   9         50.46         42.12         3.26 o                         
  -4  -5   9        169.27        162.44         5.54 o                         
  -3  -5   9         86.24         81.85         4.16 o                         
  -2  -5   9          0.22          1.10         0.56 o                         
  -1  -5   9       2088.90       2233.04        41.77 o                         
   0  -5   9       1441.38       1377.19        24.58 o                         
   1  -5   9        774.97        742.81        10.55 o                         
   2  -5   9        477.49        463.56         9.69 o                         
   3  -5   9        304.86        299.59         8.25 o                         
   4  -5   9        454.12        457.33        17.74 o                         
  -4  -4   9         33.22         36.19         2.69 o                         
  -3  -4   9         23.55         25.51         1.97 o                         
  -2  -4   9        498.56        495.42        13.63 o                         
  -1  -4   9       1786.53       1818.97        26.65 o                         
   0  -4   9         44.96         33.13         1.71 o                         
   1  -4   9         11.68         13.19         1.62 o                         
   2  -4   9       1180.53       1185.70        26.84 o                         
   3  -4   9        666.47        683.15        15.11 o                         
   4  -4   9        101.65         96.22         5.31 o                         
  -4  -3   9         12.29         15.96         2.35 o                         
  -3  -3   9        223.44        225.96         5.52 o                         
  -2  -3   9        959.83        985.50        16.77 o                         
  -1  -3   9         17.01         21.46         1.44 o                         
   0  -3   9         60.76         37.07         2.11 o                         
   1  -3   9        627.79        587.62        10.29 o                         
   2  -3   9        637.28        654.35         9.04 o                         
   3  -3   9         90.85         96.70         5.43 o                         
   4  -3   9         67.86         69.58         3.17 o                         
  -4  -2   9        708.52        674.73        19.86 o                         
  -3  -2   9         68.11         75.45         3.72 o                         
  -2  -2   9          1.55          5.07         0.78 o                         
  -1  -2   9        188.58        176.08         6.26 o                         
   0  -2   9       3998.97       4109.63        79.84 o                         
   1  -2   9        725.34        734.55        10.98 o                         
   2  -2   9          5.70          7.14         1.07 o                         
   3  -2   9        597.00        605.54        11.29 o                         
   4  -2   9         19.51         20.73         1.87 o                         
  -4  -1   9         68.38         63.51         3.52 o                         
  -3  -1   9        338.60        319.98         7.01 o                         
  -2  -1   9        426.81        387.94         5.86 o                         
  -1  -1   9        988.37       1082.01        19.39 o                         
   0  -1   9         32.09         46.70         1.96 o                         
   1  -1   9        153.41        145.84         4.03 o                         
   2  -1   9        727.80        654.03        33.06 o                         
   3  -1   9        687.15        699.16        17.12 o                         
   4  -1   9         34.21         39.19         3.35 o                         
  -4   0   9        277.51        285.62         8.88 o                         
  -3   0   9       1279.95       1265.80        21.62 o                         
  -2   0   9         95.21         92.02         2.76 o                         
  -1   0   9        409.78        394.99         6.99 o                         
   0   0   9       1368.86       1341.25        14.33 o                         
   1   0   9       1812.27       1867.83        16.22 o                         
   2   0   9        253.39        267.28         7.21 o                         
   3   0   9         34.45         30.38         3.43 o                         
   4   0   9        256.01        255.94         8.71 o                         
  -4   1   9          9.92         10.34         1.72 o                         
  -3   1   9          2.44          4.18         0.78 o                         
  -2   1   9        616.74        641.71         8.30 o                         
  -1   1   9       2039.64       2049.26        33.24 o                         
   0   1   9       1235.48       1246.42        13.99 o                         
   1   1   9          0.54          1.34         0.69 o                         
   2   1   9        868.35        890.64        14.71 o                         
   3   1   9        176.96        173.31         7.11 o                         
   4   1   9        198.93        208.78         7.50 o                         
  -4   2   9        853.54        896.47        17.29 o                         
  -3   2   9        519.75        521.23         9.52 o                         
  -2   2   9        944.81        955.73        11.00 o                         
  -1   2   9        510.03        533.03         8.46 o                         
   0   2   9         41.63         33.90         1.83 o                         
   1   2   9        571.67        554.37         8.87 o                         
   2   2   9       1865.00       1861.23        22.75 o                         
   3   2   9          2.34          1.90         1.38 o                         
   4   2   9          5.46          2.12         1.46 o                         
  -4   3   9        660.89        661.44        14.21 o                         
  -3   3   9         62.39         62.18         3.39 o                         
  -2   3   9         19.60         18.43         1.43 o                         
  -1   3   9        309.88        328.80         4.91 o                         
   0   3   9        966.88        970.06        10.70 o                         
   1   3   9       2945.58       2896.14        28.99 o                         
   2   3   9        380.17        386.39         8.95 o                         
   3   3   9        324.77        334.35         9.74 o                         
  -4   4   9        118.80        132.25         5.39 o                         
  -3   4   9         46.84         47.41         2.52 o                         
  -2   4   9        674.76        655.49         8.61 o                         
  -1   4   9       2035.61       2090.90        20.33 o                         
   0   4   9        802.30        762.40        16.46 o                         
   1   4   9        857.59        828.49        11.54 o                         
   2   4   9         45.82         42.33         3.07 o                         
   3   4   9        574.88        576.96        14.34 o                         
  -4   5   9        272.15        273.47         7.63 o                         
  -3   5   9        302.65        329.36         8.71 o                         
  -2   5   9         62.87         85.27         2.78 o                         
  -1   5   9         39.10         36.20         1.97 o                         
   0   5   9        158.21        161.58         4.50 o                         
   1   5   9        249.78        231.11         6.92 o                         
   2   5   9       1450.98       1472.85        21.95 o                         
   3   5   9         34.66         35.08         2.99 o                         
  -4   6   9        161.49        164.09         8.98 o                         
  -3   6   9          0.39         -0.02         0.94 o                         
  -2   6   9          3.83          4.78         0.86 o                         
  -1   6   9        281.37        288.38         6.80 o                         
   0   6   9        451.02        438.47        10.01 o                         
   1   6   9        484.53        475.82        11.82 o                         
   2   6   9        315.29        311.39        10.22 o                         
   3   6   9        383.89        386.14        25.90 o                         
  -4   7   9         29.29         28.33         3.03 o                         
  -3   7   9        231.19        218.48        11.75 o                         
  -2   7   9        302.84        351.50        12.72 o                         
  -1   7   9        394.22        405.24         9.49 o                         
   0   7   9          1.61          3.26         1.27 o                         
   1   7   9         15.54         14.10         1.87 o                         
   2   7   9        139.57        129.89         5.73 o                         
  -3   8   9        363.45        329.80        10.00 o                         
  -2   8   9        262.34        249.03        25.89 o                         
  -1   8   9         84.36         81.39         5.23 o                         
   0   8   9        161.97        164.22         7.94 o                         
   1   8   9        278.79        258.81        15.36 o                         
   2   8   9         57.45         58.26         5.42 o                         
  -3   9   9          3.10          4.45         1.42 o                         
  -2   9   9        201.92        196.54        11.65 o                         
  -1   9   9        299.75        301.10        10.88 o                         
   0   9   9        776.79        698.86        26.16 o                         
   1   9   9        176.65        171.33        13.25 o                         
  -1  10   9        436.50        391.36        14.78 o                         
   0  10   9         96.23         89.93         7.20 o                         
  -1 -13  10          9.10          9.76         2.52 o                         
   0 -13  10        463.43        450.51        20.74 o                         
   1 -13  10         36.44         42.53         6.26 o                         
  -2 -12  10        238.49        245.33        11.74 o                         
  -1 -12  10         42.20         45.03         3.51 o                         
   0 -12  10        103.00         99.44         7.03 o                         
   1 -12  10         71.33         69.52         5.50 o                         
   2 -12  10        245.90        235.61         7.96 o                         
  -2 -11  10         60.06         56.08         3.43 o                         
  -1 -11  10        117.09        108.33         5.76 o                         
   0 -11  10          6.12          6.58         1.33 o                         
   1 -11  10        285.59        282.15         7.68 o                         
   2 -11  10         40.64         41.20         3.25 o                         
   3 -11  10          1.03          2.60         1.06 o                         
  -3 -10  10         21.12         21.49         5.17 o                         
  -2 -10  10        128.61        125.25         5.10 o                         
  -1 -10  10        916.07        914.63        16.79 o                         
   0 -10  10       1009.23        993.95        14.44 o                         
   1 -10  10         40.17         42.23         2.69 o                         
   2 -10  10        218.35        211.47         7.42 o                         
   3 -10  10        263.99        255.11        12.78 o                         
  -3  -9  10        729.94        734.20        11.92 o                         
  -2  -9  10        155.19        162.93         6.32 o                         
  -1  -9  10         60.33         60.50         3.49 o                         
   0  -9  10        444.76        446.80         9.29 o                         
   1  -9  10        330.83        321.00         7.72 o                         
   2  -9  10       1260.61       1192.06        23.06 o                         
   3  -9  10        247.06        247.66        12.54 o                         
  -3  -8  10        183.97        183.52         6.76 o                         
  -2  -8  10        186.32        194.54         8.11 o                         
  -1  -8  10        438.06        438.34         8.24 o                         
   0  -8  10       1095.30       1112.91        15.32 o                         
   1  -8  10       2250.17       2261.16        29.24 o                         
   2  -8  10         73.10         73.07         3.96 o                         
   3  -8  10        391.35        367.45         8.44 o                         
  -4  -7  10          4.11          5.47         2.16 o                         
  -3  -7  10         36.26         36.42         2.65 o                         
  -2  -7  10        637.21        626.86        10.04 o                         
  -1  -7  10        456.39        435.71         8.48 o                         
   0  -7  10        152.15        152.20         4.62 o                         
   1  -7  10        503.24        487.28         9.49 o                         
   2  -7  10       1014.76        970.96        15.03 o                         
   3  -7  10        797.76        736.22        18.89 o                         
   4  -7  10        338.36        373.85         8.64 o                         
  -4  -6  10          9.93         11.58         1.63 o                         
  -3  -6  10        201.12        201.54         6.47 o                         
  -2  -6  10        621.89        626.93        11.22 o                         
  -1  -6  10          3.61          5.42         0.85 o                         
   0  -6  10        114.81        111.16         3.71 o                         
   1  -6  10       1807.72       1804.48        19.13 o                         
   2  -6  10        103.65        101.76         3.81 o                         
   3  -6  10         12.50         11.63         1.97 o                         
   4  -6  10        149.24        146.57         5.48 o                         
  -4  -5  10         43.89         47.08         3.62 o                         
  -3  -5  10        187.91        180.59         6.25 o                         
  -2  -5  10        383.80        392.45         7.13 o                         
  -1  -5  10        106.79         84.35         2.86 o                         
   0  -5  10        535.80        498.28         8.81 o                         
   1  -5  10        197.00        215.01         5.63 o                         
   2  -5  10        181.21        201.47         5.01 o                         
   3  -5  10        245.12        264.73         9.54 o                         
   4  -5  10        385.14        381.09        10.50 o                         
  -4  -4  10        147.22        133.91         4.39 o                         
  -3  -4  10         97.66         92.70         3.80 o                         
  -2  -4  10        291.79        274.55         5.76 o                         
  -1  -4  10       2030.87       2221.38        19.08 o                         
   0  -4  10        113.46        122.81         3.34 o                         
   1  -4  10        178.65        165.44         4.59 o                         
   2  -4  10       1685.08       1644.99        19.41 o                         
   3  -4  10          8.76         12.04         1.89 o                         
   4  -4  10         14.19         15.20         1.82 o                         
  -4  -3  10        193.83        190.84         6.81 o                         
  -3  -3  10        334.57        310.90         8.37 o                         
  -2  -3  10        262.58        266.57         6.65 o                         
  -1  -3  10        708.26        779.50        11.63 o                         
   0  -3  10       1054.52       1012.70        13.67 o                         
   1  -3  10       1226.60       1232.32        12.39 o                         
   2  -3  10        332.69        340.25         7.35 o                         
   3  -3  10         19.36         21.84         2.31 o                         
   4  -3  10         13.05         13.74         1.77 o                         
  -4  -2  10        268.42        253.24         7.80 o                         
  -3  -2  10          5.94          7.46         1.14 o                         
  -2  -2  10        738.13        716.60         9.33 o                         
  -1  -2  10       1671.24       1722.06        35.00 o                         
   0  -2  10       1565.06       1622.57        29.43 o                         
   1  -2  10          0.65          3.26         0.64 o                         
   2  -2  10        500.64        506.43         8.30 o                         
   3  -2  10        894.69        930.89        18.09 o                         
   4  -2  10        246.99        222.16        16.03 o                         
  -4  -1  10         21.48         22.97         2.16 o                         
  -3  -1  10        435.44        424.35         9.25 o                         
  -2  -1  10       1688.41       1725.30        15.09 o                         
  -1  -1  10        844.08        870.90        12.60 o                         
   0  -1  10        108.43        116.32         3.76 o                         
   1  -1  10       2421.20       2445.16        33.64 o                         
   2  -1  10        594.55        610.03        11.45 o                         
   3  -1  10        103.38        102.93         5.07 o                         
   4  -1  10         11.01         10.51         1.51 o                         
  -4   0  10        267.45        273.99         8.37 o                         
  -3   0  10        216.48        209.98         6.41 o                         
  -2   0  10         94.59         99.45         3.01 o                         
  -1   0  10        408.71        404.70         6.08 o                         
   0   0  10       1217.41       1186.49        17.08 o                         
   1   0  10       2329.69       2281.56        21.98 o                         
   2   0  10          5.54          8.18         1.38 o                         
   3   0  10         65.21         64.61         5.13 o                         
   4   0  10        128.57        138.10         9.01 o                         
  -4   1  10          1.63          0.57         1.05 o                         
  -3   1  10         35.97         37.18         2.72 o                         
  -2   1  10        472.10        479.28         7.90 o                         
  -1   1  10       1170.59       1240.99        13.75 o                         
   0   1  10       2863.62       2789.89        23.90 o                         
   1   1  10        116.91        112.22         3.52 o                         
   2   1  10        669.13        649.66        13.89 o                         
   3   1  10        711.77        710.11        14.48 o                         
  -4   2  10         42.06         45.36         2.85 o                         
  -3   2  10        549.95        561.84        10.49 o                         
  -2   2  10       1021.12       1027.36        13.43 o                         
  -1   2  10        119.65        115.84         2.99 o                         
   0   2  10       2343.25       2352.55        24.55 o                         
   1   2  10        619.10        614.66        10.21 o                         
   2   2  10        554.02        546.62        12.56 o                         
   3   2  10        100.05         96.21         5.75 o                         
  -4   3  10         30.90         33.91         2.43 o                         
  -3   3  10         20.26         24.54         2.09 o                         
  -2   3  10         65.54         67.83         2.45 o                         
  -1   3  10        529.85        559.65         7.72 o                         
   0   3  10        630.02        574.10         8.42 o                         
   1   3  10       1202.23       1198.23        17.55 o                         
   2   3  10        120.22        120.29         4.75 o                         
   3   3  10         69.39         73.60         4.60 o                         
  -4   4  10         62.92         62.06         2.88 o                         
  -3   4  10        121.45        126.31         4.35 o                         
  -2   4  10        424.36        461.20         7.14 o                         
  -1   4  10        298.23        301.40         5.59 o                         
   0   4  10         56.11         47.43         2.57 o                         
   1   4  10        584.80        587.11         9.54 o                         
   2   4  10       1365.58       1377.59        22.72 o                         
   3   4  10          2.24          4.59         1.48 o                         
  -4   5  10        285.02        299.12        12.21 o                         
  -3   5  10        223.91        240.81         7.20 o                         
  -2   5  10        493.91        490.40         8.99 o                         
  -1   5  10         46.57         42.74         2.48 o                         
   0   5  10        258.27        254.87         6.03 o                         
   1   5  10        659.33        650.68        12.78 o                         
   2   5  10         62.26         60.64         3.92 o                         
   3   5  10        196.08        189.58        10.06 o                         
  -4   6  10        287.01        271.99        10.40 o                         
  -3   6  10        135.87        139.85         7.18 o                         
  -2   6  10        442.53        428.54        27.13 o                         
  -1   6  10        557.92        582.38        11.69 o                         
   0   6  10        728.95        726.00        13.81 o                         
   1   6  10          2.28          1.19         0.96 o                         
   2   6  10         45.62         36.70         3.12 o                         
  -3   7  10        419.92        436.68        18.80 o                         
  -2   7  10        348.95        417.77        14.30 o                         
  -1   7  10       1013.11        930.90        28.16 o                         
   0   7  10        122.09        105.21         7.38 o                         
   1   7  10        225.70        214.27         7.92 o                         
   2   7  10        602.47        562.40        14.62 o                         
  -3   8  10        381.76        378.54        13.95 o                         
  -2   8  10        206.08        208.35        12.28 o                         
  -1   8  10        379.38        337.28        12.12 o                         
   0   8  10        440.01        433.63        20.88 o                         
   1   8  10        695.51        723.99        39.22 o                         
  -2   9  10        308.81        276.15        12.76 o                         
  -1   9  10        405.28        372.21        26.91 o                         
   0   9  10        230.32        227.96        12.72 o                         
   1   9  10         32.32         28.70         3.04 o                         
  -1 -13  11         86.59         89.62         6.14 o                         
   0 -13  11         95.59        104.53         7.60 o                         
  -1 -12  11        398.30        418.03        13.20 o                         
   0 -12  11          0.79          2.18         1.39 o                         
   1 -12  11        510.18        503.38        32.58 o                         
   2 -12  11        448.13        461.34        35.21 o                         
  -2 -11  11          6.08          6.69         1.03 o                         
  -1 -11  11        290.72        272.84         7.75 o                         
   0 -11  11        735.60        717.06        16.09 o                         
   1 -11  11        879.03        856.15        14.03 o                         
   2 -11  11        102.38        113.49         5.14 o                         
  -2 -10  11        262.69        252.11         6.96 o                         
  -1 -10  11        381.68        367.41         7.70 o                         
   0 -10  11        393.65        386.93         8.30 o                         
   1 -10  11          6.34          5.54         1.17 o                         
   2 -10  11        756.28        734.89        14.38 o                         
   3 -10  11       1371.61       1432.11        33.39 o                         
  -3  -9  11         87.70         86.93         4.08 o                         
  -2  -9  11         75.07         69.95         3.50 o                         
  -1  -9  11          1.39          0.65         0.88 o                         
   0  -9  11        273.38        260.11         6.62 o                         
   1  -9  11       1315.82       1301.41        30.87 o                         
   2  -9  11        543.43        540.74        12.07 o                         
   3  -9  11        123.59        113.09        10.69 o                         
  -3  -8  11         88.38         87.21         5.73 o                         
  -2  -8  11         25.89         23.12         3.23 o                         
  -1  -8  11        241.12        234.76         6.25 o                         
   0  -8  11       1371.36       1415.03        19.57 o                         
   1  -8  11        112.12        105.11         5.32 o                         
   2  -8  11         52.23         55.61         3.08 o                         
   3  -8  11        359.15        354.09         8.58 o                         
  -3  -7  11        463.42        467.20        11.58 o                         
  -2  -7  11        100.20         91.20         3.64 o                         
  -1  -7  11        270.78        261.95         6.11 o                         
   0  -7  11          3.74          2.21         1.08 o                         
   1  -7  11        159.87        185.03         7.99 o                         
   2  -7  11        543.21        603.30        17.99 o                         
   3  -7  11        453.10        446.82         9.52 o                         
  -4  -6  11         73.31         74.36         3.88 o                         
  -3  -6  11        171.59        166.03         6.80 o                         
  -2  -6  11        461.21        468.99         7.99 o                         
  -1  -6  11         20.80         19.12         1.44 o                         
   0  -6  11        810.42        815.73        12.96 o                         
   1  -6  11       2339.64       2387.53        27.67 o                         
   2  -6  11          3.42          2.00         0.74 o                         
   3  -6  11         15.23         16.03         2.64 o                         
  -4  -5  11        129.36        125.99         5.64 o                         
  -3  -5  11          6.70          5.87         1.19 o                         
  -2  -5  11        728.20        733.77         9.65 o                         
  -1  -5  11       1386.46       1399.59        22.90 o                         
   0  -5  11       1004.69       1027.81        11.44 o                         
   1  -5  11          5.94          7.85         1.14 o                         
   2  -5  11         13.87         10.98         1.43 o                         
   3  -5  11        272.83        285.56        11.29 o                         
   4  -5  11        299.23        302.29        11.07 o                         
  -4  -4  11          1.32          1.12         0.71 o                         
  -3  -4  11        449.99        430.57         9.49 o                         
  -2  -4  11       1086.55       1041.58        13.95 o                         
  -1  -4  11        445.18        456.41         6.80 o                         
   0  -4  11        223.20        215.10         4.18 o                         
   1  -4  11       1431.53       1462.10        15.02 o                         
   2  -4  11       1423.51       1505.16        23.40 o                         
   3  -4  11        445.62        448.16        14.09 o                         
   4  -4  11          0.48          1.30         1.06 o                         
  -4  -3  11        197.80        211.39         6.78 o                         
  -3  -3  11        730.81        726.54        12.22 o                         
  -2  -3  11        137.04        129.37         4.44 o                         
  -1  -3  11        173.48        175.55         5.35 o                         
   0  -3  11       2595.38       2616.13        26.57 o                         
   1  -3  11        803.55        843.42        10.27 o                         
   2  -3  11          5.08          6.75         1.11 o                         
   3  -3  11          6.41          8.39         1.43 o                         
   4  -3  11        355.43        320.89        12.26 o                         
  -4  -2  11          0.35          1.65         0.67 o                         
  -3  -2  11         10.38          8.57         1.39 o                         
  -2  -2  11        556.51        554.05         8.92 o                         
  -1  -2  11       1454.40       1505.36        14.28 o                         
   0  -2  11       1083.92       1082.28        12.74 o                         
   1  -2  11         64.77         68.82         3.07 o                         
   2  -2  11        260.42        277.94         8.08 o                         
   3  -2  11        288.68        307.38         8.72 o                         
   4  -2  11        235.09        200.39         9.06 o                         
  -4  -1  11         87.52         87.78         5.19 o                         
  -3  -1  11        432.56        414.57         8.25 o                         
  -2  -1  11        638.95        651.36        13.45 o                         
  -1  -1  11        840.08        836.19         9.55 o                         
   0  -1  11         64.41         62.45         2.22 o                         
   1  -1  11        779.31        749.04        12.04 o                         
   2  -1  11       1482.53       1507.49        24.42 o                         
   3  -1  11          1.17          2.53         1.12 o                         
  -4   0  11        246.91        241.95         9.12 o                         
  -3   0  11        186.73        178.59         5.82 o                         
  -2   0  11        100.20        107.00         3.18 o                         
  -1   0  11       2971.33       3020.47        52.19 o                         
   0   0  11       1708.11       1739.65        19.57 o                         
   1   0  11         98.72        102.84         3.35 o                         
   2   0  11         65.16         71.12         3.84 o                         
   3   0  11          0.85          2.95         1.02 o                         
  -4   1  11          4.33          2.83         0.86 o                         
  -3   1  11        204.31        200.71         6.72 o                         
  -2   1  11        759.58        762.44        10.59 o                         
  -1   1  11        705.90        682.46        10.62 o                         
   0   1  11        156.17        158.02         4.28 o                         
   1   1  11       1473.41       1528.41        16.70 o                         
   2   1  11        225.69        223.72         7.72 o                         
   3   1  11        697.30        715.59        22.55 o                         
  -4   2  11        154.00        162.67         5.03 o                         
  -3   2  11        332.28        342.50         8.43 o                         
  -2   2  11         73.98         74.84         2.87 o                         
  -1   2  11        125.47        133.53         3.44 o                         
   0   2  11        587.83        589.24        10.05 o                         
   1   2  11       2704.58       2724.10        26.64 o                         
   2   2  11         16.63         16.70         1.73 o                         
   3   2  11          0.04          0.51         0.73 o                         
  -4   3  11        106.18        107.32         3.75 o                         
  -3   3  11        308.54        293.96         7.43 o                         
  -2   3  11        145.77        146.59         4.75 o                         
  -1   3  11        667.22        673.00         9.84 o                         
   0   3  11       1453.79       1428.11        19.27 o                         
   1   3  11          8.86          8.23         1.08 o                         
   2   3  11        618.45        628.09        11.46 o                         
   3   3  11         94.92         95.88         4.64 o                         
  -4   4  11         18.24         19.62         1.75 o                         
  -3   4  11        646.03        617.58        25.12 o                         
  -2   4  11        848.23        847.08        13.90 o                         
  -1   4  11        903.77        878.81        12.76 o                         
   0   4  11        237.85        232.76         5.94 o                         
   1   4  11         62.34         60.79         2.95 o                         
   2   4  11        275.67        264.74         8.36 o                         
   3   4  11         25.18         27.60         2.69 o                         
  -4   5  11        353.33        370.30        12.57 o                         
  -3   5  11        184.80        209.92         8.87 o                         
  -2   5  11        526.11        510.64        10.16 o                         
  -1   5  11          6.53          2.64         0.95 o                         
   0   5  11        726.66        691.17        11.94 o                         
   1   5  11       1638.54       1642.13        21.42 o                         
   2   5  11         82.79         84.15         4.20 o                         
  -3   6  11          0.07         -1.09         1.12 o                         
  -2   6  11        644.32        645.40        16.99 o                         
  -1   6  11        813.65        806.58        14.45 o                         
   0   6  11        885.61        853.85        12.50 o                         
   1   6  11          8.61          8.11         1.82 o                         
   2   6  11         18.93         17.44         1.75 o                         
  -3   7  11        486.81        512.31        17.31 o                         
  -2   7  11        274.38        287.04        14.65 o                         
  -1   7  11         42.60         49.53         3.64 o                         
   0   7  11         56.68         51.95         5.88 o                         
   1   7  11        641.11        649.14        15.68 o                         
  -2   8  11        145.77        135.53         8.97 o                         
  -1   8  11         96.05         89.20         5.44 o                         
   0   8  11        397.12        394.20        13.54 o                         
   1   8  11        209.34        214.65        17.31 o                         
  -2   9  11        843.42        802.38        21.70 o                         
   0   9  11         26.27         28.64         3.82 o                         
   0 -13  12        256.08        276.80        11.78 o                         
   1 -13  12          3.40          3.82         1.34 o                         
  -1 -12  12          0.20          1.99         1.09 o                         
   0 -12  12        106.59        113.20         8.13 o                         
   1 -12  12        658.00        703.95        21.74 o                         
  -2 -11  12         38.73         34.14         5.88 o                         
  -1 -11  12         97.37         88.08         4.00 o                         
   0 -11  12        831.80        820.39        15.99 o                         
   1 -11  12         95.82         93.83         3.95 o                         
   2 -11  12          2.20          1.05         1.10 o                         
  -2 -10  12        207.06        201.59         5.73 o                         
  -1 -10  12        620.23        599.61        11.81 o                         
   0 -10  12        475.88        460.22        10.81 o                         
   1 -10  12        270.08        260.75         7.48 o                         
   2 -10  12        473.56        507.90        10.43 o                         
  -3  -9  12         34.29         38.44         2.40 o                         
  -2  -9  12         64.36         62.74         3.09 o                         
  -1  -9  12        110.79        102.95         4.37 o                         
   0  -9  12         46.18         53.18         2.70 o                         
   1  -9  12        653.31        680.47        13.60 o                         
   2  -9  12        273.97        278.29         8.04 o                         
   3  -9  12         77.75         91.24         4.49 o                         
  -3  -8  12         25.20         23.93         2.17 o                         
  -2  -8  12        116.89        110.29         3.87 o                         
  -1  -8  12        961.64        978.67        16.36 o                         
   0  -8  12       1480.29       1536.31        26.97 o                         
   1  -8  12         16.34         17.19         2.55 o                         
   2  -8  12        172.23        162.24         5.52 o                         
   3  -8  12        392.32        412.62        11.78 o                         
  -3  -7  12        275.15        267.24         8.05 o                         
  -2  -7  12        753.94        733.14        14.26 o                         
  -1  -7  12        339.99        349.89         7.65 o                         
   0  -7  12         95.07         85.91         3.62 o                         
   1  -7  12        239.03        227.94         7.80 o                         
   2  -7  12        801.49        769.75        18.03 o                         
   3  -7  12        378.98        371.00         8.88 o                         
  -4  -6  12        158.75        172.08         9.25 o                         
  -3  -6  12        442.49        433.89        11.09 o                         
  -2  -6  12          1.89          2.10         0.73 o                         
  -1  -6  12        429.82        435.50         8.10 o                         
   0  -6  12       1593.97       1708.70        22.48 o                         
   1  -6  12        792.39        868.43        12.76 o                         
   2  -6  12        401.21        391.98         8.51 o                         
   3  -6  12         76.99         77.78         5.15 o                         
  -4  -5  12        172.47        168.85         6.16 o                         
  -3  -5  12          3.62          3.94         1.41 o                         
  -2  -5  12        136.29        132.43         4.83 o                         
  -1  -5  12       1313.65       1317.11        19.81 o                         
   0  -5  12        421.42        461.90         6.71 o                         
   1  -5  12         29.73         21.45         1.63 o                         
   2  -5  12        160.40        193.26         5.95 o                         
   3  -5  12        922.70        922.89        28.15 o                         
  -4  -4  12         73.15         80.12         4.45 o                         
  -3  -4  12        355.96        337.10         8.35 o                         
  -2  -4  12       1009.56       1043.55        15.14 o                         
  -1  -4  12         47.42         46.38         1.93 o                         
   0  -4  12        182.46        195.74         4.23 o                         
   1  -4  12        513.66        539.18         8.65 o                         
   2  -4  12        242.91        270.50         6.95 o                         
   3  -4  12        176.51        160.53         8.24 o                         
  -4  -3  12        228.31        232.31         8.10 o                         
  -3  -3  12        130.48        121.62         4.38 o                         
  -2  -3  12          0.84          2.20         0.70 o                         
  -1  -3  12        703.68        711.41        12.45 o                         
   0  -3  12        536.72        521.33         7.07 o                         
   1  -3  12       1480.77       1476.36        16.83 o                         
   2  -3  12          2.74          1.64         0.75 o                         
   3  -3  12         47.49         54.13         3.68 o                         
  -4  -2  12          4.68          3.63         0.98 o                         
  -3  -2  12        331.30        330.07         7.82 o                         
  -2  -2  12       1984.94       1931.86        19.20 o                         
  -1  -2  12       1841.69       1892.14        25.72 o                         
   0  -2  12        127.51        118.47         3.27 o                         
   1  -2  12         11.58         10.61         1.39 o                         
   2  -2  12        221.29        231.51         7.31 o                         
   3  -2  12        517.05        515.07        17.98 o                         
  -4  -1  12        145.40        140.16         4.81 o                         
  -3  -1  12        481.75        465.43         9.53 o                         
  -2  -1  12        338.26        326.09         6.82 o                         
  -1  -1  12        210.94        221.10         4.74 o                         
   0  -1  12       3503.30       3517.15        38.25 o                         
   1  -1  12        489.41        488.28         9.55 o                         
   2  -1  12        680.81        699.24        12.36 o                         
   3  -1  12         72.44         69.13         4.44 o                         
  -4   0  12        130.40        130.54         5.98 o                         
  -3   0  12          0.35          1.37         0.91 o                         
  -2   0  12        412.53        417.97         7.52 o                         
  -1   0  12        263.96        271.34         6.47 o                         
   0   0  12       2630.04       2677.97        35.71 o                         
   1   0  12         91.95         85.52         3.87 o                         
   2   0  12        110.75        109.80         4.64 o                         
   3   0  12        611.22        609.83        16.18 o                         
  -4   1  12         82.96         75.39         3.78 o                         
  -3   1  12        163.82        170.49         5.89 o                         
  -2   1  12        714.54        687.60        10.85 o                         
  -1   1  12       1552.22       1568.62        21.48 o                         
   0   1  12        322.13        326.67         7.05 o                         
   1   1  12        877.54        871.90        12.70 o                         
   2   1  12        405.45        382.22         9.78 o                         
   3   1  12        112.95        124.86         6.32 o                         
  -4   2  12        484.49        490.65         9.96 o                         
  -3   2  12        626.92        626.11        17.16 o                         
  -2   2  12        454.70        437.35         7.90 o                         
  -1   2  12        763.07        743.57        11.43 o                         
   0   2  12         29.34         28.95         2.11 o                         
   1   2  12        209.23        203.78         5.52 o                         
   2   2  12        158.17        160.50         5.45 o                         
   3   2  12         38.66         34.97         2.73 o                         
  -4   3  12         38.20         45.26         2.69 o                         
  -3   3  12         36.76         37.85         3.29 o                         
  -2   3  12         85.37         92.40         3.79 o                         
  -1   3  12       1172.44       1099.87        19.04 o                         
   0   3  12       2172.66       2125.06        33.95 o                         
   1   3  12         13.06         12.24         1.42 o                         
   2   3  12         10.93         11.77         1.36 o                         
   3   3  12        102.22        109.69         5.23 o                         
  -4   4  12        131.03        131.10         4.79 o                         
  -3   4  12        543.34        553.36        15.22 o                         
  -2   4  12        724.92        717.24        12.37 o                         
  -1   4  12        332.44        307.49         7.67 o                         
   0   4  12        213.84        206.02         5.54 o                         
   1   4  12        348.01        337.04         6.80 o                         
   2   4  12        118.10        121.97         5.09 o                         
  -3   5  12        124.98        120.94         6.05 o                         
  -2   5  12         56.82         44.91         3.23 o                         
  -1   5  12        620.28        619.50        17.85 o                         
   0   5  12       1089.93       1098.48        18.69 o                         
   1   5  12        303.27        309.96        12.26 o                         
   2   5  12         32.61         33.94         2.32 o                         
  -3   6  12        459.31        450.75        18.23 o                         
  -2   6  12        138.51        146.69         6.11 o                         
  -1   6  12        561.22        571.17        11.48 o                         
   0   6  12         39.08         50.30         3.78 o                         
   1   6  12        143.94        148.38         7.34 o                         
   2   6  12        300.06        328.19        17.14 o                         
  -3   7  12        625.53        681.45        18.71 o                         
  -2   7  12        124.88        106.86         7.91 o                         
  -1   7  12          0.11         -0.19         0.86 o                         
   0   7  12        536.89        518.69        16.54 o                         
   1   7  12        108.05        103.66         8.84 o                         
  -2   8  12         32.82         26.40         3.46 o                         
  -1   8  12        179.79        153.98         8.98 o                         
   0   8  12        319.95        317.18        10.45 o                         
  -1 -12  13        426.70        401.76        14.43 o                         
   0 -12  13        356.05        342.87        14.46 o                         
   1 -12  13        359.87        402.11        15.21 o                         
  -2 -11  13        122.29        111.01         9.72 o                         
  -1 -11  13          3.62          2.45         1.09 o                         
   0 -11  13        387.70        381.50        13.48 o                         
   1 -11  13         76.76         82.68         2.96 o                         
   2 -11  13        249.54        270.02        14.46 o                         
  -2 -10  13        505.68        499.46        19.64 o                         
  -1 -10  13        336.73        337.11         7.79 o                         
   0 -10  13          8.40          9.16         1.62 o                         
   1 -10  13        322.68        311.88         7.90 o                         
   2 -10  13        505.55        561.80        18.41 o                         
  -2  -9  13         28.27         27.16         2.12 o                         
  -1  -9  13        179.16        179.30         5.71 o                         
   0  -9  13        543.81        547.21        10.83 o                         
   1  -9  13        832.90        822.81        14.81 o                         
   2  -9  13        177.34        188.70         6.14 o                         
  -3  -8  13         74.48         73.37         3.52 o                         
  -2  -8  13        312.94        302.11         6.29 o                         
  -1  -8  13        890.23        947.79        16.71 o                         
   0  -8  13         38.00         44.04         3.05 o                         
   1  -8  13        172.28        157.87         7.34 o                         
   2  -8  13        249.42        255.74         7.69 o                         
   3  -8  13        329.62        339.30         8.28 o                         
  -3  -7  13         63.12         66.30         3.67 o                         
  -2  -7  13        355.14        354.53         7.14 o                         
  -1  -7  13         50.43         52.68         2.92 o                         
   0  -7  13         72.17         67.88         3.79 o                         
   1  -7  13        519.46        606.83        12.09 o                         
   2  -7  13       1099.86       1093.67        37.63 o                         
   3  -7  13        128.20        121.83         5.54 o                         
  -3  -6  13        416.73        430.93        10.50 o                         
  -2  -6  13        107.45        108.95         3.92 o                         
  -1  -6  13        269.58        263.04         6.60 o                         
   0  -6  13        600.97        633.60        16.09 o                         
   1  -6  13         47.41         57.15         2.86 o                         
   2  -6  13         13.68          9.83         1.27 o                         
   3  -6  13        105.51        102.98         4.27 o                         
  -3  -5  13        175.09        161.88         5.30 o                         
  -2  -5  13        948.70        938.97        14.19 o                         
  -1  -5  13        231.79        225.23         5.32 o                         
   0  -5  13        633.91        639.46         9.66 o                         
   1  -5  13         31.56         32.05         2.00 o                         
   2  -5  13        405.97        431.43        15.30 o                         
   3  -5  13        350.80        340.48        22.14 o                         
  -4  -4  13        216.64        234.73         9.14 o                         
  -3  -4  13        781.28        731.49        12.65 o                         
  -2  -4  13        763.66        773.81        17.01 o                         
  -1  -4  13        606.83        607.80         9.33 o                         
   0  -4  13        323.92        318.77         5.68 o                         
   1  -4  13        880.12        929.13        11.95 o                         
   2  -4  13        749.61        747.72        15.70 o                         
   3  -4  13         33.37         30.20         3.26 o                         
  -4  -3  13        148.69        149.21         7.28 o                         
  -3  -3  13         48.69         42.93         2.83 o                         
  -2  -3  13        725.61        739.98        15.74 o                         
  -1  -3  13       3068.93       3153.99        23.31 o                         
   0  -3  13        592.22        597.56         7.95 o                         
   1  -3  13        187.31        202.91         6.08 o                         
   2  -3  13          2.65          1.60         0.96 o                         
   3  -3  13        418.12        429.93        23.51 o                         
  -4  -2  13         13.07         11.93         1.48 o                         
  -3  -2  13        355.12        349.24        10.48 o                         
  -2  -2  13         34.85         29.70         2.28 o                         
  -1  -2  13        915.15        937.90        12.07 o                         
   0  -2  13        136.02        132.21         3.63 o                         
   1  -2  13        511.70        538.68        11.37 o                         
   2  -2  13       1671.67       1659.05        21.45 o                         
   3  -2  13        423.04        404.56        19.70 o                         
  -4  -1  13        112.95        106.23         3.63 o                         
  -3  -1  13        427.21        399.99         8.71 o                         
  -2  -1  13        731.27        740.39        16.01 o                         
  -1  -1  13        747.59        767.19        14.96 o                         
   0  -1  13        488.29        490.44         7.98 o                         
   1  -1  13        759.71        719.34        11.11 o                         
   2  -1  13         16.83         23.71         2.29 o                         
   3  -1  13         21.43         26.46         3.05 o                         
  -4   0  13        233.21        217.36         4.85 o                         
  -3   0  13         56.01         52.57         2.93 o                         
  -2   0  13       1017.57       1042.25        25.56 o                         
  -1   0  13         11.36         11.77         1.13 o                         
   0   0  13         17.97         17.58         1.52 o                         
   1   0  13        306.03        319.21         7.27 o                         
   2   0  13          7.79          4.79         1.19 o                         
   3   0  13        428.03        432.36        27.20 o                         
  -4   1  13         48.32         48.18         2.60 o                         
  -3   1  13        281.28        286.21        10.51 o                         
  -2   1  13       1048.65        978.61        18.39 o                         
  -1   1  13       1131.31       1149.10        13.10 o                         
   0   1  13         69.17         69.22         3.34 o                         
   1   1  13         42.63         41.22         3.07 o                         
   2   1  13        398.25        390.16         8.46 o                         
   3   1  13         47.23         54.51         3.59 o                         
  -4   2  13        212.93        215.31        11.62 o                         
  -3   2  13        301.90        286.13         8.72 o                         
  -2   2  13          2.41          1.23         0.85 o                         
  -1   2  13        495.21        514.82        16.33 o                         
   0   2  13       1371.18       1385.21        16.96 o                         
   1   2  13        251.84        247.64         6.49 o                         
   2   2  13        301.71        295.07         6.98 o                         
  -3   3  13        284.92        266.70         9.88 o                         
  -2   3  13       1252.78       1181.04        16.69 o                         
  -1   3  13       1139.31       1170.79        18.13 o                         
   0   3  13         36.27         33.19         2.35 o                         
   1   3  13         47.75         44.64         2.47 o                         
   2   3  13        128.80        125.64         5.31 o                         
  -3   4  13         80.87         94.63         5.24 o                         
  -2   4  13        428.66        427.18        13.16 o                         
  -1   4  13         69.59         46.04         2.92 o                         
   0   4  13        257.17        268.79         6.94 o                         
   1   4  13        880.25        911.78        16.19 o                         
   2   4  13        397.01        398.76         8.30 o                         
  -3   5  13        110.78        102.51         4.79 o                         
  -2   5  13         27.50         28.14         2.73 o                         
  -1   5  13        963.88        925.79        19.37 o                         
   0   5  13        222.75        217.64        10.31 o                         
   1   5  13        117.33        122.88         6.80 o                         
   2   5  13         55.68         50.88         6.49 o                         
  -3   6  13         97.44         90.88         5.90 o                         
  -2   6  13        309.96        355.02        15.13 o                         
  -1   6  13        427.56        413.89         9.49 o                         
   0   6  13         38.15         41.46         3.62 o                         
   1   6  13         18.35         18.83         2.42 o                         
  -2   7  13        254.73        237.67        10.99 o                         
  -1   7  13          1.13          1.00         2.66 o                         
   0   7  13        408.45        430.73        13.19 o                         
   0 -12  14        265.45        283.39        11.70 o                         
  -1 -11  14        562.77        552.80        13.09 o                         
   0 -11  14        329.29        316.65         8.25 o                         
   1 -11  14          3.42          5.16         0.98 o                         
  -2 -10  14        262.39        255.72         8.13 o                         
  -1 -10  14        129.25        122.14         4.03 o                         
   0 -10  14         21.80         19.42         2.30 o                         
   1 -10  14        334.02        345.39         7.83 o                         
   2 -10  14        215.57        204.83         8.31 o                         
  -2  -9  14          3.36          4.79         1.45 o                         
  -1  -9  14         36.38         33.29         2.31 o                         
   0  -9  14        746.28        777.54        13.90 o                         
   1  -9  14        607.43        603.70         9.80 o                         
   2  -9  14          0.16         -0.30         0.68 o                         
  -3  -8  14        207.91        187.51         8.31 o                         
  -2  -8  14        211.69        198.24         6.70 o                         
  -1  -8  14        377.39        379.98         8.54 o                         
   0  -8  14          3.28          4.13         1.27 o                         
   1  -8  14         68.26         72.25         3.37 o                         
   2  -8  14        248.94        274.24         7.36 o                         
  -3  -7  14        548.90        538.09        10.48 o                         
  -2  -7  14         39.18         40.15         2.42 o                         
  -1  -7  14         82.66         85.74         3.70 o                         
   0  -7  14         79.46         84.03         3.71 o                         
   1  -7  14        994.17       1018.69        15.87 o                         
   2  -7  14        387.68        400.33        14.86 o                         
   3  -7  14          5.35          5.90         1.46 o                         
  -3  -6  14         67.43         61.77         3.45 o                         
  -2  -6  14        621.66        596.24        11.75 o                         
  -1  -6  14        548.91        558.68         9.91 o                         
   0  -6  14       1046.62       1073.40        27.92 o                         
   1  -6  14        570.56        548.34        21.61 o                         
   2  -6  14         23.37         23.79         1.63 o                         
   3  -6  14        317.82        318.13        14.64 o                         
  -3  -5  14        568.94        547.40         9.82 o                         
  -2  -5  14       1227.35       1240.17        16.59 o                         
  -1  -5  14        335.86        337.94         6.91 o                         
   0  -5  14         17.62         14.24         1.55 o                         
   1  -5  14         81.86        101.96         3.79 o                         
   2  -5  14       1110.33       1122.93        20.20 o                         
   3  -5  14        714.10        769.43        21.43 o                         
  -3  -4  14          3.60          4.91         0.88 o                         
  -2  -4  14         20.06         17.00         1.58 o                         
  -1  -4  14         82.06         80.78         3.65 o                         
   0  -4  14        717.85        737.47        10.01 o                         
   1  -4  14       2003.83       1981.03        29.05 o                         
   2  -4  14        277.95        276.85         9.41 o                         
  -3  -3  14        127.89        123.82         4.97 o                         
  -2  -3  14        729.18        767.79        13.44 o                         
  -1  -3  14         72.05         74.04         3.24 o                         
   0  -3  14        685.48        721.69        10.67 o                         
   1  -3  14         55.74         41.05         3.09 o                         
   2  -3  14        183.40        202.74         8.02 o                         
   3  -3  14        413.49        433.38        17.97 o                         
  -4  -2  14          4.41          5.15         1.89 o                         
  -3  -2  14        718.20        691.32        13.05 o                         
  -2  -2  14        143.17        131.20         6.24 o                         
  -1  -2  14         66.19         71.00         3.12 o                         
   0  -2  14        218.21        228.71         5.79 o                         
   1  -2  14         23.67         32.62         2.49 o                         
   2  -2  14        575.02        583.85        11.77 o                         
   3  -2  14        226.83        252.02         8.32 o                         
  -4  -1  14        274.04        269.82        11.94 o                         
  -3  -1  14        474.48        459.62        15.12 o                         
  -2  -1  14        101.28        104.07         5.49 o                         
  -1  -1  14        360.02        352.72         7.84 o                         
   0  -1  14        147.94        146.19         5.65 o                         
   1  -1  14        665.23        681.03        11.41 o                         
   2  -1  14         14.36         14.78         1.84 o                         
   3  -1  14         14.95         15.53         1.99 o                         
  -4   0  14         43.64         40.29         4.21 o                         
  -3   0  14        250.23        233.88         8.96 o                         
  -2   0  14        367.62        354.67        10.35 o                         
  -1   0  14       2368.89       2394.11        31.01 o                         
   0   0  14        274.92        275.64         7.78 o                         
   1   0  14         78.43         74.62         3.54 o                         
   2   0  14        305.99        305.11         8.51 o                         
   3   0  14        140.61        148.05         5.47 o                         
  -3   1  14       1061.39       1023.03        21.90 o                         
  -2   1  14        608.77        585.74        14.03 o                         
  -1   1  14        180.96        177.44         5.95 o                         
   0   1  14        442.65        449.08        10.06 o                         
   1   1  14        645.45        662.37        11.52 o                         
   2   1  14        815.66        828.56        11.83 o                         
  -3   2  14        138.88        134.04         8.64 o                         
  -2   2  14        395.44        338.98         9.98 o                         
  -1   2  14        177.50        190.47         6.54 o                         
   0   2  14       1305.82       1288.53        19.77 o                         
   1   2  14        518.75        504.76         9.03 o                         
   2   2  14          8.11          9.57         1.23 o                         
  -3   3  14         77.03         75.03         4.50 o                         
  -2   3  14        840.85        827.29        18.44 o                         
  -1   3  14        240.57        246.27         6.71 o                         
   0   3  14         18.39         25.14         2.84 o                         
   1   3  14        322.01        319.80         7.80 o                         
   2   3  14        512.26        547.20         9.58 o                         
  -3   4  14        304.42        311.50         8.64 o                         
  -2   4  14        210.80        230.84        12.66 o                         
  -1   4  14          8.02          5.92         0.96 o                         
   0   4  14         52.28         55.22         3.41 o                         
   1   4  14        338.74        358.78         9.96 o                         
  -3   5  14         52.05         52.18         4.33 o                         
  -2   5  14         89.68         90.89         4.52 o                         
  -1   5  14        505.06        525.26        10.78 o                         
   0   5  14        330.23        357.60        11.39 o                         
   1   5  14        108.41        108.68         5.46 o                         
  -2   6  14        374.15        377.91        13.87 o                         
  -1   6  14        265.10        254.34        35.39 o                         
   0   6  14         37.14         39.18         3.88 o                         
  -1   7  14        175.36        157.71        10.75 o                         
   0 -11  15        140.19        138.00        11.87 o                         
   1 -11  15        106.35        109.36         5.06 o                         
  -1 -10  15         17.43         18.42         1.55 o                         
   0 -10  15        229.14        227.36         6.08 o                         
   1 -10  15        308.71        315.68         6.75 o                         
  -2  -9  15          1.02          2.97         1.00 o                         
  -1  -9  15        109.94        105.33         3.82 o                         
   0  -9  15        995.08       1003.48        15.74 o                         
   1  -9  15        179.89        190.33         5.20 o                         
   2  -9  15         30.53         33.96         5.80 o                         
  -2  -8  15        352.51        326.03         8.25 o                         
  -1  -8  15        464.50        458.54         8.98 o                         
   0  -8  15        214.84        203.93         5.91 o                         
   1  -8  15        184.47        180.79         5.03 o                         
   2  -8  15        542.40        573.44        16.52 o                         
  -3  -7  15        202.03        203.97         8.66 o                         
  -2  -7  15         80.19         79.46         4.17 o                         
  -1  -7  15        269.78        263.52         6.84 o                         
   0  -7  15        323.25        351.50         8.24 o                         
   1  -7  15       1227.41       1244.78        22.83 o                         
   2  -7  15        546.78        579.88        13.93 o                         
  -3  -6  15        127.74        122.59         5.24 o                         
  -2  -6  15         14.09         14.44         1.88 o                         
  -1  -6  15        497.45        495.02        10.83 o                         
   0  -6  15       1060.71       1071.79        14.61 o                         
   1  -6  15         14.87         10.44         1.51 o                         
   2  -6  15        313.57        316.48         8.90 o                         
  -3  -5  15        363.37        336.30         7.62 o                         
  -2  -5  15          7.45          5.90         1.25 o                         
  -1  -5  15        325.89        333.49         7.48 o                         
   0  -5  15        270.08        270.92         6.82 o                         
   1  -5  15        488.43        509.31        10.67 o                         
   2  -5  15        532.80        571.99        12.51 o                         
  -3  -4  15        241.48        228.40         6.32 o                         
  -2  -4  15        198.95        193.90         6.19 o                         
  -1  -4  15         35.67         35.39         2.43 o                         
   0  -4  15        177.89        189.70         5.47 o                         
   1  -4  15        374.62        374.68         7.86 o                         
   2  -4  15         47.68         51.84         3.58 o                         
  -3  -3  15         61.38         56.58         3.06 o                         
  -2  -3  15        389.23        372.30        10.82 o                         
  -1  -3  15        292.52        284.63         6.40 o                         
   0  -3  15        539.62        565.74        13.20 o                         
   1  -3  15          2.62          4.20         1.00 o                         
   2  -3  15        153.85        162.81         6.51 o                         
  -3  -2  15         74.49         68.16         2.96 o                         
  -2  -2  15       1906.51       1855.92        28.70 o                         
  -1  -2  15        157.02        152.18         4.73 o                         
   0  -2  15         52.02         55.39         3.04 o                         
   1  -2  15       1312.43       1334.18        29.60 o                         
   2  -2  15        341.34        376.07        10.11 o                         
  -3  -1  15        128.76        125.98         5.12 o                         
  -2  -1  15        789.49        732.76        24.56 o                         
  -1  -1  15        668.01        651.43        10.39 o                         
   0  -1  15       1144.71       1101.45        21.60 o                         
   1  -1  15        796.95        845.88        14.90 o                         
   2  -1  15         26.05         24.23         3.24 o                         
  -3   0  15        470.01        448.97        12.56 o                         
  -2   0  15         48.18         49.86         3.69 o                         
  -1   0  15        850.62        853.53        16.18 o                         
   0   0  15        290.03        275.73         7.63 o                         
   1   0  15         94.72         90.83         4.47 o                         
   2   0  15        774.28        754.91        12.35 o                         
  -3   1  15        381.78        395.30        21.51 o                         
  -2   1  15        109.02        111.26         5.32 o                         
  -1   1  15         33.45         29.59         3.02 o                         
   0   1  15        629.62        651.48        11.97 o                         
   1   1  15        713.44        755.86        11.57 o                         
   2   1  15        206.27        216.71         6.46 o                         
  -3   2  15         11.23         13.26         1.85 o                         
  -2   2  15         99.49        103.25         4.34 o                         
  -1   2  15        153.85        155.82         7.83 o                         
   0   2  15        367.00        358.58         8.99 o                         
   1   2  15         53.27         50.01         2.60 o                         
   2   2  15         34.72         33.37         4.84 o                         
  -3   3  15        280.29        283.45         9.01 o                         
  -2   3  15        379.66        399.58         8.36 o                         
  -1   3  15        325.95        348.76         9.68 o                         
   0   3  15          2.38          1.12         1.07 o                         
   1   3  15        194.27        212.06         6.38 o                         
  -2   4  15         47.44         49.06         3.11 o                         
  -1   4  15        324.04        344.76         8.95 o                         
   0   4  15        385.66        421.00        10.87 o                         
   1   4  15        416.93        442.63         9.50 o                         
  -2   5  15        425.38        416.13        20.34 o                         
  -1   5  15        112.21        107.82         8.97 o                         
   0   5  15        521.24        516.86        12.23 o                         
  -1   6  15        104.89        105.53         8.78 o                         
  -1 -10  16         38.96         37.22         3.97 o                         
   0 -10  16        274.30        257.93         8.52 o                         
   1 -10  16        508.23        512.48        16.77 o                         
  -1  -9  16        446.14        440.06         9.95 o                         
   0  -9  16        577.52        581.03        12.42 o                         
   1  -9  16        102.30        112.69         4.09 o                         
  -2  -8  16        202.65        183.25         5.39 o                         
  -1  -8  16        202.81        187.43         5.06 o                         
   0  -8  16         81.75         78.08         3.82 o                         
   1  -8  16        534.86        526.67         9.94 o                         
   2  -8  16        232.26        252.75         7.43 o                         
  -2  -7  16         84.73         78.20         3.80 o                         
  -1  -7  16        293.81        291.36         7.02 o                         
   0  -7  16        669.50        681.02        17.95 o                         
   1  -7  16        351.49        356.66        12.31 o                         
   2  -7  16         16.53         29.81         2.75 o                         
  -2  -6  16          5.28          5.73         1.42 o                         
  -1  -6  16        293.26        292.13         8.02 o                         
   0  -6  16         82.72         85.48         4.37 o                         
   1  -6  16         15.93         15.13         2.04 o                         
   2  -6  16        341.54        369.66        10.62 o                         
  -3  -5  16        144.75        147.36         7.44 o                         
  -2  -5  16        313.93        289.36         8.07 o                         
  -1  -5  16        159.30        146.85         5.64 o                         
   0  -5  16         32.48         37.94         2.67 o                         
   1  -5  16        440.83        459.29        10.22 o                         
   2  -5  16        344.97        386.86        11.05 o                         
  -3  -4  16        727.11        657.77        35.39 o                         
  -2  -4  16         53.13         48.74         4.31 o                         
  -1  -4  16        395.11        384.72         8.53 o                         
   0  -4  16       2060.03       2021.42        24.54 o                         
   1  -4  16        339.54        376.51         7.78 o                         
   2  -4  16         34.71         41.47         2.43 o                         
  -3  -3  16        924.98        825.45        13.43 o                         
  -2  -3  16        397.62        381.06        10.41 o                         
  -1  -3  16        936.19        894.24        14.24 o                         
   0  -3  16        238.13        255.01         8.06 o                         
   1  -3  16          5.92         12.42         1.59 o                         
   2  -3  16        531.65        586.36        11.93 o                         
  -3  -2  16          7.78          8.82         1.60 o                         
  -2  -2  16        168.60        161.05         5.63 o                         
  -1  -2  16         24.92         23.50         2.10 o                         
   0  -2  16        462.68        466.32         9.03 o                         
   1  -2  16       1165.65       1115.17        16.23 o                         
   2  -2  16        780.67        820.86        17.22 o                         
  -3  -1  16          8.11         11.33         1.39 o                         
  -2  -1  16        133.88        128.93         4.49 o                         
  -1  -1  16        643.86        647.69        14.64 o                         
   0  -1  16        546.26        557.34        20.81 o                         
   1  -1  16         30.47         33.32         3.31 o                         
   2  -1  16         43.80         48.09         3.41 o                         
  -3   0  16        111.42        117.13         4.46 o                         
  -2   0  16        336.07        332.05         7.99 o                         
  -1   0  16        186.11        178.41         5.90 o                         
   0   0  16          5.90          6.06         1.49 o                         
   1   0  16        289.80        308.85         9.05 o                         
   2   0  16        384.64        413.89        17.46 o                         
  -3   1  16        152.87        161.65         5.56 o                         
  -2   1  16         91.04         96.34         3.95 o                         
  -1   1  16         97.51        103.51         5.29 o                         
   0   1  16        435.79        447.60        13.32 o                         
   1   1  16        191.74        185.74         5.79 o                         
  -3   2  16          6.67          7.32         2.16 o                         
  -2   2  16        515.10        546.42         9.57 o                         
  -1   2  16        812.14        815.10        13.54 o                         
   0   2  16        423.68        413.05         9.53 o                         
   1   2  16          4.80          6.79         2.04 o                         
  -2   3  16         86.13         85.25         3.52 o                         
  -1   3  16        238.69        219.92         6.16 o                         
   0   3  16        133.09        130.58         4.80 o                         
   1   3  16        584.24        653.33        12.91 o                         
  -2   4  16          9.54         14.32         3.38 o                         
  -1   4  16        465.73        491.67        11.80 o                         
   0   4  16        421.71        444.25        10.89 o                         
  -1   5  16        405.66        382.76        16.44 o                         
  -1  -9  17        508.81        480.58        15.58 o                         
   0  -9  17         94.03        102.02         5.67 o                         
  -1  -8  17          0.56          0.82         0.75 o                         
   0  -8  17        112.77        111.89         4.05 o                         
   1  -8  17        347.07        355.83         7.45 o                         
  -2  -7  17          0.44          0.05         0.92 o                         
  -1  -7  17         43.52         47.53         3.19 o                         
   0  -7  17        534.11        547.97        17.51 o                         
   1  -7  17        280.94        309.47         7.49 o                         
  -2  -6  17        511.25        464.70        17.21 o                         
  -1  -6  17       1546.38       1445.16        22.82 o                         
   0  -6  17        109.99        123.99         5.48 o                         
   1  -6  17        189.94        211.34         5.64 o                         
  -2  -5  17        373.98        352.90        10.89 o                         
  -1  -5  17          2.45          2.69         0.92 o                         
   0  -5  17        101.02        115.89         4.98 o                         
   1  -5  17        762.68        802.52        30.37 o                         
  -2  -4  17         36.87         36.78         3.49 o                         
  -1  -4  17        663.83        654.75        13.97 o                         
   0  -4  17        824.91        808.27        12.84 o                         
   1  -4  17        338.67        338.05        12.17 o                         
  -2  -3  17        408.54        382.58        15.41 o                         
  -1  -3  17        211.82        197.63         6.36 o                         
   0  -3  17         48.01         46.73         2.54 o                         
   1  -3  17        307.75        315.89         8.66 o                         
  -3  -2  17        430.81        402.44        13.06 o                         
  -2  -2  17         22.77         20.09         2.14 o                         
  -1  -2  17        170.72        155.65         5.80 o                         
   0  -2  17        696.40        722.14        13.85 o                         
   1  -2  17        513.51        544.46        11.36 o                         
  -2  -1  17        231.02        226.19         7.20 o                         
  -1  -1  17        449.19        445.12        10.10 o                         
   0  -1  17        214.49        195.91         6.28 o                         
   1  -1  17         11.94         13.88         1.77 o                         
  -2   0  17        814.88        765.72        13.97 o                         
  -1   0  17        166.18        157.57         7.12 o                         
   0   0  17         29.98         26.41         2.60 o                         
   1   0  17        519.70        565.88        11.50 o                         
  -2   1  17          8.03          3.47         0.87 o                         
  -1   1  17        426.42        403.43         9.61 o                         
   0   1  17        596.15        608.57        13.42 o                         
   1   1  17        304.28        291.61         8.83 o                         
  -2   2  17        316.28        325.98         8.36 o                         
  -1   2  17        409.27        382.28        11.32 o                         
   0   2  17         22.30         18.60         1.69 o                         
  -1   3  17          3.19          3.41         1.06 o                         
   0   3  17        189.71        229.36         8.45 o                         
  -1  -8  18          0.40          1.30         1.18 o                         
   0  -8  18        302.18        305.66         8.75 o                         
  -1  -7  18        205.72        204.64         5.73 o                         
   0  -7  18        550.75        536.41        16.34 o                         
   1  -7  18        194.51        202.48         9.37 o                         
  -2  -6  18        461.58        439.78        14.72 o                         
  -1  -6  18        229.00        217.57         6.35 o                         
   0  -6  18         11.14         10.70         1.82 o                         
   1  -6  18        116.27        107.27         7.36 o                         
  -2  -5  18         26.85         26.36         2.45 o                         
  -1  -5  18        205.87        196.89         6.25 o                         
   0  -5  18        646.03        654.08        13.33 o                         
  -2  -4  18        302.85        272.33         8.53 o                         
  -1  -4  18        769.91        732.31        21.13 o                         
   0  -4  18        330.63        352.57         8.92 o                         
  -2  -3  18        210.48        197.06         7.18 o                         
  -1  -3  18        105.09         94.17         4.63 o                         
   0  -3  18         16.21         18.60         2.22 o                         
   1  -3  18        587.56        603.60        22.76 o                         
  -2  -2  18          3.00          1.26         0.63 o                         
  -1  -2  18        136.46        127.78         6.17 o                         
   0  -2  18        751.25        751.88        15.21 o                         
   1  -2  18        562.39        596.29        22.57 o                         
  -2  -1  18        459.56        436.26        10.84 o                         
  -1  -1  18        308.92        294.80        16.37 o                         
   0  -1  18        247.41        223.46         7.62 o                         
   1  -1  18         42.94         43.57         3.53 o                         
  -2   0  18        186.07        172.07         6.69 o                         
  -1   0  18          9.21         13.75         2.36 o                         
   0   0  18         16.36         14.52         1.37 o                         
  -1   1  18        324.31        349.64         9.12 o                         
   0   1  18         32.59         26.62         1.98 o                         
  -1   2  18        324.67        313.46        12.42 o                         
  -1  -4  19        518.41        551.29        17.63 o                         
  -1  -3  19         54.53         47.65         4.76 o                         
   0  -3  19        219.82        212.17        11.46 o                         
  -1  -2  19        151.13        142.53         6.24 o                         
   0  -2  19        387.12        388.34        16.32 o                         
  -1  -1  19         41.36         33.16         2.82 o                         
                                                                                
