# Supplementary material for: Crystal structures of three N-(3-acetyl­phen­yl)quinoline-2-carboxamides
Source: Acta Crystallogr E Crystallogr Commun. 2017 May 5;73(Pt 6):804–8. doi: 10.1107/S2056989017006272 (PMC5458296; doi:10.1107/S2056989017006272)
Supplement: Supplementary file 4 [file e-73-00804-IIIsup4.hkl]

data_III                                                                        
_shelx_title ' o101_a.res in P-1'                                               
_shelx_refln_list_code          4                                               
_shelx_F_calc_maximum      164.65                                               
_exptl_crystal_F_000       328.00                                               
_reflns_d_resolution_high  0.6644                                               
                                                                                
loop_                                                                           
 _space_group_symop_operation_xyz                                               
 'x, y, z'                                                                      
 '-x, -y, -z'                                                                   
                                                                                
_cell_length_a     7.3075                                                       
_cell_length_b     8.2605                                                       
_cell_length_c    13.8196                                                       
_cell_angle_alpha  92.734                                                       
_cell_angle_beta  100.608                                                       
_cell_angle_gamma 108.989                                                       
                                                                                
_shelx_F_squared_multiplier     1.000                                           
                                                                                
loop_                                                                           
 _refln_index_h                                                                 
 _refln_index_k                                                                 
 _refln_index_l                                                                 
 _refln_F_squared_calc                                                          
 _refln_F_squared_meas                                                          
 _refln_F_squared_sigma                                                         
 _refln_observed_status                                                         
   1   0   0         13.03         14.88         1.09 o                         
   2   0   0      17330.25      16656.56       266.95 o                         
   3   0   0         66.78         68.18         1.72 o                         
   4   0   0          0.59          3.76         0.44 o                         
   5   0   0        129.57        174.11         8.14 o                         
   8   0   0         21.92        115.35        10.11 o                         
   9   0   0         28.18         32.84         5.94 o                         
  -9   1   0         17.48         24.59         4.57 o                         
  -8   1   0         40.50         42.46         4.20 o                         
  -7   1   0         95.04        108.03         5.05 o                         
  -6   1   0        466.03        502.86         9.80 o                         
  -5   1   0         76.98         85.58         2.28 o                         
  -4   1   0         22.46         27.65         1.47 o                         
  -3   1   0         70.98         72.57         1.79 o                         
  -2   1   0       6622.28       6624.65        83.73 o                         
  -1   1   0        795.30        743.81        10.49 o                         
   1   1   0        664.19        657.28        16.68 o                         
   2   1   0          3.67          3.52         0.45 o                         
   3   1   0        219.27        242.90         3.98 o                         
   4   1   0        100.45         93.48         2.82 o                         
   5   1   0          2.29          1.30         1.33 o                         
   6   1   0        217.49        224.42         7.88 o                         
   7   1   0         65.98         67.39         3.95 o                         
   8   1   0         22.52         26.50         4.19 o                         
   9   1   0         28.24         29.50         4.89 o                         
 -10   2   0          0.61          0.45         3.70 o                         
  -9   2   0          0.02         -0.82         1.28 o                         
  -8   2   0         48.59         48.73         3.71 o                         
  -7   2   0         12.28         12.41         1.49 o                         
  -6   2   0        109.08        115.98         3.29 o                         
  -5   2   0         18.08         18.19         1.34 o                         
  -4   2   0         33.09         34.80         1.59 o                         
  -3   2   0         20.98         17.42         1.30 o                         
  -2   2   0         31.34         37.50         1.25 o                         
  -1   2   0         18.47         17.47         0.87 o                         
   0   2   0        207.64        221.23         4.38 o                         
   1   2   0          0.19         -0.43         0.43 o                         
   2   2   0         13.48         13.58         1.25 o                         
   3   2   0         22.68         20.88         1.64 o                         
   4   2   0         19.53         20.13         1.84 o                         
   5   2   0         52.99         54.85         3.45 o                         
   6   2   0          2.19          4.44         1.15 o                         
   7   2   0          5.54          6.65         2.07 o                         
   8   2   0          0.08         -1.86         2.20 o                         
   9   2   0          2.69         -0.98         2.64 o                         
 -10   3   0          2.82          0.82         1.70 o                         
  -9   3   0          4.58          2.83         1.59 o                         
  -8   3   0          3.28          2.45         1.00 o                         
  -7   3   0         15.33         15.56         1.68 o                         
  -6   3   0          0.16         90.92        10.52 o                         
  -5   3   0        229.32        227.46         4.82 o                         
  -4   3   0         15.38         14.98         1.06 o                         
  -3   3   0        208.24        242.09         4.81 o                         
  -2   3   0        296.32        292.89         5.67 o                         
  -1   3   0        109.49        100.59         2.73 o                         
   0   3   0        504.77        687.23        22.45 o                         
   1   3   0        115.14        125.68         3.24 o                         
   2   3   0        171.74        166.04         4.15 o                         
   3   3   0          5.79         20.29         1.99 o                         
   4   3   0          5.87          7.74         1.25 o                         
   5   3   0          0.97          3.63         2.05 o                         
   6   3   0          1.69          1.75         1.15 o                         
   7   3   0         44.10         49.52         7.17 o                         
   8   3   0         35.34         34.02         5.90 o                         
 -10   4   0          0.28          0.83         1.25 o                         
  -9   4   0          0.83         -1.02         1.28 o                         
  -8   4   0          4.04         35.28         8.87 o                         
  -7   4   0          0.41          0.82         2.49 o                         
  -6   4   0         10.03         11.98         1.47 o                         
  -5   4   0         13.09         12.85         1.16 o                         
  -4   4   0          0.11          5.79         0.91 o                         
  -3   4   0        189.59        201.35         5.12 o                         
  -2   4   0        124.95        133.59         3.94 o                         
  -1   4   0          0.20          1.48         0.48 o                         
   0   4   0        457.01        509.62         8.18 o                         
   1   4   0        173.04        177.60         4.35 o                         
   2   4   0        111.91        115.48         5.05 o                         
   3   4   0          0.99          1.18         0.96 o                         
   4   4   0          2.41          7.18         2.61 o                         
   5   4   0        166.94        177.24         6.97 o                         
   6   4   0         15.36         19.48         2.44 o                         
   7   4   0        103.30        106.88        10.23 o                         
   8   4   0         87.27         81.77        12.52 o                         
 -10   5   0          2.56          1.77         1.42 o                         
  -9   5   0         13.96         15.91         3.13 o                         
  -8   5   0          6.78          6.57         1.88 o                         
  -7   5   0          9.32          7.79         2.10 o                         
  -6   5   0         25.51         28.56         2.67 o                         
  -5   5   0         78.87         85.87         3.31 o                         
  -4   5   0         75.11         79.45         3.02 o                         
  -3   5   0        219.83        246.32         6.98 o                         
  -2   5   0         64.88         72.13         3.40 o                         
  -1   5   0         32.73         36.75         2.00 o                         
   0   5   0         48.49         50.42         2.21 o                         
   1   5   0         65.21         62.28         2.66 o                         
   2   5   0         44.27         43.49         3.42 o                         
   3   5   0        252.04        260.11        10.06 o                         
   4   5   0         13.19         13.33         1.88 o                         
   5   5   0        164.26        160.97         6.97 o                         
   6   5   0          8.67          8.60         1.91 o                         
   7   5   0         13.06          9.65         3.20 o                         
 -10   6   0         33.82         31.28         4.87 o                         
  -9   6   0        111.56        103.96         8.45 o                         
  -8   6   0         70.24         75.69         5.35 o                         
  -7   6   0         58.54         59.52         4.57 o                         
  -6   6   0         48.47         56.31         4.17 o                         
  -5   6   0         14.28         17.08         1.69 o                         
  -4   6   0          5.71          6.84         1.22 o                         
  -3   6   0         15.34         15.88         1.48 o                         
  -2   6   0         93.53         89.89         4.52 o                         
  -1   6   0          4.28          5.71         0.93 o                         
   0   6   0        483.94        464.61         8.62 o                         
   1   6   0         30.60         28.25         1.97 o                         
   2   6   0        308.96        309.03        13.69 o                         
   3   6   0        109.12        108.85         5.93 o                         
   4   6   0         28.96         32.94         3.05 o                         
   5   6   0          4.27          3.04         1.12 o                         
   6   6   0          0.05          2.14         1.42 o                         
   7   6   0          6.48          5.44         2.53 o                         
 -10   7   0         17.20         12.49         4.65 o                         
  -9   7   0         12.98         17.79         3.48 o                         
  -8   7   0          6.58          7.22         1.74 o                         
  -7   7   0          6.79          8.20         1.91 o                         
  -6   7   0         61.87         69.27         4.84 o                         
  -5   7   0         10.05          8.33         1.17 o                         
  -4   7   0        156.80        168.46         6.53 o                         
  -3   7   0        690.24        647.41        19.77 o                         
  -2   7   0         16.99         16.77         1.63 o                         
  -1   7   0        671.22        622.61        16.30 o                         
   0   7   0        416.40        397.41         9.87 o                         
   1   7   0          7.78          6.01         1.13 o                         
   2   7   0        132.76        136.27         5.73 o                         
   3   7   0          1.53          1.92         1.24 o                         
   4   7   0          1.70          3.06         1.77 o                         
   5   7   0         10.78          9.25         2.76 o                         
  -9   8   0         28.02         26.56         3.59 o                         
  -8   8   0          2.35          6.90         1.75 o                         
  -7   8   0         44.17         43.61         4.07 o                         
  -6   8   0        204.36        225.21        15.89 o                         
  -5   8   0         33.91         36.83         3.01 o                         
  -4   8   0        249.65        253.68        16.95 o                         
  -3   8   0        148.54        144.06         6.59 o                         
  -2   8   0         13.86         11.57         1.50 o                         
  -1   8   0          2.42         -0.29         0.85 o                         
   0   8   0          4.54          7.03         1.64 o                         
   1   8   0          0.59          1.14         1.09 o                         
   2   8   0         34.13         40.97         3.80 o                         
   3   8   0         56.38         71.08         6.64 o                         
   4   8   0          0.46          0.87         1.26 o                         
   5   8   0          8.44          7.67         3.56 o                         
  -9   9   0          7.02         10.53         4.46 o                         
  -8   9   0          0.33         -0.09         1.27 o                         
  -7   9   0          0.04         -0.67         2.07 o                         
  -6   9   0         12.05         11.39         2.08 o                         
  -5   9   0          5.48          2.81         1.19 o                         
  -4   9   0          7.21          5.15         2.07 o                         
  -3   9   0          0.28          2.82         1.26 o                         
  -2   9   0         11.94         11.60         2.56 o                         
  -1   9   0          0.71          1.69         0.78 o                         
   0   9   0         53.62         58.78         3.90 o                         
   1   9   0         17.04         21.46         3.05 o                         
   2   9   0         52.49         68.08         5.23 o                         
   3   9   0          3.87          3.78         2.03 o                         
   4   9   0         14.10         25.85         6.56 o                         
  -8  10   0          3.35          2.78         1.34 o                         
  -7  10   0         10.20         13.43         2.57 o                         
  -6  10   0          8.85         12.15         2.33 o                         
  -5  10   0          0.02          0.65         1.14 o                         
  -4  10   0          0.05         -0.23         0.83 o                         
  -3  10   0         12.54         14.25         2.34 o                         
  -2  10   0          6.80          8.56         2.34 o                         
  -1  10   0         14.89         18.89         2.64 o                         
   0  10   0          0.00          6.35         1.95 o                         
   1  10   0          6.10          9.91         2.26 o                         
   2  10   0          6.44          8.89         3.74 o                         
  -7  11   0          0.18          0.52         1.50 o                         
  -6  11   0          0.49          3.59         1.37 o                         
  -5  11   0          9.09          7.35         1.62 o                         
  -4  11   0          2.23          1.54         1.09 o                         
  -3  11   0          6.79          8.37         1.88 o                         
  -2  11   0          9.03          7.30         1.83 o                         
  -1  11   0          6.60          6.57         3.46 o                         
   0  11   0         25.60         31.76         6.56 o                         
  -5  12   0          0.14          0.76         1.52 o                         
  -4  12   0          3.90          3.62         4.93 o                         
  -3  12   0          3.05          1.66         1.66 o                         
  -2  12   0          4.80         10.69         4.82 o                         
   2 -12   1          3.88          2.39         1.77 o                         
   3 -12   1         11.80         10.02         2.56 o                         
   4 -12   1         13.95         14.27         3.19 o                         
   5 -12   1          3.35          1.36         1.39 o                         
  -1 -11   1          2.33          1.43         2.31 o                         
   0 -11   1          3.92          3.67         2.99 o                         
   1 -11   1          4.17          3.62         1.41 o                         
   2 -11   1          9.97         10.48         3.80 o                         
   3 -11   1          4.82          7.34         1.79 o                         
   4 -11   1          0.01         -0.06         0.90 o                         
   5 -11   1          7.73         10.07         2.28 o                         
   6 -11   1          2.99          6.45         2.44 o                         
   7 -11   1          5.92         10.59         4.22 o                         
  -2 -10   1         11.66         12.29         3.88 o                         
  -1 -10   1          0.03          1.25         2.08 o                         
   0 -10   1         45.73         50.53         3.82 o                         
   1 -10   1         14.61         12.45         2.09 o                         
   2 -10   1         47.43         52.75         4.38 o                         
   3 -10   1         17.91         20.64         2.74 o                         
   4 -10   1         14.32         12.46         2.15 o                         
   5 -10   1          2.85          2.85         1.23 o                         
   6 -10   1          4.66          5.32         1.49 o                         
   7 -10   1          0.86          0.12         1.47 o                         
   8 -10   1          7.14          9.10         2.62 o                         
  -3  -9   1         14.02         27.68        14.64 o                         
  -2  -9   1         30.83         31.47         4.36 o                         
  -1  -9   1         30.52         30.51         3.51 o                         
   0  -9   1          2.09          2.31         1.03 o                         
   1  -9   1         46.33         49.56         3.49 o                         
   2  -9   1         31.15         32.11         2.69 o                         
   3  -9   1          0.12         -0.02         1.02 o                         
   4  -9   1          4.67          5.56         1.40 o                         
   5  -9   1         12.57         13.18         1.98 o                         
   6  -9   1         22.18         19.10         2.68 o                         
   7  -9   1         62.50         67.19         5.37 o                         
   8  -9   1         92.74         92.07         6.63 o                         
   9  -9   1          2.79          0.22         1.36 o                         
  -5  -8   1         57.65         65.17         9.28 o                         
  -4  -8   1         43.73         46.23         8.27 o                         
  -3  -8   1          0.20          1.10         1.66 o                         
  -2  -8   1          3.96          1.42         1.71 o                         
  -1  -8   1         21.74         17.53         2.40 o                         
   0  -8   1          2.57          0.11         0.84 o                         
   1  -8   1          4.61          4.11         1.06 o                         
   2  -8   1        241.96        219.17         6.99 o                         
   3  -8   1         42.89         39.72         2.80 o                         
   4  -8   1        294.09        320.04        20.36 o                         
   5  -8   1        412.27        387.44        23.41 o                         
   6  -8   1          0.00         -1.75         1.75 o                         
   7  -8   1        147.90        167.35        12.02 o                         
   8  -8   1         55.46         59.50         4.98 o                         
   9  -8   1          0.19         -1.29         1.29 o                         
  -5  -7   1         13.08         12.67         2.81 o                         
  -4  -7   1          1.59          0.27         3.80 o                         
  -3  -7   1         39.62         42.29         3.79 o                         
  -2  -7   1          0.10         -0.21         0.94 o                         
  -1  -7   1         43.23         41.38         2.76 o                         
   0  -7   1        126.99        121.59         4.60 o                         
   1  -7   1        192.59        170.89         8.02 o                         
   2  -7   1        448.67        431.97        14.40 o                         
   3  -7   1          0.94          1.85         0.77 o                         
   4  -7   1        151.87        149.82         8.27 o                         
   5  -7   1         14.71         12.92         1.64 o                         
   6  -7   1          0.43          0.53         0.94 o                         
   7  -7   1          6.10          8.18         1.85 o                         
   8  -7   1          5.14          5.04         1.55 o                         
   9  -7   1          0.33         -1.12         1.12 o                         
  10  -7   1          6.63          6.29         3.65 o                         
  -7  -6   1          2.07         -0.87         1.93 o                         
  -6  -6   1         20.10         15.34         5.08 o                         
  -5  -6   1          0.05         -0.41         1.21 o                         
  -4  -6   1         69.00         72.70         6.20 o                         
  -3  -6   1         97.69         97.68         4.21 o                         
  -2  -6   1          5.18          6.46         0.96 o                         
  -1  -6   1        411.97        404.93         8.22 o                         
   0  -6   1         67.49         62.29         2.44 o                         
   1  -6   1        186.38        172.41         5.36 o                         
   2  -6   1         84.19         75.83         3.71 o                         
   3  -6   1          3.92          3.74         0.94 o                         
   4  -6   1         14.27         15.57         1.57 o                         
   5  -6   1         21.23         26.15         2.19 o                         
   6  -6   1          6.94          9.72         1.94 o                         
   7  -6   1         55.72         54.36         4.32 o                         
   8  -6   1         10.34          7.98         1.57 o                         
   9  -6   1          3.17          0.73         2.15 o                         
  10  -6   1          9.78         10.02         2.79 o                         
  -7  -5   1          0.03          1.91         1.66 o                         
  -6  -5   1        254.33        261.32         9.45 o                         
  -5  -5   1        100.48         97.80         5.24 o                         
  -4  -5   1        231.17        249.18         8.02 o                         
  -3  -5   1        504.71        520.80        18.36 o                         
  -2  -5   1         12.54         11.37         1.28 o                         
  -1  -5   1        362.91        335.29         6.83 o                         
   0  -5   1         11.64         14.27         1.10 o                         
   1  -5   1          1.48          3.06         0.82 o                         
   2  -5   1        171.83        163.97         4.75 o                         
   3  -5   1         40.06         37.73         2.47 o                         
   4  -5   1         91.46         85.86         3.48 o                         
   5  -5   1         23.58         25.91         1.98 o                         
   6  -5   1          0.58          1.10         0.98 o                         
   7  -5   1         28.05         29.18         2.27 o                         
   8  -5   1          4.22          5.88         2.73 o                         
   9  -5   1          0.28          2.09         1.30 o                         
  10  -5   1          2.11          4.89         2.63 o                         
  -8  -4   1         76.77         77.15         6.72 o                         
  -7  -4   1          1.89          1.50         2.19 o                         
  -6  -4   1        156.59        163.36         7.03 o                         
  -5  -4   1        135.14        150.07         6.14 o                         
  -4  -4   1         18.93         17.46         2.00 o                         
  -3  -4   1        155.00        176.09         6.10 o                         
  -2  -4   1          1.19          0.76         0.52 o                         
  -1  -4   1          2.85          0.97         0.63 o                         
   0  -4   1         24.79         24.55         1.61 o                         
   1  -4   1          2.28          2.57         0.79 o                         
   2  -4   1        206.88        194.57         5.55 o                         
   3  -4   1         67.31         70.08         3.13 o                         
   4  -4   1        135.30        131.07         3.71 o                         
   5  -4   1          7.45          4.40         0.77 o                         
   6  -4   1         30.28         28.97         1.71 o                         
   7  -4   1         42.14         46.26         4.26 o                         
   8  -4   1          1.68          1.41         1.05 o                         
   9  -4   1         12.99         15.44         2.52 o                         
  10  -4   1          0.01         -1.41         1.41 o                         
  -8  -3   1          3.37          5.90         2.36 o                         
  -7  -3   1          7.13          6.54         1.52 o                         
  -6  -3   1          4.45          3.23         1.23 o                         
  -5  -3   1          1.33          1.48         1.38 o                         
  -4  -3   1         23.90         24.15         2.11 o                         
  -3  -3   1        198.74        202.38         7.41 o                         
  -2  -3   1        117.19        120.97         4.34 o                         
  -1  -3   1        399.79        396.71         7.94 o                         
   0  -3   1         64.81         75.87         2.50 o                         
   1  -3   1          0.02         -0.47         0.47 o                         
   2  -3   1         52.30         50.43         2.32 o                         
   3  -3   1         16.61         12.77         1.02 o                         
   4  -3   1         29.00         33.86         1.86 o                         
   5  -3   1         20.13         21.03         1.34 o                         
   6  -3   1          2.37          1.59         0.99 o                         
   7  -3   1          1.91          1.02         0.62 o                         
   8  -3   1         34.33         31.62         3.17 o                         
   9  -3   1          7.80          3.11         1.74 o                         
  10  -3   1         42.27         34.43         5.86 o                         
  -9  -2   1          2.32          2.63         1.58 o                         
  -8  -2   1          3.55          2.29         1.54 o                         
  -7  -2   1         28.65         22.26         3.25 o                         
  -6  -2   1          0.00          0.28         1.43 o                         
  -5  -2   1        210.30        224.89         6.91 o                         
  -4  -2   1        236.32        247.41         7.59 o                         
  -3  -2   1        501.57        548.98        17.26 o                         
  -2  -2   1       1027.94       1113.47        33.59 o                         
  -1  -2   1         67.93         71.03         2.01 o                         
   0  -2   1         53.87         54.35         1.56 o                         
   1  -2   1        703.50        698.79        14.84 o                         
   2  -2   1        264.62        270.37         4.46 o                         
   3  -2   1        534.54        546.01         9.82 o                         
   4  -2   1       1812.20       1921.22        23.33 o                         
   5  -2   1         64.88         66.26         2.77 o                         
   6  -2   1        383.43        411.08         8.57 o                         
   7  -2   1          0.94          2.12         1.06 o                         
   8  -2   1         40.84         37.52         3.44 o                         
   9  -2   1         21.05         21.40         4.11 o                         
  10  -2   1         82.56         81.06        12.11 o                         
  -9  -1   1          4.08          1.50         1.89 o                         
  -8  -1   1         73.06         72.23         5.75 o                         
  -7  -1   1         33.08         33.65         3.27 o                         
  -6  -1   1          1.55          1.94         0.92 o                         
  -5  -1   1        154.97        156.06         4.12 o                         
  -4  -1   1        102.90        108.69         3.17 o                         
  -3  -1   1         15.86         17.65         0.84 o                         
  -2  -1   1         26.90         32.70         1.20 o                         
  -1  -1   1       1259.38       1254.20        20.27 o                         
   1  -1   1          8.79         12.37         0.64 o                         
   2  -1   1      27109.98      26197.54       310.12 o                         
   3  -1   1        206.71        208.12         3.17 o                         
   4  -1   1      12493.63      13053.71       159.46 o                         
   5  -1   1         12.34         13.60         1.06 o                         
   6  -1   1        683.85        742.88        13.15 o                         
   7  -1   1         23.66         26.24         2.54 o                         
   8  -1   1          8.99          6.11         1.93 o                         
   9  -1   1         18.66         16.74         2.93 o                         
  -9   0   1         29.60         30.63         3.97 o                         
  -8   0   1          0.23          0.46         1.65 o                         
  -7   0   1         17.56         18.30         2.29 o                         
  -6   0   1         36.59         33.87         2.36 o                         
  -5   0   1        204.49        216.79         5.65 o                         
  -4   0   1        344.29        386.46         8.59 o                         
  -3   0   1       1007.79       1076.51        11.76 o                         
  -2   0   1       4769.84       4747.49        73.53 o                         
  -1   0   1         29.88         31.87         1.36 o                         
   1   0   1        741.79        729.80        14.07 o                         
   2   0   1       7369.24       7385.95        62.63 o                         
   3   0   1        144.53        152.73         3.06 o                         
   4   0   1        581.53        660.46        17.90 o                         
   5   0   1         50.92         58.84         2.44 o                         
   6   0   1          0.62          3.52         1.15 o                         
   7   0   1         35.60         34.99         3.05 o                         
   8   0   1         30.93         30.78         4.90 o                         
   9   0   1          0.19         -2.52         2.62 o                         
 -10   1   1          0.35          1.37         5.39 o                         
  -9   1   1         11.25          8.21         2.19 o                         
  -8   1   1          7.14          5.27         2.81 o                         
  -7   1   1          0.80          0.28         0.99 o                         
  -6   1   1          2.42          2.16         0.64 o                         
  -5   1   1          0.39          1.12         0.42 o                         
  -4   1   1        158.82        181.21         3.25 o                         
  -3   1   1         49.76         49.32         1.54 o                         
  -2   1   1        252.67        258.46         3.64 o                         
  -1   1   1         42.11         44.60         1.97 o                         
   0   1   1         49.99         46.80         2.29 o                         
   1   1   1         17.94         10.90         0.60 o                         
   2   1   1         72.57         77.28         2.54 o                         
   3   1   1          0.56          0.80         0.39 o                         
   4   1   1         94.97         98.31         3.09 o                         
   5   1   1          8.52          8.95         1.05 o                         
   6   1   1          0.29          0.62         0.89 o                         
   7   1   1         15.49         12.96         2.26 o                         
   8   1   1          3.08          2.74         4.39 o                         
   9   1   1          1.71          1.24         1.38 o                         
 -10   2   1          0.09         -0.07         2.48 o                         
  -9   2   1          0.91          0.50         1.62 o                         
  -8   2   1          0.91          1.28         1.83 o                         
  -7   2   1         56.32         57.74         3.05 o                         
  -6   2   1         12.92         12.55         1.15 o                         
  -5   2   1         99.95        104.01         2.83 o                         
  -4   2   1          1.41          1.97         0.31 o                         
  -3   2   1        546.63        533.05         9.30 o                         
  -2   2   1         14.83         17.60         1.04 o                         
  -1   2   1       2283.31       2109.15        20.24 o                         
   0   2   1          2.75          1.78         0.57 o                         
   1   2   1        158.74        172.93         9.80 o                         
   2   2   1        251.31        246.96         6.79 o                         
   3   2   1         54.18         48.30         2.88 o                         
   4   2   1        165.27        147.64         6.92 o                         
   5   2   1          3.07          2.88         1.02 o                         
   6   2   1         26.15         23.35         2.53 o                         
   7   2   1          3.34          4.28         1.60 o                         
   8   2   1          1.05          4.23         2.72 o                         
   9   2   1          1.02          5.06         4.49 o                         
 -10   3   1          7.51          4.42         1.50 o                         
  -9   3   1          0.41         -0.08         1.15 o                         
  -8   3   1          5.16          3.59         1.60 o                         
  -7   3   1         14.95         13.30         1.83 o                         
  -6   3   1          5.45          6.19         0.82 o                         
  -5   3   1         72.46         67.39         2.11 o                         
  -4   3   1         35.61         42.05         1.84 o                         
  -3   3   1         21.43         21.52         0.98 o                         
  -2   3   1         20.50         23.53         0.91 o                         
  -1   3   1        300.10        286.67         6.27 o                         
   0   3   1         70.61         83.64         2.09 o                         
   1   3   1        189.68        206.97         4.48 o                         
   2   3   1        190.28        189.41         6.15 o                         
   3   3   1         10.07          6.62         1.25 o                         
   4   3   1         95.72         93.78         4.46 o                         
   5   3   1         31.48         31.28         2.83 o                         
   6   3   1         11.52         14.70         2.12 o                         
   7   3   1          5.39          5.32         2.39 o                         
   8   3   1          0.38          1.91         3.14 o                         
 -10   4   1          6.95          8.16         2.30 o                         
  -9   4   1          0.83          4.76         2.69 o                         
  -8   4   1          4.00          4.36         1.15 o                         
  -7   4   1          8.57          9.15         1.39 o                         
  -6   4   1          0.15         -0.34         0.55 o                         
  -5   4   1        135.24        139.72         3.97 o                         
  -4   4   1          1.03          2.35         0.40 o                         
  -3   4   1          2.12          3.43         0.52 o                         
  -2   4   1        106.78        117.56         3.03 o                         
  -1   4   1        520.06        538.17         7.94 o                         
   0   4   1        234.23        251.79         5.05 o                         
   1   4   1        290.25        321.07         6.45 o                         
   2   4   1         27.80         28.79         1.82 o                         
   3   4   1         26.92         33.20         2.56 o                         
   4   4   1          0.10          1.46         0.85 o                         
   5   4   1         60.10         59.62         4.08 o                         
   6   4   1          1.99          1.26         1.49 o                         
   7   4   1        110.22        118.30        13.76 o                         
 -10   5   1          1.35          0.89         1.51 o                         
  -9   5   1         10.38         13.27         2.85 o                         
  -8   5   1         44.37         49.06         5.85 o                         
  -7   5   1        199.80        204.80         6.77 o                         
  -6   5   1        224.55        243.11         7.10 o                         
  -5   5   1        498.39        522.35        20.04 o                         
  -4   5   1        358.17        370.65        12.78 o                         
  -3   5   1         55.50         53.78         2.19 o                         
  -2   5   1        172.90        195.83         4.53 o                         
  -1   5   1         70.16         75.12         2.30 o                         
   0   5   1          9.94          6.63         0.86 o                         
   1   5   1          0.01          0.48         0.60 o                         
   2   5   1        208.74        207.15         5.81 o                         
   3   5   1          4.98          5.24         1.12 o                         
   4   5   1        236.85        248.75        10.67 o                         
   5   5   1         26.93         22.39         2.86 o                         
   6   5   1         65.00         63.47         4.72 o                         
   7   5   1         29.44         23.00         4.29 o                         
 -10   6   1          1.98          3.40         1.95 o                         
  -9   6   1          4.70          3.79         2.88 o                         
  -8   6   1         68.36         73.25         9.31 o                         
  -7   6   1         30.14         30.20         3.30 o                         
  -6   6   1         84.33         95.63         4.47 o                         
  -5   6   1          9.84         11.52         1.23 o                         
  -4   6   1         64.97         70.35         3.47 o                         
  -3   6   1         21.34         23.29         1.58 o                         
  -2   6   1        261.46        243.05         8.58 o                         
  -1   6   1        178.80        159.62         3.63 o                         
   0   6   1        199.63        183.77         4.87 o                         
   1   6   1        855.23        805.29        15.53 o                         
   2   6   1         44.38         45.24         2.65 o                         
   3   6   1        217.22        220.21        10.56 o                         
   4   6   1        196.16        215.52         9.43 o                         
   5   6   1          0.18         -0.97         1.92 o                         
   6   6   1         31.56         34.24         4.11 o                         
 -10   7   1          2.09          5.25         2.35 o                         
  -9   7   1          0.01          0.39         1.20 o                         
  -8   7   1          2.37          3.22         1.53 o                         
  -7   7   1          3.94          4.13         1.42 o                         
  -6   7   1         55.47         57.60         4.42 o                         
  -5   7   1        185.96        199.70         6.55 o                         
  -4   7   1         18.63         21.77         2.54 o                         
  -3   7   1        109.03        103.91         4.20 o                         
  -2   7   1        536.39        505.58        10.73 o                         
  -1   7   1         95.06         85.79         3.35 o                         
   0   7   1        214.25        202.85         6.85 o                         
   1   7   1        126.22        124.53         5.41 o                         
   2   7   1          0.00          1.22         1.39 o                         
   3   7   1          0.34         -1.67         2.00 o                         
   4   7   1          3.61          3.50         1.51 o                         
   5   7   1          4.48          3.89         2.36 o                         
   6   7   1         16.13         13.52         4.41 o                         
  -9   8   1          0.45          0.44         1.73 o                         
  -8   8   1         23.73         21.37         3.09 o                         
  -7   8   1          8.02          7.62         1.71 o                         
  -6   8   1         14.49         11.91         2.43 o                         
  -5   8   1          5.12          3.25         1.11 o                         
  -4   8   1         13.38         14.42         2.08 o                         
  -3   8   1         19.71         25.32         2.67 o                         
  -2   8   1         24.51         28.43         2.42 o                         
  -1   8   1         23.96         18.81         2.05 o                         
   0   8   1          2.43          1.35         1.04 o                         
   1   8   1          1.06          1.84         1.09 o                         
   2   8   1         17.61         18.85         2.58 o                         
   3   8   1          0.01         -0.76         1.31 o                         
   4   8   1         48.29         55.25         6.32 o                         
   5   8   1          7.54         11.97         4.63 o                         
  -9   9   1          0.84          0.53         1.66 o                         
  -8   9   1         31.64         35.39         4.08 o                         
  -7   9   1          0.71          0.89         1.32 o                         
  -6   9   1         25.27         24.01         3.07 o                         
  -5   9   1         21.67         21.59         2.85 o                         
  -4   9   1         19.30         17.77         2.43 o                         
  -3   9   1         26.93         23.02         3.24 o                         
  -2   9   1          6.93          6.92         1.50 o                         
  -1   9   1          0.06          0.58         0.73 o                         
   0   9   1          1.09          0.92         0.80 o                         
   1   9   1         15.20         20.42         2.85 o                         
   2   9   1          1.57          4.46         2.39 o                         
   3   9   1         15.22         23.99         6.85 o                         
  -8  10   1          7.91          6.97         2.11 o                         
  -7  10   1         30.90         33.15         3.88 o                         
  -6  10   1          0.01         -0.43         1.24 o                         
  -5  10   1         34.59         28.74         3.37 o                         
  -4  10   1          0.23          3.42         1.41 o                         
  -3  10   1          1.80          3.63         1.39 o                         
  -2  10   1          0.17          0.51         1.08 o                         
  -1  10   1         21.71         23.90         3.92 o                         
   0  10   1          0.46          0.68         1.33 o                         
   1  10   1          5.86          6.19         2.52 o                         
   2  10   1         15.75         18.25         4.69 o                         
  -7  11   1          0.32          1.63         2.56 o                         
  -6  11   1          6.13          5.38         1.55 o                         
  -5  11   1         26.39         25.91         3.82 o                         
  -4  11   1          0.36          1.38         1.16 o                         
  -3  11   1         11.05          8.17         2.94 o                         
  -2  11   1          0.23         -0.71         1.27 o                         
  -1  11   1          3.80          2.41         1.54 o                         
   0  11   1          3.41          4.03         1.88 o                         
  -6  12   1          7.12          5.12         2.26 o                         
  -3  12   1          0.02          0.23         2.46 o                         
  -2  12   1          5.37          8.90         2.90 o                         
   2 -12   2          0.42         -1.06         1.06 o                         
   3 -12   2          2.29          0.31         2.05 o                         
   4 -12   2          6.14          5.44         2.16 o                         
   5 -12   2          4.21          4.82         2.91 o                         
  -1 -11   2          0.04         -0.66         1.41 o                         
   0 -11   2          1.62          0.31         1.15 o                         
   1 -11   2          0.15         -1.12         1.34 o                         
   2 -11   2         24.58         27.54         3.34 o                         
   3 -11   2          4.46          4.96         1.52 o                         
   4 -11   2         39.15         46.72         4.46 o                         
   5 -11   2         13.14         13.48         2.48 o                         
   6 -11   2         13.21         15.21         2.63 o                         
  -2 -10   2         16.62         22.04         7.83 o                         
  -1 -10   2         31.82         28.95         5.44 o                         
   0 -10   2         47.67         48.67         4.32 o                         
   1 -10   2          8.87          5.69         1.12 o                         
   2 -10   2         17.38         17.64         3.32 o                         
   3 -10   2         25.06         21.85         3.30 o                         
   4 -10   2          6.00          7.38         1.69 o                         
   5 -10   2         13.82         15.28         2.32 o                         
   6 -10   2          8.79          7.14         1.80 o                         
   7 -10   2          0.78         -0.40         1.02 o                         
   8 -10   2          1.38          4.33         3.29 o                         
  -3  -9   2        106.89        118.50        12.79 o                         
  -2  -9   2         35.90         50.24         8.64 o                         
  -1  -9   2        104.23        114.66         6.87 o                         
   0  -9   2         44.04         47.00         4.22 o                         
   1  -9   2         11.99          7.54         1.24 o                         
   2  -9   2          0.40          1.22         0.97 o                         
   3  -9   2         18.97         19.69         2.73 o                         
   4  -9   2         13.26         11.96         1.78 o                         
   5  -9   2          2.86          4.66         1.27 o                         
   6  -9   2        154.21        161.43        12.59 o                         
   7  -9   2         30.18         32.41         3.74 o                         
   8  -9   2         66.26         76.60         8.13 o                         
   9  -9   2        101.34         99.24        12.68 o                         
  -5  -8   2          8.82          7.21         3.21 o                         
  -4  -8   2          0.67          1.28         1.49 o                         
  -3  -8   2          1.84          5.84         3.21 o                         
  -2  -8   2          0.18          1.19         2.68 o                         
  -1  -8   2         90.04         87.59         5.54 o                         
   0  -8   2          2.87          2.78         1.11 o                         
   1  -8   2         30.06         28.61         2.50 o                         
   2  -8   2          0.32         -0.67         0.69 o                         
   3  -8   2        138.23        123.29         5.09 o                         
   4  -8   2        114.90        108.56         5.84 o                         
   5  -8   2         75.56         76.60         4.95 o                         
   6  -8   2        152.54        180.37         8.30 o                         
   7  -8   2         13.17         19.98         3.02 o                         
   8  -8   2         13.64         14.31         2.51 o                         
   9  -8   2          9.03          7.68         2.03 o                         
  -5  -7   2          0.06          0.52         2.61 o                         
  -4  -7   2          2.90          1.74         1.20 o                         
  -3  -7   2          6.12          7.54         1.57 o                         
  -2  -7   2         70.00         76.72         4.15 o                         
  -1  -7   2          7.93          6.74         1.29 o                         
   0  -7   2         70.94         68.49         3.50 o                         
   1  -7   2        266.13        260.53         8.66 o                         
   2  -7   2          2.27          0.61         0.73 o                         
   3  -7   2        266.86        248.08         9.88 o                         
   4  -7   2         40.70         38.32         2.79 o                         
   5  -7   2         13.02         11.03         1.44 o                         
   6  -7   2         14.29         16.36         2.34 o                         
   7  -7   2          0.29          0.67         1.06 o                         
   8  -7   2          1.15          0.04         1.18 o                         
   9  -7   2         12.02          7.18         2.73 o                         
  10  -7   2          0.78          1.06         1.47 o                         
  -7  -6   2         18.03         11.73         4.73 o                         
  -6  -6   2          4.11          4.24         1.92 o                         
  -5  -6   2         23.57         24.00         3.55 o                         
  -4  -6   2        210.25        209.13         7.49 o                         
  -3  -6   2         26.60         30.94         2.39 o                         
  -2  -6   2        724.90        712.98        12.51 o                         
  -1  -6   2        526.84        510.84         9.42 o                         
   0  -6   2        279.56        238.09         5.40 o                         
   1  -6   2        878.60        799.93        20.10 o                         
   2  -6   2          0.34          0.32         0.55 o                         
   3  -6   2        208.15        199.58        14.34 o                         
   4  -6   2          0.83          1.24         1.15 o                         
   5  -6   2          0.00          0.02         0.66 o                         
   6  -6   2         24.76         28.41         3.01 o                         
   7  -6   2          1.29          0.57         0.72 o                         
   8  -6   2          3.54          3.39         1.19 o                         
   9  -6   2         14.14         10.37         2.70 o                         
  -7  -5   2         98.56         84.25         6.78 o                         
  -6  -5   2         58.28         53.07         4.71 o                         
  -5  -5   2         33.77         35.65         3.05 o                         
  -4  -5   2        360.75        376.14        21.01 o                         
  -3  -5   2         72.37         72.46         4.33 o                         
  -2  -5   2        193.93        190.19         5.21 o                         
  -1  -5   2        443.58        448.89         8.15 o                         
   0  -5   2          2.47          1.30         0.43 o                         
   1  -5   2        184.97        163.46         5.61 o                         
   2  -5   2          4.80          3.18         0.46 o                         
   3  -5   2          4.48          8.02         1.09 o                         
   4  -5   2         36.82         38.22         2.30 o                         
   5  -5   2          1.71          2.84         0.68 o                         
   6  -5   2         24.08         25.46         1.99 o                         
   7  -5   2          6.27          5.23         0.94 o                         
   8  -5   2          7.26          7.62         1.66 o                         
   9  -5   2          0.10         -0.48         1.24 o                         
  10  -5   2          2.17          1.43         2.12 o                         
  -8  -4   2          7.92          4.11         2.56 o                         
  -7  -4   2         49.49         45.12         4.75 o                         
  -6  -4   2          0.19          0.39         1.16 o                         
  -5  -4   2          0.91          2.45         0.91 o                         
  -4  -4   2          6.98          8.06         1.39 o                         
  -3  -4   2          5.52          9.70         2.48 o                         
  -2  -4   2         47.02         46.87         2.25 o                         
  -1  -4   2         96.63         83.10         2.74 o                         
   0  -4   2        306.16        314.96         6.25 o                         
   1  -4   2        532.32        506.70        10.61 o                         
   2  -4   2        233.19        225.16         5.52 o                         
   3  -4   2         85.58         90.28         2.96 o                         
   4  -4   2          0.04          0.18         0.60 o                         
   5  -4   2          2.71          2.60         0.72 o                         
   6  -4   2         11.69         12.64         1.24 o                         
   7  -4   2          0.86          0.20         1.23 o                         
   8  -4   2          0.09          1.20         1.05 o                         
   9  -4   2          9.45         11.25         2.86 o                         
  10  -4   2          0.78          2.41         2.08 o                         
  -8  -3   2          2.85          2.37         2.69 o                         
  -7  -3   2          1.68          3.08         2.14 o                         
  -6  -3   2          3.84          5.15         1.15 o                         
  -5  -3   2         48.65         52.77         3.70 o                         
  -4  -3   2          7.58          8.90         1.41 o                         
  -3  -3   2        304.14        332.66         9.93 o                         
  -2  -3   2         75.96         84.12         4.92 o                         
  -1  -3   2       1195.74       1325.14        16.51 o                         
   0  -3   2        896.99        870.52        17.94 o                         
   1  -3   2        871.37        896.68        15.29 o                         
   2  -3   2        370.07        379.91        10.28 o                         
   3  -3   2          0.97          2.20         0.57 o                         
   4  -3   2         23.22         24.09         1.73 o                         
   5  -3   2        114.50        120.53         3.73 o                         
   6  -3   2        237.86        253.39         6.80 o                         
   7  -3   2         43.64         44.82         3.63 o                         
   8  -3   2        337.15        341.19         9.59 o                         
   9  -3   2          1.59          2.67         1.80 o                         
  10  -3   2         21.37         27.86         6.78 o                         
  -9  -2   2          0.95          0.34         1.53 o                         
  -8  -2   2          0.04         -0.21         1.52 o                         
  -7  -2   2         13.44         13.39         3.16 o                         
  -6  -2   2         93.86        105.58         4.81 o                         
  -5  -2   2         14.27         15.35         1.54 o                         
  -4  -2   2        327.62        352.26         7.98 o                         
  -3  -2   2        236.52        276.35         7.94 o                         
  -2  -2   2          3.24          5.02         1.13 o                         
  -1  -2   2        734.24        766.05        11.31 o                         
   0  -2   2        407.48        364.32         9.21 o                         
   1  -2   2        103.97        109.03         2.27 o                         
   2  -2   2          1.30          3.81         0.55 o                         
   3  -2   2         93.67         93.45         2.59 o                         
   4  -2   2        824.72        879.81        11.74 o                         
   5  -2   2         59.74         62.02         2.37 o                         
   6  -2   2       2843.33       2986.05        41.29 o                         
   7  -2   2         47.04         46.40         3.04 o                         
   8  -2   2       1077.65       1092.78        22.51 o                         
   9  -2   2          5.94          4.14         2.97 o                         
  -9  -1   2         34.00         25.29         3.75 o                         
  -8  -1   2         54.60         53.70         4.33 o                         
  -7  -1   2        152.57        159.93         7.05 o                         
  -6  -1   2        104.66        108.81         4.28 o                         
  -5  -1   2         62.52         68.57         2.64 o                         
  -4  -1   2         69.97         70.38         2.42 o                         
  -3  -1   2         83.00         89.24         2.48 o                         
  -2  -1   2        583.22        605.20        17.89 o                         
  -1  -1   2       1871.52       1918.08        42.52 o                         
   0  -1   2       3310.66       3056.12        45.73 o                         
   1  -1   2       2113.82       2170.87        28.00 o                         
   2  -1   2       3086.56       3127.76        50.30 o                         
   3  -1   2         12.75         12.52         0.78 o                         
   4  -1   2        503.24        506.79        11.24 o                         
   5  -1   2        102.23        107.89         3.28 o                         
   6  -1   2        834.13        914.38        28.09 o                         
   7  -1   2          4.90          6.19         1.32 o                         
   8  -1   2         67.05         71.81         5.77 o                         
   9  -1   2          7.72          5.86         3.20 o                         
  -9   0   2         10.23          5.96         2.39 o                         
  -8   0   2         70.49         71.14         5.04 o                         
  -7   0   2         44.43         46.07         3.60 o                         
  -6   0   2          0.14          0.53         0.43 o                         
  -5   0   2         49.76         48.40         1.93 o                         
  -4   0   2        110.61        123.38         2.91 o                         
  -3   0   2         26.96         32.99         1.27 o                         
  -2   0   2         26.37         25.33         0.73 o                         
  -1   0   2        160.77        147.92         2.62 o                         
   1   0   2          2.49          2.01         0.24 o                         
   2   0   2          3.97          5.71         0.71 o                         
   3   0   2         35.90         30.42         1.55 o                         
   4   0   2         30.97         35.82         1.86 o                         
   5   0   2          0.15          0.24         0.61 o                         
   6   0   2         12.51         13.54         1.94 o                         
   7   0   2          1.66         -0.34         0.96 o                         
   8   0   2         14.48         13.09         2.55 o                         
   9   0   2          9.04          8.59         2.72 o                         
 -10   1   2          4.15          7.63         2.95 o                         
  -9   1   2          6.93          4.28         2.10 o                         
  -8   1   2          1.86          1.35         1.04 o                         
  -7   1   2         36.28         37.18         2.71 o                         
  -6   1   2          0.30          0.36         0.40 o                         
  -5   1   2         43.05         39.17         1.78 o                         
  -4   1   2          1.07          0.46         0.32 o                         
  -3   1   2        822.35        824.81        11.23 o                         
  -2   1   2         61.74         53.26         1.08 o                         
  -1   1   2       1506.44       1436.00        11.29 o                         
   0   1   2          0.06          0.06         0.58 o                         
   1   1   2       1417.89       1331.00        30.80 o                         
   2   1   2         35.00         34.58         1.99 o                         
   3   1   2        287.50        313.82         6.94 o                         
   4   1   2          0.76          0.75         0.65 o                         
   5   1   2          4.17          3.95         0.92 o                         
   6   1   2         18.96         24.46         2.94 o                         
   7   1   2          1.38          1.28         1.19 o                         
   8   1   2         20.93         23.14         4.30 o                         
   9   1   2          0.83          4.63         3.77 o                         
 -10   2   2          5.08          2.43         2.54 o                         
  -9   2   2          1.88          1.74         1.80 o                         
  -8   2   2          9.26         10.56         2.54 o                         
  -7   2   2          1.26          2.09         0.89 o                         
  -6   2   2         71.69         77.10         2.74 o                         
  -5   2   2          2.76          1.67         0.34 o                         
  -4   2   2         22.27         24.89         1.41 o                         
  -3   2   2        571.01        563.47         7.89 o                         
  -2   2   2         46.02         44.98         2.03 o                         
  -1   2   2        700.44        774.54        10.38 o                         
   0   2   2         81.85         84.22         2.43 o                         
   1   2   2         55.88         57.78         1.68 o                         
   2   2   2          0.51          1.45         0.86 o                         
   3   2   2         53.88         56.83         3.36 o                         
   4   2   2         23.77         21.31         1.72 o                         
   5   2   2         29.49         33.44         3.19 o                         
   6   2   2         35.70         35.66         3.51 o                         
   7   2   2          0.38          0.89         2.10 o                         
   8   2   2         11.95         10.93         2.96 o                         
 -10   3   2          0.13         -0.19         2.14 o                         
  -9   3   2          0.44          0.40         1.58 o                         
  -8   3   2         17.22         20.35         3.38 o                         
  -7   3   2          0.92          1.99         1.51 o                         
  -6   3   2         21.87         19.77         1.58 o                         
  -5   3   2          0.09         -0.14         0.46 o                         
  -4   3   2          0.43          0.84         0.32 o                         
  -3   3   2        241.34        255.83         7.04 o                         
  -2   3   2         27.93         18.32         0.82 o                         
  -1   3   2        812.67        934.21        11.45 o                         
   0   3   2          2.41          5.94         0.83 o                         
   1   3   2         50.42         46.53         2.01 o                         
   2   3   2         92.45        103.19         3.60 o                         
   3   3   2        395.49        411.08        18.38 o                         
   4   3   2         28.64         30.86         3.02 o                         
   5   3   2         82.56         80.33         4.69 o                         
   6   3   2          0.73          1.17         1.31 o                         
   7   3   2          9.73          7.02         2.64 o                         
   8   3   2          4.01          4.21         4.93 o                         
 -10   4   2          0.89          1.47         1.71 o                         
  -9   4   2          3.01          5.04         1.93 o                         
  -8   4   2          1.13          2.52         2.22 o                         
  -7   4   2          0.39          0.00         1.01 o                         
  -6   4   2         58.45         61.38         3.84 o                         
  -5   4   2        117.77        117.46         5.86 o                         
  -4   4   2        454.84        506.12         8.85 o                         
  -3   4   2       1448.90       1603.84        24.67 o                         
  -2   4   2       1095.72       1217.83        17.64 o                         
  -1   4   2        928.68       1004.45        14.52 o                         
   0   4   2        601.72        660.06        14.05 o                         
   1   4   2          0.01          0.18         0.80 o                         
   2   4   2         54.75         59.95         2.96 o                         
   3   4   2          3.55          8.80         1.58 o                         
   4   4   2         17.55         21.07         2.33 o                         
   5   4   2         20.29         18.57         2.36 o                         
   6   4   2         88.38         93.17         8.20 o                         
   7   4   2          1.15         -0.54         1.71 o                         
 -10   5   2          7.98          6.93         2.40 o                         
  -9   5   2         19.76         22.99         4.01 o                         
  -8   5   2         14.60         14.05         2.70 o                         
  -7   5   2         67.51         69.76         4.45 o                         
  -6   5   2         26.50         30.37         2.39 o                         
  -5   5   2          2.26          2.92         0.70 o                         
  -4   5   2        336.89        370.33        10.10 o                         
  -3   5   2         62.33         62.60         3.51 o                         
  -2   5   2        293.07        313.59        10.78 o                         
  -1   5   2          0.60          1.06         0.46 o                         
   0   5   2        232.21        222.12         5.13 o                         
   1   5   2          1.41          2.35         0.77 o                         
   2   5   2        308.09        297.61         9.81 o                         
   3   5   2        199.08        194.30         8.01 o                         
   4   5   2         56.98         56.84         3.96 o                         
   5   5   2        259.89        257.89        16.28 o                         
   6   5   2         33.43         36.29         4.25 o                         
   7   5   2         21.66         16.98         6.75 o                         
 -10   6   2         16.13         16.07         3.52 o                         
  -9   6   2         17.80         18.13         3.77 o                         
  -8   6   2          0.02          0.35         0.96 o                         
  -7   6   2         28.88         30.77         2.73 o                         
  -6   6   2         28.95         32.24         2.53 o                         
  -5   6   2          0.06          0.97         0.72 o                         
  -4   6   2         33.13         31.65         2.40 o                         
  -3   6   2         78.41         82.89         4.82 o                         
  -2   6   2        168.37        155.72         3.95 o                         
  -1   6   2        508.20        480.93         9.22 o                         
   0   6   2         68.41         61.88         3.48 o                         
   1   6   2         60.74         59.94         3.51 o                         
   2   6   2        383.09        388.90        21.57 o                         
   3   6   2        100.08        102.29         7.42 o                         
   4   6   2         39.78         40.97         4.18 o                         
   5   6   2         41.83         43.10         4.87 o                         
   6   6   2          1.34          1.24         1.60 o                         
 -10   7   2          0.23          0.71         1.56 o                         
  -9   7   2          0.69          0.94         1.47 o                         
  -8   7   2          4.53          3.26         1.55 o                         
  -7   7   2          5.45          2.66         1.05 o                         
  -6   7   2         11.39         12.13         1.74 o                         
  -5   7   2          6.47          6.49         1.38 o                         
  -4   7   2        113.90        120.11         4.89 o                         
  -3   7   2          6.06          5.13         0.90 o                         
  -2   7   2         10.00          8.32         1.12 o                         
  -1   7   2          0.10          0.45         0.63 o                         
   0   7   2         56.38         60.37         3.65 o                         
   1   7   2         46.50         46.85         4.06 o                         
   2   7   2         14.63         16.70         2.12 o                         
   3   7   2         12.12         13.47         2.59 o                         
   4   7   2          0.03          0.90         1.78 o                         
   5   7   2          1.75          3.59         2.11 o                         
  -9   8   2         14.97         13.31         5.62 o                         
  -8   8   2          2.89          2.79         1.28 o                         
  -7   8   2          6.81          7.59         2.10 o                         
  -6   8   2         70.85         72.04         6.03 o                         
  -5   8   2          0.92          1.76         0.96 o                         
  -4   8   2        158.21        153.23         6.78 o                         
  -3   8   2         26.42         21.92         2.57 o                         
  -2   8   2         93.67         85.86         4.48 o                         
  -1   8   2         53.14         41.51         2.57 o                         
   0   8   2         12.90         13.86         1.67 o                         
   1   8   2         14.98         15.40         2.16 o                         
   2   8   2          0.06          2.34         2.34 o                         
   3   8   2          0.38          1.05         1.37 o                         
   4   8   2          0.20          0.33         2.68 o                         
  -9   9   2          5.55         10.48         4.57 o                         
  -8   9   2         67.99         79.55         6.11 o                         
  -7   9   2          0.32          2.59         1.65 o                         
  -6   9   2         92.20         86.65         6.15 o                         
  -5   9   2         14.09         12.40         2.89 o                         
  -4   9   2          1.35          0.41         1.16 o                         
  -3   9   2         83.21         71.26         4.79 o                         
  -2   9   2          4.52          2.63         1.02 o                         
  -1   9   2         25.58         19.51         2.19 o                         
   0   9   2          0.43         -1.18         1.18 o                         
   1   9   2          5.42          9.23         2.13 o                         
   2   9   2          1.31          3.10         2.89 o                         
   3   9   2          8.65          7.62         2.53 o                         
  -8  10   2         17.51         15.47         2.71 o                         
  -7  10   2          0.18          0.77         1.37 o                         
  -6  10   2          3.82          5.42         1.55 o                         
  -5  10   2          2.05          0.09         1.03 o                         
  -4  10   2          6.50          5.35         3.40 o                         
  -3  10   2          8.07         11.10         1.99 o                         
  -2  10   2         12.45          8.89         2.29 o                         
  -1  10   2         41.61         36.67         4.89 o                         
   0  10   2          0.11          0.18         1.49 o                         
   1  10   2          4.13          0.43         1.61 o                         
   2  10   2          1.33          0.30         1.69 o                         
  -7  11   2         37.05         34.50         6.61 o                         
  -6  11   2          4.06          2.71         2.04 o                         
  -5  11   2         13.48         14.27         3.61 o                         
  -4  11   2         27.30         25.91         4.54 o                         
  -3  11   2          1.20          3.99         4.86 o                         
  -2  11   2          6.49          5.36         2.03 o                         
  -1  11   2          0.85          2.77         1.69 o                         
   0  11   2          0.85          1.82         2.37 o                         
  -3  12   2         23.28         28.49         6.91 o                         
  -2  12   2          0.01         -1.39         1.39 o                         
   1 -12   3          3.38          6.50         3.10 o                         
   2 -12   3          0.17          3.24         2.26 o                         
   3 -12   3          0.29         -2.61         2.61 o                         
   4 -12   3          1.48         -0.26         2.85 o                         
  -1 -11   3          0.09         -0.82         1.85 o                         
   0 -11   3          7.14          3.17         2.39 o                         
   1 -11   3          3.28          4.04         1.66 o                         
   2 -11   3         30.20         28.56         3.47 o                         
   3 -11   3         28.54         26.99         3.27 o                         
   4 -11   3         20.68         19.77         2.56 o                         
   5 -11   3          1.14          3.55         1.45 o                         
   6 -11   3          0.31          2.57         2.56 o                         
  -2 -10   3          2.56          1.93         2.74 o                         
  -1 -10   3         14.75         23.91         4.37 o                         
   0 -10   3          4.35          2.67         1.13 o                         
   1 -10   3        180.36        185.82        13.59 o                         
   2 -10   3         27.89         30.28         3.40 o                         
   3 -10   3         39.63         46.13         4.41 o                         
   4 -10   3         21.08         20.31         2.45 o                         
   5 -10   3         21.32         21.60         2.56 o                         
   6 -10   3          1.32          0.51         1.19 o                         
   7 -10   3          2.17          1.61         2.99 o                         
  -3  -9   3          1.15          9.35        10.25 o                         
  -2  -9   3          7.90          9.60         2.73 o                         
  -1  -9   3         28.34         29.20         4.41 o                         
   0  -9   3          0.00         -0.33         1.16 o                         
   1  -9   3          0.58         -0.39         0.83 o                         
   2  -9   3          4.87          4.66         1.21 o                         
   3  -9   3         85.67         86.37         6.35 o                         
   4  -9   3          1.55          0.54         0.97 o                         
   5  -9   3          0.54         -1.01         1.09 o                         
   6  -9   3          0.15          0.01         0.85 o                         
   7  -9   3         87.80        100.10         6.58 o                         
   8  -9   3         37.07         39.71         3.64 o                         
  -5  -8   3          0.20          8.35        10.59 o                         
  -4  -8   3          1.22          8.21         7.52 o                         
  -3  -8   3          9.01         15.16         7.69 o                         
  -2  -8   3          0.60          0.20         1.01 o                         
  -1  -8   3          0.10          0.54         1.04 o                         
   0  -8   3         17.82         19.29         2.42 o                         
   1  -8   3         13.59         11.52         1.48 o                         
   2  -8   3         55.29         49.86         3.19 o                         
   3  -8   3         26.30         26.00         2.36 o                         
   4  -8   3          4.58          5.16         1.07 o                         
   5  -8   3        191.19        203.44        11.01 o                         
   6  -8   3          7.24          6.85         1.68 o                         
   7  -8   3         58.52         61.75         4.94 o                         
   8  -8   3          5.78          5.28         1.31 o                         
   9  -8   3          0.16          0.85         1.56 o                         
  -6  -7   3          4.27        -10.86        10.86 o                         
  -5  -7   3          5.81          4.18         1.83 o                         
  -4  -7   3          0.63         -0.08         0.96 o                         
  -3  -7   3         76.00         76.51        10.36 o                         
  -2  -7   3         36.65         31.04         3.19 o                         
  -1  -7   3         19.45         18.14         1.93 o                         
   0  -7   3        558.77        527.32        13.19 o                         
   1  -7   3        175.12        164.22         7.36 o                         
   2  -7   3        678.22        629.95        22.83 o                         
   3  -7   3        656.46        633.14        23.36 o                         
   4  -7   3         63.53         61.50         4.60 o                         
   5  -7   3        348.84        360.60        14.27 o                         
   6  -7   3          4.23          6.01         1.61 o                         
   7  -7   3         31.73         37.58         3.07 o                         
   8  -7   3          0.12          1.08         0.94 o                         
   9  -7   3          0.44          2.50         2.43 o                         
  -6  -6   3          9.28         14.01         2.59 o                         
  -5  -6   3        114.15        109.63         5.63 o                         
  -4  -6   3         18.88         16.87         2.03 o                         
  -3  -6   3        157.00        166.67         7.63 o                         
  -2  -6   3        316.66        321.93         9.14 o                         
  -1  -6   3          0.00          0.00         0.57 o                         
   0  -6   3        576.52        513.10        14.75 o                         
   1  -6   3        255.16        237.10         7.57 o                         
   2  -6   3         53.94         50.93         2.80 o                         
   3  -6   3        247.17        257.47         7.16 o                         
   4  -6   3          8.10         10.04         1.39 o                         
   5  -6   3         19.41         19.68         1.97 o                         
   6  -6   3          0.30          3.81         1.15 o                         
   7  -6   3          3.86          4.37         1.11 o                         
   8  -6   3          6.06          8.03         2.03 o                         
   9  -6   3          0.08          5.16         1.87 o                         
  -7  -5   3          4.90          2.38         1.80 o                         
  -6  -5   3         12.79         12.09         3.66 o                         
  -5  -5   3         85.35         82.14         4.56 o                         
  -4  -5   3         17.52         17.36         1.99 o                         
  -3  -5   3         64.46         64.22         3.40 o                         
  -2  -5   3          0.50          1.00         0.55 o                         
  -1  -5   3          0.96          0.90         0.57 o                         
   0  -5   3         13.04         10.77         0.90 o                         
   1  -5   3          0.00          0.73         0.77 o                         
   2  -5   3        117.07        115.62         4.03 o                         
   3  -5   3         42.17         41.71         2.55 o                         
   4  -5   3        147.96        155.79         4.52 o                         
   5  -5   3         62.83         66.39         3.59 o                         
   6  -5   3         20.63         20.75         1.67 o                         
   7  -5   3          8.18          6.93         1.58 o                         
   8  -5   3          2.73          2.31         1.25 o                         
   9  -5   3          0.36         -0.62         1.36 o                         
  10  -5   3          0.10          4.60         2.69 o                         
  -8  -4   3          0.26         -1.67         1.67 o                         
  -7  -4   3          3.28          1.20         2.35 o                         
  -6  -4   3          4.84          5.10         2.46 o                         
  -5  -4   3          7.96         11.98         1.69 o                         
  -4  -4   3         18.13         20.79         2.23 o                         
  -3  -4   3         24.02         28.72         2.10 o                         
  -2  -4   3         43.09         46.25         2.23 o                         
  -1  -4   3        351.39        378.21         8.11 o                         
   0  -4   3          3.37          3.26         0.86 o                         
   1  -4   3        811.37        844.37        15.55 o                         
   2  -4   3        135.09        133.13         3.83 o                         
   3  -4   3        401.94        442.75         7.80 o                         
   4  -4   3        181.57        188.90         6.52 o                         
   5  -4   3         41.32         37.67         1.92 o                         
   6  -4   3         15.07         16.36         1.45 o                         
   7  -4   3          5.62          5.38         0.99 o                         
   8  -4   3         21.87         23.89         2.39 o                         
   9  -4   3         11.21         13.64         2.76 o                         
  10  -4   3        102.87        102.21        12.68 o                         
  -9  -3   3          2.76          2.86         3.73 o                         
  -8  -3   3          0.46          3.20         1.80 o                         
  -7  -3   3          8.62          5.15         1.63 o                         
  -6  -3   3          7.72          5.69         1.18 o                         
  -5  -3   3          1.02          0.81         0.74 o                         
  -4  -3   3          1.10          2.53         1.50 o                         
  -3  -3   3         77.03        119.67         4.96 o                         
  -2  -3   3        456.33        512.47         8.45 o                         
  -1  -3   3         21.90         16.96         1.39 o                         
   0  -3   3        702.18        701.35        12.54 o                         
   1  -3   3        468.56        509.19        10.06 o                         
   2  -3   3         45.15         49.54         1.91 o                         
   3  -3   3        279.89        287.98         5.82 o                         
   4  -3   3         28.41         24.65         1.44 o                         
   5  -3   3          2.63          2.55         0.76 o                         
   7  -3   3          0.51          0.43         0.75 o                         
   8  -3   3        255.68        269.41         9.76 o                         
   9  -3   3         24.42         28.34         4.75 o                         
  10  -3   3        440.81        423.90        28.44 o                         
  -9  -2   3          4.01          5.43         2.14 o                         
  -8  -2   3          1.13          2.92         1.68 o                         
  -7  -2   3          0.05          0.39         1.20 o                         
  -6  -2   3          0.39          0.91         1.43 o                         
  -5  -2   3        170.12        177.43         8.38 o                         
  -4  -2   3        195.40        223.66         5.90 o                         
  -3  -2   3        555.71        636.67        12.94 o                         
  -2  -2   3        210.12        211.37         6.30 o                         
  -1  -2   3         83.76         75.62         3.02 o                         
   0  -2   3        844.29        857.92        18.46 o                         
   1  -2   3         85.87         94.17         2.42 o                         
   2  -2   3        172.17        158.75         3.31 o                         
   3  -2   3       1019.30       1100.66        16.81 o                         
   4  -2   3        652.68        714.94        10.26 o                         
   5  -2   3        178.21        185.05         4.32 o                         
   6  -2   3        109.39        111.10         3.45 o                         
   7  -2   3         16.45         14.92         1.90 o                         
   8  -2   3        180.57        173.91         7.94 o                         
   9  -2   3         13.99         17.82         4.40 o                         
  -9  -1   3         14.13          9.82         1.98 o                         
  -8  -1   3         38.75         38.65         3.69 o                         
  -7  -1   3          2.82          1.27         1.61 o                         
  -6  -1   3        396.96        414.39         8.91 o                         
  -5  -1   3        133.77        148.82         3.98 o                         
  -4  -1   3        577.90        564.09        12.12 o                         
  -3  -1   3        258.19        240.25         6.33 o                         
  -2  -1   3         29.09         41.62         1.70 o                         
  -1  -1   3        254.03        243.36         4.87 o                         
   0  -1   3        867.56        838.75         8.88 o                         
   1  -1   3        347.68        369.12         4.57 o                         
   2  -1   3          6.18          8.64         0.60 o                         
   3  -1   3         20.82         27.68         1.07 o                         
   4  -1   3         85.33         99.01         2.84 o                         
   5  -1   3         26.98         24.36         1.58 o                         
   6  -1   3          8.78          7.95         1.11 o                         
   7  -1   3         12.49         14.33         2.37 o                         
   8  -1   3         11.11         10.67         1.97 o                         
   9  -1   3          0.02         -1.24         1.93 o                         
 -10   0   3         12.54         13.95         4.76 o                         
  -9   0   3          8.09         19.86         4.67 o                         
  -8   0   3         52.64         50.59         4.03 o                         
  -7   0   3          0.22         -1.17         1.17 o                         
  -6   0   3          0.13         75.42         8.55 o                         
  -5   0   3        106.87        107.62         2.88 o                         
  -4   0   3         61.58         63.99         1.94 o                         
  -3   0   3        174.55        180.89         3.19 o                         
  -2   0   3          0.31          0.02         0.30 o                         
  -1   0   3        590.56        513.64        11.26 o                         
   0   0   3         38.87         59.45         2.29 o                         
   1   0   3       1506.04       1512.01        17.24 o                         
   2   0   3         17.27         17.98         0.74 o                         
   3   0   3        379.00        408.60         7.40 o                         
   4   0   3          1.39          0.01         0.51 o                         
   5   0   3        105.15        114.23         3.93 o                         
   6   0   3          2.33        131.14        17.81 o                         
   7   0   3         13.04         11.10         2.85 o                         
   8   0   3          0.74          0.77         1.51 o                         
   9   0   3          0.13          0.12         2.25 o                         
 -10   1   3          0.53         -1.73         2.44 o                         
  -9   1   3         32.00         30.59         4.45 o                         
  -8   1   3         20.54         20.50         2.53 o                         
  -7   1   3         13.03         14.94         1.85 o                         
  -6   1   3         11.45         10.87         0.96 o                         
  -5   1   3          0.00         -0.13         0.39 o                         
  -4   1   3        231.46        226.46         5.66 o                         
  -3   1   3         28.90         23.94         1.33 o                         
  -2   1   3        623.22        607.65        10.40 o                         
  -1   1   3        207.91        197.25         4.53 o                         
   0   1   3          7.75          5.41         0.86 o                         
   1   1   3       1115.19       1143.93        23.22 o                         
   2   1   3          0.21          0.15         0.39 o                         
   3   1   3         95.26         97.34         3.48 o                         
   4   1   3         10.13         14.12         1.48 o                         
   5   1   3          1.63          2.76         0.96 o                         
   6   1   3          0.64          0.63         1.28 o                         
   7   1   3         11.60          9.01         2.22 o                         
   8   1   3          4.24          4.54         4.32 o                         
   9   1   3          6.62          0.95         2.83 o                         
 -10   2   3          0.37          7.86         5.17 o                         
  -9   2   3         15.59         15.56         2.81 o                         
  -8   2   3          5.63          5.77         1.51 o                         
  -7   2   3          0.57          1.06         1.05 o                         
  -6   2   3         25.99         25.32         1.60 o                         
  -5   2   3          7.52          5.52         0.85 o                         
  -4   2   3        152.84        149.93         4.18 o                         
  -3   2   3          7.74          8.11         1.36 o                         
  -2   2   3         14.56         11.94         0.76 o                         
  -1   2   3         35.71         27.04         0.87 o                         
   0   2   3          4.24          3.67         0.41 o                         
   1   2   3        641.97        687.31        19.44 o                         
   2   2   3          0.09          1.23         1.98 o                         
   3   2   3        120.14        131.78         5.16 o                         
   4   2   3          9.87         14.33         1.79 o                         
   5   2   3         61.98         66.30         3.64 o                         
   6   2   3          9.28         10.88         2.25 o                         
   7   2   3        104.04        108.80         6.97 o                         
   8   2   3          0.00          0.10         3.86 o                         
 -10   3   3          5.44          2.42         1.56 o                         
  -9   3   3          0.02          4.82         1.93 o                         
  -8   3   3          1.42          2.38         2.78 o                         
  -7   3   3         12.26         10.69         1.89 o                         
  -6   3   3          0.00          3.33         1.04 o                         
  -5   3   3         58.73         60.42         2.59 o                         
  -4   3   3         66.10         58.15         2.70 o                         
  -3   3   3         21.89         30.11         1.76 o                         
  -2   3   3        836.49        896.89         9.58 o                         
  -1   3   3        786.35        836.10        11.81 o                         
   0   3   3       1337.88       1488.63        21.93 o                         
   1   3   3       1540.95       1630.46        21.20 o                         
   2   3   3        475.13        530.77        15.40 o                         
   3   3   3        153.84        152.97         5.39 o                         
   4   3   3         97.50        105.57         5.87 o                         
   5   3   3          2.25          4.15         1.64 o                         
   6   3   3          7.29          9.33         2.37 o                         
   7   3   3          3.21          1.27         1.38 o                         
   8   3   3          6.34          9.66         3.42 o                         
 -10   4   3         11.99         14.90         2.92 o                         
  -9   4   3         18.07         21.86         3.87 o                         
  -8   4   3          2.97          1.69         1.39 o                         
  -7   4   3         21.22         23.93         2.59 o                         
  -6   4   3         70.56         71.21         4.17 o                         
  -5   4   3         86.56         99.81         4.07 o                         
  -4   4   3         36.57         34.91         2.23 o                         
  -3   4   3        197.12        198.88         5.33 o                         
  -2   4   3        197.23        230.49         4.03 o                         
  -1   4   3          4.30         10.79         0.91 o                         
   0   4   3        532.86        566.33        14.56 o                         
   1   4   3         20.08         23.04         1.74 o                         
   2   4   3        233.33        241.01        12.28 o                         
   3   4   3         10.25          6.42         1.93 o                         
   4   4   3        161.18        161.50         7.71 o                         
   5   4   3          2.57         -0.31         1.82 o                         
   6   4   3        115.52        125.88         7.65 o                         
   7   4   3         78.11         75.42         6.66 o                         
 -10   5   3          2.17          2.67         1.99 o                         
  -9   5   3         11.52         15.49         4.87 o                         
  -8   5   3          9.32          5.98         2.15 o                         
  -7   5   3          8.35          5.42         1.25 o                         
  -6   5   3         13.59         12.44         1.64 o                         
  -5   5   3         54.67         58.89         2.57 o                         
  -4   5   3         53.09         57.85         3.07 o                         
  -3   5   3         58.67         57.24         2.76 o                         
  -2   5   3         75.83         85.01         2.61 o                         
  -1   5   3          9.87         16.21         1.21 o                         
   0   5   3        131.66        110.44         3.91 o                         
   1   5   3        192.30        196.44         6.25 o                         
   2   5   3         91.18         91.13         4.82 o                         
   3   5   3        241.09        251.13         9.75 o                         
   4   5   3         76.46         80.55         5.75 o                         
   5   5   3          1.06          1.24         1.51 o                         
   6   5   3         98.68        100.86         7.16 o                         
   7   5   3         41.13         41.25         5.90 o                         
 -10   6   3          0.11         -1.81         2.03 o                         
  -9   6   3          1.32          5.16         2.05 o                         
  -8   6   3          2.37          2.21         1.09 o                         
  -7   6   3         21.39         25.69         2.46 o                         
  -6   6   3          6.87          8.98         1.53 o                         
  -5   6   3         20.08         25.98         2.27 o                         
  -4   6   3         28.14         28.77         2.23 o                         
  -3   6   3         32.20         55.09         3.03 o                         
  -2   6   3         55.89         48.72         2.34 o                         
  -1   6   3         35.14         30.57         2.02 o                         
   0   6   3        148.34        144.47         7.64 o                         
   1   6   3          7.17          4.93         1.59 o                         
   2   6   3          1.12         -0.14         1.02 o                         
   3   6   3          0.26          2.48         1.32 o                         
   4   6   3         40.55         41.89         4.28 o                         
   5   6   3         18.90         19.66         5.00 o                         
   6   6   3          1.50          0.56         3.50 o                         
 -10   7   3          0.20         -1.20         1.56 o                         
  -9   7   3          0.88          0.14         1.90 o                         
  -8   7   3          2.62          0.55         1.19 o                         
  -7   7   3         22.50         23.69         2.48 o                         
  -6   7   3          1.88          3.74         1.31 o                         
  -5   7   3         61.58         67.02         3.75 o                         
  -4   7   3         23.38         21.25         2.36 o                         
  -3   7   3          4.42          4.38         1.71 o                         
  -2   7   3        201.37        171.80         5.38 o                         
  -1   7   3         47.98         40.09         2.46 o                         
   0   7   3        214.34        188.48         5.70 o                         
   1   7   3         83.37         75.20         4.55 o                         
   2   7   3         43.66         50.46         4.44 o                         
   3   7   3         20.02         20.79         3.04 o                         
   4   7   3          0.03         -0.06         2.09 o                         
   5   7   3          0.64          1.35         2.25 o                         
  -9   8   3         36.05         35.04         6.56 o                         
  -8   8   3          5.55          7.83         1.93 o                         
  -7   8   3         50.12         49.51         3.73 o                         
  -6   8   3         13.74         15.21         1.94 o                         
  -5   8   3          6.64          6.55         1.30 o                         
  -4   8   3        216.68        207.02         9.64 o                         
  -3   8   3          3.10          1.11         0.84 o                         
  -2   8   3        100.55         71.29         4.21 o                         
  -1   8   3         37.06         28.13         2.12 o                         
   0   8   3          1.39          0.97         0.80 o                         
   1   8   3         49.91         43.77         6.50 o                         
   2   8   3          2.55          0.79         1.91 o                         
   3   8   3          5.12          6.10         2.55 o                         
   4   8   3          0.94         -0.94         1.90 o                         
  -8   9   3          0.10          0.15         1.21 o                         
  -7   9   3         17.98         19.40         2.94 o                         
  -6   9   3         66.62         69.25         5.30 o                         
  -5   9   3          8.91          8.42         1.81 o                         
  -4   9   3         63.95         52.41         4.07 o                         
  -3   9   3          0.01          1.58         1.03 o                         
  -2   9   3          6.17          5.18         1.79 o                         
  -1   9   3          1.13          0.09         1.54 o                         
   0   9   3          9.27         10.96         2.06 o                         
   1   9   3         10.86          8.64         3.75 o                         
   2   9   3          4.97          2.83         3.37 o                         
   3   9   3         19.87         18.60         3.68 o                         
  -8  10   3          1.02         -0.41         1.33 o                         
  -7  10   3          6.18          7.21         1.59 o                         
  -6  10   3          3.31          4.40         1.88 o                         
  -5  10   3         59.77         68.08         5.46 o                         
  -4  10   3          7.38          5.31         1.65 o                         
  -3  10   3         80.37         80.64         7.29 o                         
  -2  10   3         13.22         11.13         2.74 o                         
  -1  10   3          5.57          5.60         1.79 o                         
   0  10   3         36.02         34.24         8.29 o                         
   1  10   3          4.31          0.03         2.02 o                         
   2  10   3          3.07          1.12         3.40 o                         
  -7  11   3          0.11          0.38         1.25 o                         
  -6  11   3         14.34         14.50         5.18 o                         
  -5  11   3          6.69          6.22         2.14 o                         
  -4  11   3          0.96          2.04         3.39 o                         
  -3  11   3         19.59         25.97         4.47 o                         
  -2  11   3         26.78         24.45         4.30 o                         
  -1  11   3         29.42         33.69         7.84 o                         
   0  11   3          2.58          2.56         4.03 o                         
  -3  12   3          1.48          4.33         3.10 o                         
   2 -12   4          0.66          3.16         2.04 o                         
   3 -12   4          0.32          1.04         1.08 o                         
   4 -12   4         11.58          9.36         3.70 o                         
  -1 -11   4          6.00          3.71         1.50 o                         
   0 -11   4          3.66          1.94         1.50 o                         
   1 -11   4          0.48          0.42         2.53 o                         
   2 -11   4          1.34         -0.35         2.23 o                         
   3 -11   4         33.54         33.48         3.31 o                         
   4 -11   4          1.67          1.40         0.97 o                         
   5 -11   4         81.49         80.69         6.02 o                         
   6 -11   4         12.21         13.45         2.54 o                         
  -2 -10   4          0.52         -2.12         2.12 o                         
  -1 -10   4         24.31         26.46         4.45 o                         
   0 -10   4          2.68          4.16         4.83 o                         
   1 -10   4          0.06          0.12         1.21 o                         
   2 -10   4          7.78          6.34         2.03 o                         
   3 -10   4         31.77         35.82         3.20 o                         
   4 -10   4          2.63          5.37         1.46 o                         
   5 -10   4          1.84          1.06         0.98 o                         
   6 -10   4          5.15          6.89         1.84 o                         
   7 -10   4         15.76         13.56         2.39 o                         
   8 -10   4          1.11          3.84         2.91 o                         
  -3  -9   4          2.37          0.86         2.61 o                         
  -2  -9   4          3.82          4.38         2.72 o                         
  -1  -9   4          8.00          7.55         2.21 o                         
   0  -9   4          9.92         11.20         2.60 o                         
   1  -9   4         20.77         20.51         2.66 o                         
   2  -9   4          0.03         -0.23         0.71 o                         
   3  -9   4          4.03          2.63         1.32 o                         
   4  -9   4         23.02         21.58         2.45 o                         
   5  -9   4         10.02         10.74         1.80 o                         
   6  -9   4          8.16          9.51         1.99 o                         
   7  -9   4         28.15         32.62         5.45 o                         
   8  -9   4          1.37          0.00         0.84 o                         
  -5  -8   4          0.13        -12.84        12.84 o                         
  -4  -8   4          0.02         -1.40         3.03 o                         
  -3  -8   4          0.81          0.46         1.91 o                         
  -2  -8   4          3.48          3.23         2.78 o                         
  -1  -8   4         31.34         27.90         2.93 o                         
   0  -8   4          3.54          2.33         0.80 o                         
   1  -8   4        102.88         92.44         4.51 o                         
   2  -8   4        131.17        115.08         6.82 o                         
   3  -8   4          0.00          0.30         0.63 o                         
   4  -8   4        396.06        379.83        13.75 o                         
   5  -8   4        190.53        191.96         8.50 o                         
   6  -8   4        157.19        173.15         8.07 o                         
   7  -8   4        246.28        267.55         9.15 o                         
   8  -8   4          2.58          4.34         1.58 o                         
   9  -8   4         60.83         57.77         8.98 o                         
  -6  -7   4          3.18         -1.22         8.95 o                         
  -5  -7   4          1.11          1.55         1.54 o                         
  -4  -7   4         57.54         60.87         5.87 o                         
  -3  -7   4         36.01         37.64         3.58 o                         
  -2  -7   4         37.95         38.38         3.54 o                         
  -1  -7   4        209.01        195.27         6.54 o                         
   0  -7   4         77.68         71.39         4.37 o                         
   1  -7   4         67.06         67.01         4.16 o                         
   2  -7   4        339.61        331.27        12.94 o                         
   3  -7   4         35.49         34.11         2.66 o                         
   4  -7   4        215.82        225.14        10.49 o                         
   5  -7   4        133.05        131.43         5.60 o                         
   6  -7   4          8.88          7.29         1.47 o                         
   7  -7   4         52.93         52.55         3.75 o                         
   8  -7   4          0.54          0.98         1.13 o                         
   9  -7   4          1.55          1.03         1.19 o                         
  -7  -6   4          1.02          4.71         3.46 o                         
  -6  -6   4         10.60         17.10         3.94 o                         
  -5  -6   4          9.14          6.19         1.26 o                         
  -4  -6   4          0.62         -0.62         1.28 o                         
  -3  -6   4         21.79         18.00         2.23 o                         
  -2  -6   4         53.27         50.57         2.63 o                         
  -1  -6   4        103.18         77.15         3.44 o                         
   0  -6   4          8.00          7.18         1.70 o                         
   1  -6   4         47.40         40.11         2.96 o                         
   2  -6   4         13.04         13.68         1.52 o                         
   3  -6   4          0.03          0.74         0.64 o                         
   4  -6   4         16.71         16.12         1.81 o                         
   5  -6   4          2.96          4.22         1.05 o                         
   6  -6   4         25.85         26.88         2.23 o                         
   7  -6   4          1.79         -0.44         0.72 o                         
   8  -6   4         19.69         20.63         3.30 o                         
   9  -6   4          6.61          5.11         2.68 o                         
  -8  -5   4          0.30         -1.96         1.96 o                         
  -7  -5   4         63.15         60.40         5.50 o                         
  -6  -5   4          3.42          3.70         2.59 o                         
  -5  -5   4         18.12         19.54         2.18 o                         
  -4  -5   4          0.00         -0.46         0.79 o                         
  -3  -5   4         17.98         16.39         2.00 o                         
  -2  -5   4         13.66         14.93         1.51 o                         
  -1  -5   4          9.60          6.19         1.11 o                         
   0  -5   4         55.99         50.14         3.42 o                         
   1  -5   4         89.53         94.35         5.06 o                         
   2  -5   4        103.37         97.46         3.42 o                         
   3  -5   4        264.08        273.37         6.94 o                         
   4  -5   4          2.61          3.04         0.60 o                         
   5  -5   4        151.80        162.76         4.60 o                         
   6  -5   4         36.11         35.15         2.19 o                         
   7  -5   4         31.96         32.05         2.43 o                         
   8  -5   4         17.84         17.80         2.38 o                         
   9  -5   4          0.36         -1.47         1.47 o                         
  10  -5   4          2.27         -0.19         1.44 o                         
  -8  -4   4          1.96          3.08         1.81 o                         
  -7  -4   4         14.69         11.62         2.63 o                         
  -6  -4   4          0.00         -1.33         1.42 o                         
  -5  -4   4          2.95          2.57         1.44 o                         
  -4  -4   4          3.60          9.52         1.58 o                         
  -3  -4   4          7.07          8.52         1.21 o                         
  -2  -4   4         20.23         18.52         1.62 o                         
  -1  -4   4          5.12          8.65         0.87 o                         
   0  -4   4         52.46         74.20         3.42 o                         
   1  -4   4        127.64        143.16         4.87 o                         
   2  -4   4        294.47        297.45         8.11 o                         
   3  -4   4          0.95          1.28         0.54 o                         
   4  -4   4         18.27         18.97         1.37 o                         
   5  -4   4        120.69        135.24         4.08 o                         
   6  -4   4         24.76         26.15         1.82 o                         
   7  -4   4         23.53         22.20         1.88 o                         
   8  -4   4          0.20        150.09        20.07 o                         
   9  -4   4          0.05         -1.08         1.31 o                         
  10  -4   4          3.22          2.12         2.34 o                         
  -9  -3   4          6.85          5.22         4.27 o                         
  -8  -3   4          7.24          8.53         2.39 o                         
  -7  -3   4          5.25          5.74         2.22 o                         
  -6  -3   4          4.03          2.40         1.44 o                         
  -5  -3   4         21.29         24.90         1.91 o                         
  -4  -3   4         11.40         11.59         2.05 o                         
  -3  -3   4          2.47          1.27         0.52 o                         
  -2  -3   4          0.54          1.20         0.48 o                         
  -1  -3   4        674.04        774.50        13.91 o                         
   0  -3   4        379.82        377.84         9.88 o                         
   1  -3   4        683.50        681.81        11.89 o                         
   2  -3   4         68.29         62.93         2.36 o                         
   3  -3   4         10.86         12.33         0.97 o                         
   4  -3   4        148.87        141.92         5.59 o                         
   5  -3   4         48.96         60.30         2.75 o                         
   6  -3   4          0.52          1.32         0.52 o                         
   7  -3   4        133.71        136.69         5.54 o                         
   8  -3   4        113.28        106.79         7.26 o                         
   9  -3   4          7.45          1.81         1.69 o                         
  -9  -2   4          4.58          1.92         1.98 o                         
  -8  -2   4          0.15          0.92         1.88 o                         
  -7  -2   4         62.81         62.15         4.93 o                         
  -6  -2   4         11.14         11.73         2.09 o                         
  -5  -2   4         41.92         43.65         2.17 o                         
  -4  -2   4        481.16        476.77        12.09 o                         
  -3  -2   4        196.97        220.76         7.73 o                         
  -2  -2   4       2864.77       3011.41        63.70 o                         
  -1  -2   4       1000.97        962.17        16.19 o                         
   0  -2   4       1454.86       1387.43        21.31 o                         
   1  -2   4        328.63        315.82         5.58 o                         
   2  -2   4        340.03        368.24         5.91 o                         
   3  -2   4         45.11         49.21         2.17 o                         
   4  -2   4        257.90        265.26         5.18 o                         
   5  -2   4         68.27         70.62         2.63 o                         
   6  -2   4         17.12         17.32         1.40 o                         
   7  -2   4          3.72          2.54         1.01 o                         
   8  -2   4         18.86         15.51         2.84 o                         
   9  -2   4         10.16         13.34         5.80 o                         
  -9  -1   4          3.84          3.64         1.52 o                         
  -8  -1   4          0.01          0.59         1.18 o                         
  -7  -1   4          1.67          4.49         1.50 o                         
  -6  -1   4         85.95         89.13         3.89 o                         
  -5  -1   4          0.00          0.26         0.38 o                         
  -4  -1   4        138.79        155.06         3.64 o                         
  -3  -1   4         52.62         48.33         2.85 o                         
  -2  -1   4         68.69         67.38         4.23 o                         
  -1  -1   4        475.39        443.87         8.69 o                         
   0  -1   4        264.66        301.97         6.08 o                         
   1  -1   4         34.60         40.60         1.20 o                         
   2  -1   4         28.16         23.31         1.08 o                         
   3  -1   4         99.62         94.11         2.50 o                         
   4  -1   4         57.66         57.97         2.15 o                         
   5  -1   4         88.17         89.16         3.17 o                         
   6  -1   4          6.60          6.75         0.98 o                         
   7  -1   4         44.07         44.34         4.75 o                         
   8  -1   4          0.04          1.22         1.37 o                         
   9  -1   4          9.41          7.30         1.95 o                         
 -10   0   4         16.48          9.46         3.96 o                         
  -9   0   4         11.20         14.65         2.49 o                         
  -8   0   4          2.69         26.49         3.11 o                         
  -7   0   4         18.94         20.97         2.34 o                         
  -6   0   4          1.01          0.75         0.57 o                         
  -5   0   4        237.67        241.93         4.48 o                         
  -4   0   4        156.47        158.80         3.87 o                         
  -3   0   4        111.89        103.13         2.23 o                         
  -2   0   4          0.58          1.23         0.35 o                         
  -1   0   4          0.59          1.91         0.84 o                         
   0   0   4       1275.63       1301.39        32.64 o                         
   1   0   4          0.62          0.75         0.73 o                         
   2   0   4        150.15        157.97         3.55 o                         
   3   0   4         81.21         72.69         2.39 o                         
   4   0   4          7.74         12.18         1.14 o                         
   5   0   4         52.94         56.10         2.84 o                         
   6   0   4          1.53          2.22         1.27 o                         
   7   0   4          1.74          0.74         2.14 o                         
   8   0   4          2.24         28.40         4.96 o                         
   9   0   4          1.04          1.34         1.95 o                         
 -10   1   4          3.75          0.15         3.89 o                         
  -9   1   4          3.18          2.74         3.64 o                         
  -8   1   4          7.95          8.69         1.88 o                         
  -7   1   4         58.75         63.82         3.47 o                         
  -6   1   4         12.82         15.78         1.53 o                         
  -5   1   4         29.30         25.74         2.11 o                         
  -4   1   4          0.90          0.06         0.17 o                         
  -3   1   4          6.32          2.33         0.34 o                         
  -2   1   4        428.85        444.46         4.78 o                         
  -1   1   4        184.81        188.02         3.84 o                         
   0   1   4        192.63        199.11         6.42 o                         
   1   1   4         79.95         75.63         1.87 o                         
   2   1   4          9.02          7.93         0.84 o                         
   3   1   4         37.59         42.07         2.38 o                         
   4   1   4          6.43          8.16         1.23 o                         
   5   1   4         81.82         89.93         4.68 o                         
   6   1   4         14.36         15.10         3.65 o                         
   7   1   4          3.77          4.89         1.50 o                         
   8   1   4          4.45          2.11         1.25 o                         
 -10   2   4         55.21         55.09         9.57 o                         
  -9   2   4          6.23          7.24         1.89 o                         
  -8   2   4         79.80         77.50         5.57 o                         
  -7   2   4          7.61          7.18         1.18 o                         
  -6   2   4         21.18         18.26         2.28 o                         
  -5   2   4         27.71         24.46         1.35 o                         
  -4   2   4          0.01          0.50         0.58 o                         
  -3   2   4        188.15        178.72         3.78 o                         
  -2   2   4          5.10          2.62         0.64 o                         
  -1   2   4        370.03        412.55         5.89 o                         
   0   2   4        364.16        364.59         5.69 o                         
   1   2   4         27.48         32.69         1.09 o                         
   2   2   4        593.74        617.58        22.35 o                         
   3   2   4        361.96        403.62        10.47 o                         
   4   2   4        271.63        300.42         9.19 o                         
   5   2   4        230.86        243.16         7.74 o                         
   6   2   4         58.54         62.22         5.11 o                         
   7   2   4          6.60          6.98         1.90 o                         
   8   2   4         12.85          6.46         2.32 o                         
 -10   3   4        125.67        109.47        15.24 o                         
  -9   3   4          8.24          4.87         3.05 o                         
  -8   3   4        151.76        142.68         8.98 o                         
  -7   3   4         69.31         73.73         4.41 o                         
  -6   3   4          8.23          8.89         1.11 o                         
  -5   3   4         86.41         93.28         3.63 o                         
  -4   3   4        134.84        140.08         5.13 o                         
  -3   3   4         64.05         77.53         2.85 o                         
  -2   3   4        391.28        420.82         6.47 o                         
  -1   3   4        362.17        406.17         6.27 o                         
   0   3   4          3.37          1.82         0.35 o                         
   1   3   4         66.83         59.25         2.21 o                         
   2   3   4        235.42        264.03         9.94 o                         
   3   3   4          7.84          9.81         1.79 o                         
   4   3   4        143.60        151.39         9.59 o                         
   5   3   4          0.04         -1.33         1.79 o                         
   6   3   4         62.07         60.88         5.24 o                         
   7   3   4          5.23          5.32         1.76 o                         
 -10   4   4         30.67         25.94         3.99 o                         
  -9   4   4          8.36          3.79         4.95 o                         
  -8   4   4         20.44         19.85         4.49 o                         
  -7   4   4          0.41          0.41         1.24 o                         
  -6   4   4          9.22          7.40         1.67 o                         
  -5   4   4        148.53        147.07         5.92 o                         
  -4   4   4          0.04          1.55         0.67 o                         
  -3   4   4         50.81         44.86         2.03 o                         
  -2   4   4          8.50          8.08         0.74 o                         
  -1   4   4        107.09         99.67         2.83 o                         
   0   4   4        163.53        163.74         5.13 o                         
   1   4   4         48.55         52.03         2.92 o                         
   2   4   4          1.98          3.37         0.93 o                         
   3   4   4         14.39         14.70         2.26 o                         
   4   4   4         80.86         83.48         5.69 o                         
   5   4   4         86.50         84.71         6.16 o                         
   6   4   4          3.59          6.79         2.13 o                         
   7   4   4         42.73         36.56         4.56 o                         
 -10   5   4          6.64          7.44         2.61 o                         
  -9   5   4          0.01          2.10         1.94 o                         
  -8   5   4          6.68          3.77         2.50 o                         
  -7   5   4         13.79         15.95         2.19 o                         
  -6   5   4          0.85         -0.50         1.26 o                         
  -5   5   4          3.32          3.38         0.94 o                         
  -4   5   4         10.45         10.25         1.31 o                         
  -3   5   4        220.24        216.03         6.79 o                         
  -2   5   4         34.52         39.47         1.85 o                         
  -1   5   4         31.30         41.14         1.94 o                         
   0   5   4         28.61         31.46         1.73 o                         
   1   5   4         92.32         75.58         5.00 o                         
   2   5   4         45.08         43.76         2.88 o                         
   3   5   4          8.55          7.88         2.42 o                         
   4   5   4         38.44         44.52         4.52 o                         
   5   5   4         22.57         24.74         3.52 o                         
   6   5   4          5.45          5.98         3.96 o                         
   7   5   4          0.72         -3.62         3.62 o                         
 -10   6   4          1.19         -1.82         1.82 o                         
  -9   6   4          7.16          4.93         2.00 o                         
  -8   6   4          4.30          5.23         1.97 o                         
  -7   6   4         20.12         23.32         2.66 o                         
  -6   6   4         14.93         12.71         2.67 o                         
  -5   6   4          1.13          0.63         0.85 o                         
  -4   6   4         21.55         26.34         2.14 o                         
  -3   6   4         74.07         65.97         2.59 o                         
  -2   6   4          0.62          0.64         0.47 o                         
  -1   6   4         88.31         79.67         2.98 o                         
   0   6   4         68.60         50.41         2.61 o                         
   1   6   4          5.91          4.99         1.29 o                         
   2   6   4        109.34        105.10         6.30 o                         
   3   6   4         97.18        101.93         8.94 o                         
   4   6   4         49.67         54.19         5.09 o                         
   5   6   4         40.34         36.91         6.18 o                         
   6   6   4          3.95          2.26         3.66 o                         
 -10   7   4          1.22          1.24         1.55 o                         
  -9   7   4          6.57          3.53         2.14 o                         
  -8   7   4         30.79         36.25         5.01 o                         
  -7   7   4          3.04          2.51         1.22 o                         
  -6   7   4          2.59          1.42         1.15 o                         
  -5   7   4        140.54        143.87         5.68 o                         
  -4   7   4          4.92          3.76         0.88 o                         
  -3   7   4        116.35         97.43         6.64 o                         
  -2   7   4         59.05         45.66         2.39 o                         
  -1   7   4          2.34          1.15         1.07 o                         
   0   7   4        218.86        174.73         7.00 o                         
   1   7   4         11.11          8.98         1.46 o                         
   2   7   4         43.73         36.02         5.94 o                         
   3   7   4         21.68         15.43         2.70 o                         
   4   7   4          0.24          1.89         2.33 o                         
   5   7   4          9.02          8.28         3.13 o                         
  -9   8   4         11.25         12.70         2.57 o                         
  -8   8   4          8.98          8.87         2.11 o                         
  -7   8   4         83.03         83.82         5.00 o                         
  -6   8   4          6.04          4.13         0.97 o                         
  -5   8   4         67.60         57.99         3.70 o                         
  -4   8   4         29.62         39.17         2.99 o                         
  -3   8   4         11.76          7.40         1.49 o                         
  -2   8   4        235.00        194.20         9.68 o                         
  -1   8   4          1.93          0.35         0.80 o                         
   0   8   4         80.84         58.99         5.90 o                         
   1   8   4          0.88          0.35         1.55 o                         
   2   8   4          3.55          2.77         2.18 o                         
   3   8   4          0.28          2.43         2.90 o                         
   4   8   4          3.36          1.93         3.64 o                         
  -8   9   4          0.95          0.43         1.63 o                         
  -7   9   4          0.05          0.10         1.10 o                         
  -6   9   4          1.23          0.76         1.12 o                         
  -5   9   4          6.11          6.00         1.85 o                         
  -4   9   4          0.00          0.22         0.72 o                         
  -3   9   4         38.61         46.38         5.26 o                         
  -2   9   4         30.11         42.43         4.93 o                         
  -1   9   4         97.93        100.67         6.22 o                         
   0   9   4          9.83          8.89         2.47 o                         
   1   9   4         55.08         72.80         8.55 o                         
   2   9   4         21.73         25.61         4.30 o                         
   3   9   4          0.76          6.56         4.33 o                         
  -8  10   4          2.94          2.83         2.48 o                         
  -7  10   4          0.82          1.83         0.97 o                         
  -6  10   4          0.00          0.06         1.03 o                         
  -5  10   4          4.06          6.21         2.64 o                         
  -4  10   4         23.52         28.24         4.52 o                         
  -3  10   4          0.13         -0.63         3.56 o                         
  -2  10   4         13.70         15.35         3.23 o                         
  -1  10   4         15.57         15.23         2.51 o                         
   0  10   4         12.50         11.29         2.60 o                         
   1  10   4         24.72         26.85        11.02 o                         
   2  10   4         16.19         13.47         5.17 o                         
  -6  11   4          0.11         -1.25         1.65 o                         
  -5  11   4         12.06         27.87         4.85 o                         
  -4  11   4          9.37         15.19         3.73 o                         
  -3  11   4         16.57         23.77         4.24 o                         
  -2  11   4          0.15         -1.19         1.31 o                         
  -1  11   4          6.34          3.62         3.67 o                         
  -3  12   4         22.50         26.69         6.50 o                         
   4 -12   5          0.42          7.32         4.22 o                         
  -1 -11   5         14.18         14.10         4.63 o                         
   0 -11   5          0.49          0.24         1.34 o                         
   1 -11   5          2.67          6.29         2.49 o                         
   2 -11   5          2.68          2.30         2.35 o                         
   3 -11   5         20.35         23.40         3.29 o                         
   4 -11   5          2.74          2.93         1.19 o                         
   5 -11   5          2.79          0.95         1.34 o                         
   6 -11   5          2.79          0.08         2.78 o                         
  -2 -10   5          0.02         -1.23         1.41 o                         
  -1 -10   5          1.06         -0.67         1.37 o                         
   0 -10   5          0.26          0.28         1.71 o                         
   1 -10   5          0.70          0.29         1.13 o                         
   2 -10   5         10.56         11.99         2.28 o                         
   3 -10   5         10.83          9.79         1.83 o                         
   4 -10   5         13.28         14.43         2.15 o                         
   5 -10   5          6.16          9.11         1.82 o                         
   6 -10   5          2.49          1.46         1.46 o                         
   7 -10   5          5.08          7.25         1.56 o                         
  -3  -9   5          6.14         11.01         7.25 o                         
  -2  -9   5         12.07         18.89         5.67 o                         
  -1  -9   5          0.17         -1.26         1.57 o                         
   0  -9   5          0.28          4.79         2.02 o                         
   1  -9   5          0.06          0.96         0.74 o                         
   2  -9   5          1.93          1.81         1.11 o                         
   3  -9   5         28.74         26.21         2.66 o                         
   4  -9   5         18.94         19.99         3.60 o                         
   5  -9   5         26.78         27.17         2.77 o                         
   6  -9   5         97.07         92.70         6.06 o                         
   7  -9   5          6.97          4.99         1.32 o                         
   8  -9   5         87.71         88.07         5.42 o                         
  -5  -8   5         82.73        102.97        27.21 o                         
  -4  -8   5          1.93          8.27         5.29 o                         
  -3  -8   5         24.82         41.98        13.48 o                         
  -2  -8   5         38.71         38.95         3.78 o                         
  -1  -8   5          0.04         -1.27         1.27 o                         
   0  -8   5        118.14        122.53         5.95 o                         
   1  -8   5         57.30         50.14         3.89 o                         
   2  -8   5         30.22         28.71         2.50 o                         
   3  -8   5        125.84        113.45         5.21 o                         
   4  -8   5         39.80         36.41         2.99 o                         
   5  -8   5          6.68          7.96         1.64 o                         
   6  -8   5        109.21        110.21         6.36 o                         
   7  -8   5         31.76         32.25         3.07 o                         
   8  -8   5         45.78         50.17         3.92 o                         
  -6  -7   5          0.01        -12.00        13.85 o                         
  -5  -7   5         18.77         31.87         9.16 o                         
  -4  -7   5         12.15         15.70         3.53 o                         
  -3  -7   5         14.06         12.50         4.74 o                         
  -2  -7   5         29.86         27.28         3.02 o                         
  -1  -7   5          3.41          3.73         0.96 o                         
   0  -7   5          8.68         13.05         2.15 o                         
   1  -7   5         57.67         40.43         3.41 o                         
   2  -7   5         29.60         29.37         2.11 o                         
   3  -7   5         74.26         64.87         3.72 o                         
   4  -7   5          3.14          0.86         1.26 o                         
   5  -7   5          7.41          6.16         1.36 o                         
   6  -7   5         12.59         15.63         1.80 o                         
   7  -7   5          2.83          3.32         1.14 o                         
   8  -7   5          3.89          1.60         1.99 o                         
   9  -7   5          3.19          4.30         1.96 o                         
  -7  -6   5          1.55          3.81         2.97 o                         
  -6  -6   5          6.56          5.02         2.86 o                         
  -5  -6   5         41.89         38.16         7.55 o                         
  -4  -6   5          1.98          2.28         1.91 o                         
  -3  -6   5        127.24        131.43         8.06 o                         
  -2  -6   5          4.82          0.67         0.83 o                         
  -1  -6   5         10.00          7.65         1.05 o                         
   0  -6   5          1.28          4.22         1.07 o                         
   1  -6   5          8.26          5.32         1.52 o                         
   2  -6   5         14.61         15.31         1.46 o                         
   3  -6   5          1.18          1.37         0.61 o                         
   4  -6   5         56.78         54.39         4.32 o                         
   5  -6   5         42.21         45.03         2.75 o                         
   6  -6   5         41.09         40.41         2.74 o                         
   7  -6   5         52.29         54.67         3.71 o                         
   8  -6   5          0.01         -1.04         1.04 o                         
   9  -6   5         20.50         19.64         4.23 o                         
  -8  -5   5         20.90         20.08         5.71 o                         
  -7  -5   5          2.08          0.54         2.08 o                         
  -6  -5   5         37.56         37.24         3.89 o                         
  -5  -5   5         58.00         62.89         4.75 o                         
  -4  -5   5         13.07         12.35         3.68 o                         
  -3  -5   5         21.89         19.16         2.14 o                         
  -2  -5   5          0.01          0.65         0.55 o                         
  -1  -5   5          0.05          0.43         1.03 o                         
   0  -5   5         15.88         14.70         1.66 o                         
   1  -5   5          1.48         -0.01         0.51 o                         
   2  -5   5          1.99          1.41         0.62 o                         
   3  -5   5         27.75         32.26         1.82 o                         
   4  -5   5         47.08         48.76         2.31 o                         
   5  -5   5         19.51         19.67         1.54 o                         
   6  -5   5         33.62         33.92         2.19 o                         
   7  -5   5          7.18          7.29         1.11 o                         
   8  -5   5          1.97          1.94         1.27 o                         
   9  -5   5         20.34         22.55         4.30 o                         
  -8  -4   5          6.07          6.88         2.31 o                         
  -7  -4   5          9.85          9.67         2.35 o                         
  -6  -4   5          6.90          8.35         2.88 o                         
  -5  -4   5         73.96         79.73         5.09 o                         
  -4  -4   5         12.30         13.54         2.04 o                         
  -3  -4   5         25.42         21.68         2.09 o                         
  -2  -4   5          1.93          2.13         0.65 o                         
  -1  -4   5         87.96        102.58         3.96 o                         
   0  -4   5         24.72         23.71         1.38 o                         
   1  -4   5          0.00          0.31         0.49 o                         
   2  -4   5         20.17         23.62         1.28 o                         
   3  -4   5        351.75        411.53         7.14 o                         
   4  -4   5        127.29        134.06         3.91 o                         
   5  -4   5        116.07        121.71         3.96 o                         
   6  -4   5          0.05          1.57         0.68 o                         
   7  -4   5          1.99          2.44         1.00 o                         
   8  -4   5         20.09         16.27         2.48 o                         
   9  -4   5         17.22         15.45         3.59 o                         
  -9  -3   5          1.19         -0.76         2.42 o                         
  -8  -3   5          0.35          1.47         1.76 o                         
  -7  -3   5          0.35          1.41         1.96 o                         
  -6  -3   5          0.15         -1.27         1.27 o                         
  -5  -3   5         37.37         38.10         2.30 o                         
  -4  -3   5         15.20         16.50         1.41 o                         
  -3  -3   5        324.30        382.98        15.84 o                         
  -2  -3   5        212.19        232.85        10.33 o                         
  -1  -3   5         26.53         30.46         2.23 o                         
   0  -3   5       1625.69       1665.00        23.18 o                         
   1  -3   5        877.44        879.91        16.22 o                         
   2  -3   5       1631.23       1662.28        19.22 o                         
   3  -3   5        513.08        530.78         8.44 o                         
   4  -3   5         58.88         54.31         2.37 o                         
   5  -3   5         17.10         19.56         1.44 o                         
   6  -3   5        122.30        121.85         3.91 o                         
   7  -3   5         12.71         11.95         1.69 o                         
   8  -3   5         20.08         17.78         2.94 o                         
   9  -3   5         20.36         13.75         3.61 o                         
  -9  -2   5          0.58          1.08         1.44 o                         
  -8  -2   5          0.85          1.40         1.37 o                         
  -7  -2   5         18.64         20.99         2.87 o                         
  -6  -2   5          2.76          3.13         1.34 o                         
  -5  -2   5         20.01         21.66         1.53 o                         
  -4  -2   5          8.59          9.20         0.88 o                         
  -3  -2   5          2.74          0.29         0.27 o                         
  -2  -2   5        311.17        360.81        26.53 o                         
  -1  -2   5        115.53        110.60         3.54 o                         
   0  -2   5        146.97        157.80         3.69 o                         
   1  -2   5         83.98         75.05         2.15 o                         
   2  -2   5         18.70         16.31         1.03 o                         
   3  -2   5         28.54         27.75         1.34 o                         
   4  -2   5         10.12         11.70         1.05 o                         
   5  -2   5          0.31          0.70         0.49 o                         
   6  -2   5          2.44          1.65         0.64 o                         
   7  -2   5          1.45          0.86         1.34 o                         
   8  -2   5          9.22         10.49         4.68 o                         
   9  -2   5          6.01          6.91         2.26 o                         
  -9  -1   5         14.95         13.19         4.49 o                         
  -8  -1   5         42.80         45.37         3.84 o                         
  -7  -1   5         15.14         14.59         1.96 o                         
  -6  -1   5         15.87         19.46         1.87 o                         
  -5  -1   5         65.35         63.92         2.38 o                         
  -4  -1   5         97.04         90.11         3.63 o                         
  -3  -1   5        148.53        144.44         3.86 o                         
  -2  -1   5          0.28          0.39         0.63 o                         
  -1  -1   5       1136.71       1102.78        21.19 o                         
   0  -1   5        397.00        421.65        11.21 o                         
   1  -1   5         22.20         16.82         0.93 o                         
   2  -1   5          5.00          4.07         1.04 o                         
   3  -1   5         26.87         31.00         1.64 o                         
   4  -1   5        116.55        108.67         2.90 o                         
   5  -1   5          5.90          5.02         0.81 o                         
   6  -1   5          8.23         11.06         1.35 o                         
   7  -1   5          2.97          2.30         0.83 o                         
   8  -1   5          1.93          0.58         1.74 o                         
   9  -1   5          0.14         -2.58         3.07 o                         
 -10   0   5          0.43          5.33         2.59 o                         
  -9   0   5          0.73          0.99         1.68 o                         
  -8   0   5          0.28         -0.74         1.81 o                         
  -7   0   5         19.44         18.25         2.21 o                         
  -6   0   5         32.94         32.92         2.00 o                         
  -5   0   5         19.48         23.12         1.65 o                         
  -4   0   5          2.90          3.19         0.49 o                         
  -3   0   5        307.12        325.26         4.82 o                         
  -2   0   5        107.62        117.91         2.44 o                         
  -1   0   5         17.28         11.50         1.17 o                         
   0   0   5         26.85         30.52         1.73 o                         
   1   0   5         31.63         24.63         0.91 o                         
   2   0   5        332.28        333.08         5.97 o                         
   3   0   5        101.83         94.17         2.23 o                         
   4   0   5         44.63         42.40         2.00 o                         
   5   0   5         20.03         23.52         2.44 o                         
   6   0   5          3.38          0.83         1.11 o                         
   7   0   5         12.97         14.10         2.91 o                         
   8   0   5          8.27          7.95         2.15 o                         
   9   0   5          8.25         10.69         4.08 o                         
 -10   1   5          0.42         -1.36         2.33 o                         
  -9   1   5          3.43          3.64         2.38 o                         
  -8   1   5         44.66         42.15         3.80 o                         
  -7   1   5          9.69          9.55         1.22 o                         
  -6   1   5        252.54        252.11         6.61 o                         
  -5   1   5        102.40         93.42         3.70 o                         
  -4   1   5        352.46        334.37        11.03 o                         
  -3   1   5          2.10          1.65         0.44 o                         
  -2   1   5         83.87         73.07         1.73 o                         
  -1   1   5        311.86        336.30         6.14 o                         
   0   1   5          0.07         -0.03         0.50 o                         
   1   1   5        288.93        278.13         7.19 o                         
   2   1   5          0.29          0.12         0.84 o                         
   3   1   5        143.63        125.79         6.40 o                         
   4   1   5         70.39         70.40         3.54 o                         
   5   1   5          0.28          0.26         0.79 o                         
   6   1   5        124.02        132.51         8.72 o                         
   7   1   5         71.49         68.15         5.68 o                         
   8   1   5         47.96         40.40         4.58 o                         
 -10   2   5          0.31          3.00         2.97 o                         
  -9   2   5          1.03          1.94         1.69 o                         
  -8   2   5        187.51        181.63        10.69 o                         
  -7   2   5         17.69         16.37         2.75 o                         
  -6   2   5        799.78        817.70        16.18 o                         
  -5   2   5        186.79        191.45         5.80 o                         
  -4   2   5        530.87        520.02        20.04 o                         
  -3   2   5        529.97        547.79         6.94 o                         
  -2   2   5         25.16         24.43         1.21 o                         
  -1   2   5        156.06        151.16         3.06 o                         
   0   2   5        608.31        674.36        15.45 o                         
   1   2   5         75.87         83.26         4.72 o                         
   2   2   5        124.26        135.87         3.80 o                         
   3   2   5        100.93        112.52         4.41 o                         
   4   2   5         26.09         27.13         2.67 o                         
   5   2   5          2.61          1.86         1.48 o                         
   6   2   5         64.77         73.15         5.79 o                         
   7   2   5          2.58          6.42         4.03 o                         
   8   2   5         21.76         20.36         3.98 o                         
 -10   3   5          2.86          0.78         3.48 o                         
  -9   3   5          6.35          6.64         2.39 o                         
  -8   3   5         66.51         60.20         5.64 o                         
  -7   3   5          4.15          3.14         1.00 o                         
  -6   3   5         68.68         65.03         3.99 o                         
  -5   3   5         42.89         41.89         2.12 o                         
  -4   3   5         40.52         44.55         2.89 o                         
  -3   3   5         65.94         61.19         3.09 o                         
  -2   3   5         57.43         46.44         1.57 o                         
  -1   3   5        491.57        480.05         7.16 o                         
   0   3   5         18.67         11.13         0.93 o                         
   1   3   5          0.27         -0.29         0.89 o                         
   2   3   5         25.34         22.86         1.85 o                         
   3   3   5         63.06         67.19         4.34 o                         
   4   3   5         21.66         20.83         2.46 o                         
   5   3   5          7.22          5.63         2.85 o                         
   6   3   5          4.35          1.52         2.25 o                         
   7   3   5          7.28          3.59         1.76 o                         
 -10   4   5          1.37          1.55         1.17 o                         
  -9   4   5          0.33         -1.50         6.10 o                         
  -8   4   5          4.94          1.84         2.29 o                         
  -7   4   5          6.80          5.31         1.64 o                         
  -6   4   5          7.50          7.15         1.49 o                         
  -5   4   5          0.14          1.48         1.46 o                         
  -4   4   5         19.03         18.02         1.72 o                         
  -3   4   5         21.94         18.09         1.25 o                         
  -2   4   5          9.83          7.22         0.92 o                         
  -1   4   5         81.84         82.70         2.76 o                         
   0   4   5         25.78         20.42         0.99 o                         
   1   4   5        156.08        150.65         5.22 o                         
   2   4   5         26.54         28.09         2.06 o                         
   3   4   5          3.47          4.04         1.35 o                         
   4   4   5          7.54          9.14         2.11 o                         
   5   4   5         40.43         41.47         4.48 o                         
   6   4   5         15.27         15.76         2.93 o                         
   7   4   5          1.80          1.87         2.27 o                         
 -10   5   5          1.98          1.31         1.33 o                         
  -9   5   5         10.52         11.72         4.22 o                         
  -8   5   5          0.19          0.90         1.11 o                         
  -7   5   5          6.81          7.38         1.63 o                         
  -6   5   5          0.02         -0.62         1.22 o                         
  -5   5   5         10.75         10.87         1.59 o                         
  -4   5   5         15.88         18.07         1.97 o                         
  -3   5   5         28.30         23.99         2.18 o                         
  -2   5   5        103.21        107.54         3.23 o                         
  -1   5   5          0.24          0.30         0.38 o                         
   0   5   5         14.00         13.53         1.10 o                         
   1   5   5         43.04         37.22         2.19 o                         
   2   5   5         17.22         14.68         2.39 o                         
   3   5   5         18.90         21.19         3.01 o                         
   4   5   5         30.70         34.79         4.08 o                         
   5   5   5         18.08         18.52         4.52 o                         
   6   5   5         14.25         12.22         2.35 o                         
 -10   6   5          2.00          2.04         2.49 o                         
  -9   6   5         44.32         46.73         6.00 o                         
  -8   6   5          0.27          0.60         1.13 o                         
  -7   6   5          0.23          1.24         1.29 o                         
  -6   6   5         26.46         27.63         3.01 o                         
  -5   6   5         64.37         68.78         4.31 o                         
  -4   6   5         73.25         75.08         3.70 o                         
  -3   6   5          8.65          5.62         0.87 o                         
  -2   6   5          2.80          4.16         0.86 o                         
  -1   6   5        240.61        203.38         5.65 o                         
   0   6   5          0.18          0.21         0.70 o                         
   1   6   5        103.15        100.81         7.03 o                         
   2   6   5         64.02         60.06         4.94 o                         
   3   6   5          0.07         -0.35         1.37 o                         
   4   6   5         85.49         94.02         6.88 o                         
   5   6   5         11.02         10.73         2.59 o                         
 -10   7   5         29.63         34.94         7.21 o                         
  -9   7   5         41.96         39.37         4.18 o                         
  -8   7   5          0.46          1.02         1.03 o                         
  -7   7   5          6.53         10.72         2.68 o                         
  -6   7   5         84.78         84.83         4.52 o                         
  -5   7   5         76.30         76.73         4.20 o                         
  -4   7   5         11.65         11.91         2.16 o                         
  -3   7   5        224.30        190.29         6.09 o                         
  -2   7   5          0.32         -0.46         0.85 o                         
  -1   7   5         58.67         41.83         2.79 o                         
   0   7   5        114.79        100.59         5.03 o                         
   1   7   5          0.02          2.31         1.60 o                         
   2   7   5        189.70        181.44        12.78 o                         
   3   7   5          1.10          1.90         1.37 o                         
   4   7   5         28.60         30.43         4.23 o                         
   5   7   5          1.25          6.61         5.17 o                         
  -9   8   5          1.15         -0.18         1.53 o                         
  -8   8   5         12.95         14.51         2.67 o                         
  -7   8   5          0.01         -0.02         1.03 o                         
  -6   8   5         18.30         12.99         1.83 o                         
  -5   8   5          0.13         -0.19         0.88 o                         
  -4   8   5          0.24          1.81         1.02 o                         
  -3   8   5          7.78          9.54         1.61 o                         
  -2   8   5          0.03         -0.65         0.85 o                         
  -1   8   5         29.06         31.17         2.79 o                         
   0   8   5          5.13          8.70         2.16 o                         
   1   8   5         39.45         41.51         4.21 o                         
   2   8   5         29.11         30.30         5.62 o                         
   3   8   5         48.59         54.24         6.51 o                         
  -8   9   5          1.89         -0.38         1.21 o                         
  -7   9   5         25.65         28.27         3.01 o                         
  -6   9   5          0.23         -0.93         1.47 o                         
  -5   9   5          3.36          2.31         1.17 o                         
  -4   9   5          8.50         12.43         2.74 o                         
  -3   9   5          8.59         13.40         2.90 o                         
  -2   9   5          0.33          0.45         0.88 o                         
  -1   9   5         10.09         12.74         2.25 o                         
   0   9   5         33.17         38.84         4.49 o                         
   1   9   5          2.58         -0.13         2.54 o                         
   2   9   5          4.46          4.94         4.51 o                         
  -7  10   5          0.09          2.04         1.95 o                         
  -6  10   5         15.69         15.04         3.86 o                         
  -5  10   5          0.05         -0.11         2.24 o                         
  -4  10   5          9.89         14.35         3.47 o                         
  -3  10   5          1.01         -0.63         1.54 o                         
  -2  10   5          4.27          2.46         1.65 o                         
  -1  10   5         13.36         26.01         4.50 o                         
   0  10   5          9.34         17.78         8.61 o                         
   1  10   5         17.08         67.92        22.07 o                         
  -6  11   5          8.83          8.27         3.35 o                         
  -5  11   5         19.18         21.78         4.37 o                         
  -4  11   5         64.65         69.87         7.34 o                         
  -3  11   5          5.16         14.91         3.51 o                         
  -2  11   5        110.92        142.78        16.30 o                         
  -1 -11   6          0.73          0.08         1.74 o                         
   0 -11   6          0.01         -1.01         1.19 o                         
   1 -11   6          4.36          4.01         5.47 o                         
   2 -11   6          0.20          3.24         1.79 o                         
   3 -11   6          0.24          1.26         1.40 o                         
   4 -11   6          0.11          3.85         2.12 o                         
   5 -11   6          0.59          1.41         1.78 o                         
   6 -11   6          9.06          3.48         2.83 o                         
  -2 -10   6          0.01         -2.04         2.04 o                         
  -1 -10   6          0.00         -0.89         2.08 o                         
   0 -10   6          9.32         15.27         3.64 o                         
   1 -10   6         10.73         11.13         2.18 o                         
   2 -10   6          7.37          9.16         2.29 o                         
   3 -10   6          1.22          2.48         1.09 o                         
   4 -10   6          0.13         -0.43         0.81 o                         
   5 -10   6          0.09          0.58         1.08 o                         
   6 -10   6          1.35          0.26         0.94 o                         
   7 -10   6          4.30          5.10         2.27 o                         
  -3  -9   6         47.17         71.20        12.71 o                         
  -2  -9   6          0.56         -2.30         2.30 o                         
  -1  -9   6        133.24        167.74        12.69 o                         
   0  -9   6          0.49          5.81         2.33 o                         
   1  -9   6          5.86         10.30         2.19 o                         
   2  -9   6         64.46         61.09         4.25 o                         
   3  -9   6          0.23          8.81         1.76 o                         
   4  -9   6         49.29         53.06         3.83 o                         
   5  -9   6         36.86         33.01         3.09 o                         
   6  -9   6          5.66         10.24         1.87 o                         
   7  -9   6         37.32         38.57         3.45 o                         
   8  -9   6         11.97          9.64         2.56 o                         
  -5  -8   6          1.30         11.89        10.48 o                         
  -4  -8   6          0.32         -1.17         3.09 o                         
  -3  -8   6         87.85         97.37        12.10 o                         
  -2  -8   6          0.03          0.88         1.42 o                         
  -1  -8   6          6.09         10.38         2.03 o                         
   0  -8   6         40.04         41.75         4.63 o                         
   1  -8   6         21.53         17.91         2.33 o                         
   2  -8   6         34.46         31.71         2.45 o                         
   3  -8   6          5.27          3.97         1.80 o                         
   4  -8   6          1.30          1.42         0.88 o                         
   5  -8   6         56.51         53.07         3.82 o                         
   6  -8   6          1.04          2.61         1.17 o                         
   7  -8   6         17.86         18.23         2.97 o                         
   8  -8   6          4.32          3.71         1.91 o                         
  -6  -7   6         31.12         27.48         6.49 o                         
  -5  -7   6          9.92         10.82         4.69 o                         
  -4  -7   6         21.31         20.64         3.35 o                         
  -3  -7   6          0.00          2.93         1.60 o                         
  -2  -7   6          0.20          1.16         0.96 o                         
  -1  -7   6        111.68         92.74         5.42 o                         
   0  -7   6         13.28          8.06         1.43 o                         
   1  -7   6        105.38         89.10         7.60 o                         
   2  -7   6          1.23          1.48         0.68 o                         
   3  -7   6          7.49          5.05         1.25 o                         
   4  -7   6          2.12          2.15         0.73 o                         
   5  -7   6          0.04         -0.71         0.71 o                         
   6  -7   6          7.75          9.74         1.44 o                         
   7  -7   6          2.52          2.46         0.86 o                         
   8  -7   6         18.87         15.02         3.01 o                         
   9  -7   6          7.47          6.37         4.08 o                         
  -7  -6   6          5.79          4.31         6.88 o                         
  -6  -6   6         10.98          9.69         2.70 o                         
  -5  -6   6          8.10          9.74         2.47 o                         
  -4  -6   6         88.62         83.17         6.63 o                         
  -3  -6   6         28.87         34.41         4.06 o                         
  -2  -6   6        117.14         99.89         5.62 o                         
  -1  -6   6         83.41         69.82         3.97 o                         
   0  -6   6         30.99         30.73         2.69 o                         
   1  -6   6          4.01          3.48         1.02 o                         
   2  -6   6          1.11          2.11         1.37 o                         
   3  -6   6          3.14          3.11         1.27 o                         
   4  -6   6          7.51          7.48         1.16 o                         
   5  -6   6          4.74          6.46         1.06 o                         
   6  -6   6          5.69          5.67         1.01 o                         
   7  -6   6         11.64         12.26         1.87 o                         
   8  -6   6         23.62         25.32         3.40 o                         
   9  -6   6          0.94          7.21         4.68 o                         
  -7  -5   6          6.17          5.64         2.19 o                         
  -6  -5   6         15.55         19.07         3.95 o                         
  -5  -5   6         13.65         15.40         2.31 o                         
  -4  -5   6         26.02         24.97         2.66 o                         
  -3  -5   6         65.29         64.71         5.07 o                         
  -2  -5   6          6.22          4.55         1.11 o                         
  -1  -5   6        185.95        184.49         7.49 o                         
   0  -5   6          0.95          0.92         0.63 o                         
   1  -5   6          1.00          0.42         0.85 o                         
   2  -5   6          2.23          0.87         0.76 o                         
   3  -5   6         62.31         64.70         2.97 o                         
   4  -5   6          0.28          0.13         0.55 o                         
   5  -5   6         24.08         28.39         1.94 o                         
   6  -5   6         21.45         22.52         1.83 o                         
   7  -5   6        116.06        112.86         4.49 o                         
   8  -5   6         14.95         13.52         2.23 o                         
   9  -5   6         17.12         19.12         4.12 o                         
  -8  -4   6          2.78          6.15         2.58 o                         
  -7  -4   6          0.75          2.86         2.84 o                         
  -6  -4   6          1.94          0.87         1.46 o                         
  -5  -4   6          0.02          1.90         1.71 o                         
  -4  -4   6         15.92         14.20         3.60 o                         
  -3  -4   6          0.11         -1.14         1.31 o                         
  -2  -4   6          1.17          2.86         0.60 o                         
  -1  -4   6        142.43        150.65         8.18 o                         
   0  -4   6        136.50        133.65         4.26 o                         
   1  -4   6        327.71        336.79         7.81 o                         
   2  -4   6        299.92        299.75         6.85 o                         
   3  -4   6         24.81         26.75         1.61 o                         
   4  -4   6        323.35        342.00         6.90 o                         
   5  -4   6        282.18        289.23         6.80 o                         
   6  -4   6        138.99        139.30         4.37 o                         
   7  -4   6         61.15         59.15         3.58 o                         
   8  -4   6          0.63         -0.60         2.12 o                         
   9  -4   6          1.11          1.66         2.44 o                         
  -9  -3   6         20.18         13.81         5.71 o                         
  -8  -3   6          3.00          2.33         3.24 o                         
  -7  -3   6         15.16         14.29         2.36 o                         
  -6  -3   6         12.40         18.42         2.29 o                         
  -5  -3   6          1.36          0.95         1.31 o                         
  -4  -3   6         12.87         13.37         1.45 o                         
  -3  -3   6         67.12        108.75         4.89 o                         
  -2  -3   6          2.81          2.64         0.73 o                         
  -1  -3   6         59.47         84.14         3.40 o                         
   0  -3   6         19.94         94.24         6.97 o                         
   1  -3   6         19.17         10.51         0.95 o                         
   2  -3   6         99.91        111.62         3.43 o                         
   3  -3   6         45.54         84.38         4.72 o                         
   4  -3   6         48.18         52.85         2.25 o                         
   5  -3   6          9.55         11.53         1.17 o                         
   6  -3   6          1.36         44.29         3.71 o                         
   7  -3   6          0.14          0.52         1.66 o                         
   8  -3   6          1.12          2.73         1.70 o                         
   9  -3   6          0.67         -0.27         1.44 o                         
  -9  -2   6         19.04         11.00         2.68 o                         
  -8  -2   6         45.20         40.03         5.27 o                         
  -7  -2   6         19.53         22.71         3.69 o                         
  -6  -2   6          0.16          1.24         1.03 o                         
  -5  -2   6         24.31         22.70         2.17 o                         
  -4  -2   6         86.05         85.60         3.07 o                         
  -3  -2   6        156.87        151.47        11.08 o                         
  -2  -2   6          0.24          0.30         0.83 o                         
  -1  -2   6        206.89        190.68         5.05 o                         
   0  -2   6        240.79        254.95         5.77 o                         
   1  -2   6        199.91        200.17         5.33 o                         
   2  -2   6          3.57          3.54         0.49 o                         
   3  -2   6        150.01        143.87         3.51 o                         
   4  -2   6         61.33         63.96         2.44 o                         
   5  -2   6          2.63          2.79         0.74 o                         
   6  -2   6          0.72          0.65         0.72 o                         
   7  -2   6         12.89         12.03         2.02 o                         
   8  -2   6         10.72         10.60         2.60 o                         
   9  -2   6          1.09          0.22         1.65 o                         
  -9  -1   6          2.37          0.33         1.59 o                         
  -8  -1   6         77.02         81.07         6.03 o                         
  -7  -1   6         54.17         59.89         6.08 o                         
  -6  -1   6          1.00          0.54         1.47 o                         
  -5  -1   6         34.21         34.39         2.48 o                         
  -4  -1   6          0.06          0.12         0.37 o                         
  -3  -1   6        157.77        158.61         3.56 o                         
  -2  -1   6        153.80        165.81         6.83 o                         
  -1  -1   6        214.13        219.13         5.92 o                         
   0  -1   6          7.93         10.60         1.30 o                         
   1  -1   6        421.31        429.01         8.63 o                         
   2  -1   6        107.00        123.89         4.63 o                         
   3  -1   6          6.69          5.82         0.55 o                         
   4  -1   6          8.13          5.54         0.60 o                         
   5  -1   6          3.28          2.92         1.04 o                         
   6  -1   6         33.35         33.16         2.53 o                         
   7  -1   6         12.85         12.85         1.89 o                         
   8  -1   6          7.04          5.72         3.31 o                         
   9  -1   6          5.47          7.24         4.71 o                         
 -10   0   6          4.57          6.36         2.93 o                         
  -9   0   6          7.50          6.20         1.94 o                         
  -8   0   6          0.21          0.66         1.63 o                         
  -7   0   6         10.73         12.17         1.73 o                         
  -6   0   6          2.56          1.47         0.75 o                         
  -5   0   6          1.19          1.15         0.51 o                         
  -4   0   6        328.87        356.80         7.59 o                         
  -3   0   6        345.51        345.74         5.25 o                         
  -2   0   6       1070.44       1113.34        21.18 o                         
  -1   0   6        277.82        295.66         7.17 o                         
   0   0   6        502.42        519.55         9.47 o                         
   1   0   6        186.03        184.85         3.17 o                         
   2   0   6         29.29         28.86         1.49 o                         
   3   0   6        174.75        165.98         4.34 o                         
   4   0   6          1.72          1.87         0.74 o                         
   5   0   6         34.88         36.87         2.78 o                         
   6   0   6          0.00         -0.32         1.29 o                         
   7   0   6          9.32          7.55         3.26 o                         
   8   0   6         16.91         12.84         2.88 o                         
 -10   1   6          4.12          5.83         3.38 o                         
  -9   1   6          0.03          0.01         2.04 o                         
  -8   1   6         15.27         17.36         3.18 o                         
  -7   1   6          1.47          1.27         1.05 o                         
  -6   1   6         55.57         54.69         2.93 o                         
  -5   1   6         33.56         30.65         1.55 o                         
  -4   1   6       1511.40       1528.81        29.64 o                         
  -3   1   6        290.63        299.55         4.94 o                         
  -2   1   6       3231.36       3458.03        38.58 o                         
  -1   1   6       1143.88       1187.47        16.45 o                         
   0   1   6        363.54        394.02         7.04 o                         
   1   1   6        330.43        350.16         6.59 o                         
   2   1   6        143.48        150.43         4.17 o                         
   3   1   6         11.78         13.59         1.35 o                         
   4   1   6        162.44        172.69         5.99 o                         
   5   1   6         41.63         44.14         3.04 o                         
   6   1   6          5.34          3.05         2.42 o                         
   7   1   6         24.05         17.93         4.90 o                         
   8   1   6         18.61         15.82         4.66 o                         
 -10   2   6          1.69          3.58         1.95 o                         
  -9   2   6         16.15         10.89         4.72 o                         
  -8   2   6         11.98         14.35         2.81 o                         
  -7   2   6         23.89         22.58         2.40 o                         
  -6   2   6         31.69         30.50         2.37 o                         
  -5   2   6          3.16          4.21         2.01 o                         
  -4   2   6        275.44        278.69        10.50 o                         
  -3   2   6         93.23         92.55         2.48 o                         
  -2   2   6        128.07        167.10         3.57 o                         
  -1   2   6         54.27         57.65         2.56 o                         
   0   2   6         85.20         92.22         2.73 o                         
   1   2   6        117.14        121.19         3.62 o                         
   2   2   6         31.73         27.65         1.74 o                         
   3   2   6         39.67         40.99         2.77 o                         
   4   2   6          0.69          2.19         0.80 o                         
   5   2   6         13.66         11.65         1.96 o                         
   6   2   6          2.90          5.25         2.03 o                         
   7   2   6          9.52          8.83         2.30 o                         
   8   2   6          0.68          4.03         1.77 o                         
 -10   3   6          5.30          6.39         2.26 o                         
  -9   3   6          6.39         15.32         3.48 o                         
  -8   3   6          0.08          0.34         1.20 o                         
  -7   3   6         22.49         24.55         2.65 o                         
  -6   3   6         13.90         18.16         2.16 o                         
  -5   3   6          4.37          5.27         2.17 o                         
  -4   3   6          0.02          0.80         0.76 o                         
  -3   3   6         10.51         33.48         3.56 o                         
  -2   3   6          5.81          8.87         0.76 o                         
  -1   3   6          0.94          0.97         0.57 o                         
   0   3   6          5.43          7.12         0.75 o                         
   1   3   6          8.91          8.13         1.07 o                         
   2   3   6         34.08         35.83         2.38 o                         
   3   3   6         18.82         34.56         3.48 o                         
   4   3   6          6.60          6.17         2.36 o                         
   5   3   6          7.75         10.69         2.59 o                         
   6   3   6          9.08         10.02         2.54 o                         
   7   3   6         11.25         14.79         4.08 o                         
  -9   4   6         10.48         10.84         2.80 o                         
  -8   4   6          0.05         -0.75         0.86 o                         
  -7   4   6         33.46         35.23         3.24 o                         
  -6   4   6          0.30          1.84         1.04 o                         
  -5   4   6         34.22         32.74         4.87 o                         
  -4   4   6          7.14          5.17         1.47 o                         
  -3   4   6         13.60         14.35         1.21 o                         
  -2   4   6         14.16         10.73         0.82 o                         
  -1   4   6          4.06          3.05         0.59 o                         
   0   4   6         30.23         30.12         1.97 o                         
   1   4   6         21.43         18.23         1.80 o                         
   2   4   6         61.54         68.60         3.60 o                         
   3   4   6          4.18          2.44         1.71 o                         
   4   4   6          0.06         -1.36         1.36 o                         
   5   4   6          8.60          5.56         2.36 o                         
   6   4   6         13.08         10.12         2.78 o                         
   7   4   6          1.51          2.07         2.37 o                         
 -10   5   6          4.89          4.08         2.17 o                         
  -9   5   6         14.89         17.42         5.48 o                         
  -8   5   6         35.07         37.50         3.56 o                         
  -7   5   6         28.09         29.34         2.74 o                         
  -6   5   6          8.52          9.88         1.45 o                         
  -5   5   6         50.30         51.80         3.26 o                         
  -4   5   6         10.48          9.53         1.27 o                         
  -3   5   6         51.09         49.08         1.97 o                         
  -2   5   6         87.10         81.28         2.82 o                         
  -1   5   6        129.51        124.28         3.46 o                         
   0   5   6         39.60         36.98         3.31 o                         
   1   5   6         17.07         14.01         1.36 o                         
   2   5   6          0.03          0.43         3.41 o                         
   3   5   6        128.22        129.77         7.64 o                         
   4   5   6          2.42          3.19         1.49 o                         
   5   5   6         27.90         26.20         4.27 o                         
   6   5   6         29.18         29.92         4.40 o                         
 -10   6   6          5.75          2.73         1.71 o                         
  -9   6   6          1.92          4.24         2.61 o                         
  -8   6   6         60.95         64.66         4.86 o                         
  -7   6   6        238.29        248.88         9.73 o                         
  -6   6   6        118.49        122.95         6.50 o                         
  -5   6   6        136.81        129.41         5.20 o                         
  -4   6   6         10.88          8.03         1.23 o                         
  -3   6   6         25.46         34.44         2.18 o                         
  -2   6   6        158.13        131.21         5.38 o                         
  -1   6   6        158.84        131.20         4.81 o                         
   0   6   6         21.59         20.97         2.35 o                         
   1   6   6        172.69        148.03         7.49 o                         
   2   6   6          6.97          8.90         3.40 o                         
   3   6   6         12.88         12.84         2.85 o                         
   4   6   6         70.88         63.06         8.24 o                         
   5   6   6          1.87          5.61         3.61 o                         
 -10   7   6        189.52        173.23        16.38 o                         
  -9   7   6         29.01         31.04         3.78 o                         
  -8   7   6        263.09        265.76        10.72 o                         
  -7   7   6         45.06         43.20         3.92 o                         
  -6   7   6          6.46          3.56         1.29 o                         
  -5   7   6          1.00          1.09         0.83 o                         
  -4   7   6        110.19        103.49         4.64 o                         
  -3   7   6          1.29          1.34         0.70 o                         
  -2   7   6         15.68         10.99         3.26 o                         
  -1   7   6          0.51          0.14         0.83 o                         
   0   7   6         10.69         13.40         2.78 o                         
   1   7   6          9.75         10.62         2.41 o                         
   2   7   6          1.69          3.54         1.68 o                         
   3   7   6         16.25         21.43         3.52 o                         
   4   7   6          3.62          5.05         2.71 o                         
  -9   8   6          4.53          9.48         2.37 o                         
  -8   8   6         29.08         28.48         3.68 o                         
  -7   8   6          5.42          5.32         1.55 o                         
  -6   8   6         11.04         10.82         2.37 o                         
  -5   8   6         48.79         46.16         3.35 o                         
  -4   8   6         10.01         11.78         2.22 o                         
  -3   8   6         34.35         33.43         4.33 o                         
  -2   8   6          0.98          1.23         1.02 o                         
  -1   8   6          0.33          0.05         0.86 o                         
   0   8   6         20.02         21.20         3.05 o                         
   1   8   6          9.35         13.51         3.68 o                         
   2   8   6          0.87          2.79         1.80 o                         
   3   8   6          2.25          2.22         2.08 o                         
   4   8   6         21.54         27.62         8.93 o                         
  -9   9   6          3.30          4.65         2.59 o                         
  -8   9   6          7.31         10.54         2.55 o                         
  -7   9   6          0.22         -1.21         1.21 o                         
  -6   9   6         10.67          7.42         3.34 o                         
  -5   9   6          0.76          1.87         2.40 o                         
  -4   9   6          4.10          2.92         1.50 o                         
  -3   9   6          0.35          7.85         2.15 o                         
  -2   9   6         34.82         30.68         3.40 o                         
  -1   9   6          0.62         -1.01         1.28 o                         
   0   9   6          1.62         -0.11         4.99 o                         
   1   9   6          2.82          6.39         3.39 o                         
   2   9   6         16.20         12.50         4.67 o                         
  -7  10   6          0.08         -0.05         1.15 o                         
  -6  10   6          9.68          7.36         2.69 o                         
  -5  10   6          0.06         -1.82         1.97 o                         
  -4  10   6          5.00          3.29         3.10 o                         
  -3  10   6         18.79         35.18         4.98 o                         
  -2  10   6         30.50         27.60         4.41 o                         
  -1  10   6          4.90          0.41         2.15 o                         
   0  10   6         89.40        103.92        11.04 o                         
   1  10   6         18.69         31.73        15.78 o                         
  -6  11   6          0.29          3.16         1.63 o                         
  -5  11   6         55.12         69.93        10.39 o                         
  -4  11   6          5.97          3.16         3.03 o                         
  -3  11   6         81.59         89.33        12.73 o                         
  -1  11   6          4.55          5.99         7.81 o                         
   0 -11   7          0.12         -0.51         1.28 o                         
   1 -11   7         12.08         12.50         2.07 o                         
   2 -11   7          3.26          2.73         1.57 o                         
   3 -11   7          2.29          1.54         1.96 o                         
   4 -11   7          3.86          4.92         2.24 o                         
   5 -11   7          8.42         11.65         4.79 o                         
  -2 -10   7          0.25         -1.97         1.97 o                         
  -1 -10   7          4.34          3.43         3.10 o                         
   0 -10   7          5.80          7.27         2.58 o                         
   1 -10   7         82.79         94.99         6.93 o                         
   2 -10   7          0.32          0.12         0.99 o                         
   3 -10   7         68.04         81.66         6.05 o                         
   4 -10   7          5.98          4.26         1.07 o                         
   5 -10   7          0.03         -1.05         1.05 o                         
   6 -10   7         22.70         24.18         2.87 o                         
   7 -10   7          0.10         -0.16         1.50 o                         
  -3  -9   7         52.68         62.51         9.81 o                         
  -2  -9   7          0.95          2.37         1.54 o                         
  -1  -9   7         33.37         39.86         5.49 o                         
   0  -9   7          1.67          2.75         1.38 o                         
   1  -9   7         93.69        101.64         5.61 o                         
   2  -9   7          0.76          1.40         0.97 o                         
   3  -9   7          0.29         -0.09         0.91 o                         
   4  -9   7         41.20         41.30         3.43 o                         
   5  -9   7          6.52          6.00         1.12 o                         
   6  -9   7         21.73         21.77         2.57 o                         
   7  -9   7         10.38         10.62         1.83 o                         
   8  -9   7          0.27         -1.12         1.99 o                         
  -5  -8   7          7.74         10.88        13.22 o                         
  -4  -8   7         77.25         89.28        12.17 o                         
  -3  -8   7          2.07          3.04         2.32 o                         
  -2  -8   7         43.53         49.48         4.51 o                         
  -1  -8   7         27.98         35.16         3.63 o                         
   0  -8   7         14.50         13.38         3.17 o                         
   1  -8   7         11.31          3.70         2.02 o                         
   2  -8   7          3.35          2.93         0.87 o                         
   3  -8   7         99.66         82.93         4.59 o                         
   4  -8   7          8.41         10.61         1.74 o                         
   5  -8   7         30.52         30.22         2.54 o                         
   6  -8   7          0.04          0.94         0.81 o                         
   7  -8   7          1.13          1.42         0.94 o                         
   8  -8   7          0.99          0.69         1.17 o                         
  -6  -7   7          0.70          0.09         9.80 o                         
  -5  -7   7          0.10         -1.35         1.41 o                         
  -4  -7   7          0.50          0.07         3.01 o                         
  -3  -7   7         10.84          9.69         2.10 o                         
  -2  -7   7         42.85         35.90         3.69 o                         
  -1  -7   7          0.45          0.19         0.77 o                         
   0  -7   7        160.64        148.87         8.85 o                         
   1  -7   7         35.86         31.77         2.65 o                         
   2  -7   7         98.21         91.47         4.84 o                         
   3  -7   7         15.28         13.95         1.77 o                         
   4  -7   7          6.35          5.89         0.96 o                         
   5  -7   7          0.01         -0.40         0.72 o                         
   6  -7   7          2.57          2.17         0.93 o                         
   7  -7   7          0.51          0.89         0.70 o                         
   8  -7   7          0.13         -1.31         1.43 o                         
  -7  -6   7          7.89          3.71         3.61 o                         
  -6  -6   7          2.47          1.09         1.97 o                         
  -5  -6   7          0.07          1.01         3.39 o                         
  -4  -6   7          2.18          0.19         1.39 o                         
  -3  -6   7         28.91         26.66         6.72 o                         
  -2  -6   7         48.96         46.61         5.68 o                         
  -1  -6   7         40.77         38.36         4.29 o                         
   0  -6   7         23.86         20.13         1.92 o                         
   1  -6   7         75.93         81.95         4.47 o                         
   2  -6   7          0.25         -0.08         0.75 o                         
   3  -6   7         28.57         29.05         2.11 o                         
   4  -6   7          1.14          1.68         0.79 o                         
   5  -6   7          8.42          8.32         1.18 o                         
   6  -6   7          0.50         -0.01         0.82 o                         
   7  -6   7          1.51          1.85         1.01 o                         
   8  -6   7          1.10          1.02         2.17 o                         
   9  -6   7         26.69         26.51         6.20 o                         
  -7  -5   7          4.23          2.54         2.12 o                         
  -6  -5   7         13.92         12.77         3.14 o                         
  -5  -5   7         10.11         10.49         2.37 o                         
  -4  -5   7          7.02          4.36         2.00 o                         
  -3  -5   7          0.41          1.06         0.88 o                         
  -2  -5   7         14.59         13.47         1.99 o                         
  -1  -5   7          1.08          0.39         0.64 o                         
   0  -5   7         26.15         18.22         1.66 o                         
   1  -5   7          0.18          1.01         0.67 o                         
   2  -5   7         30.98         35.45         2.15 o                         
   3  -5   7         63.26         67.59         2.71 o                         
   4  -5   7         88.74         84.80         3.29 o                         
   5  -5   7         39.54         37.42         2.28 o                         
   6  -5   7         46.71         48.41         2.61 o                         
   7  -5   7         23.86         21.98         2.45 o                         
   8  -5   7         36.15         33.76         5.29 o                         
   9  -5   7         48.47         41.12         6.32 o                         
  -8  -4   7         20.77         17.29         5.62 o                         
  -7  -4   7         32.68         30.27         6.74 o                         
  -6  -4   7         10.03          9.13         2.88 o                         
  -5  -4   7         70.26         67.27         4.89 o                         
  -4  -4   7          4.40          3.58         1.95 o                         
  -3  -4   7         27.06         24.81         2.15 o                         
  -2  -4   7         14.20         22.74         2.25 o                         
  -1  -4   7          0.41         -0.05         0.42 o                         
   0  -4   7         18.99         21.37         1.43 o                         
   1  -4   7         55.84         60.31         3.68 o                         
   2  -4   7          0.98          0.87         0.51 o                         
   3  -4   7         29.02         34.21         1.91 o                         
   4  -4   7          2.54          2.57         0.66 o                         
   5  -4   7          2.54          1.30         0.57 o                         
   6  -4   7         19.19         21.47         1.93 o                         
   7  -4   7         11.16         11.18         1.54 o                         
   8  -4   7         18.59         12.23         2.68 o                         
   9  -4   7          1.46          1.65         2.03 o                         
  -9  -3   7          3.71          3.04         5.01 o                         
  -8  -3   7          3.37          6.83         2.55 o                         
  -7  -3   7         76.60         74.69         6.80 o                         
  -6  -3   7         22.41         23.29         2.96 o                         
  -5  -3   7         15.20         19.31         2.88 o                         
  -4  -3   7         87.26         88.17         4.34 o                         
  -3  -3   7         68.54         64.60         7.76 o                         
  -2  -3   7          0.99          0.98         0.88 o                         
  -1  -3   7         10.21          8.50         1.18 o                         
   0  -3   7         51.24         54.73         2.18 o                         
   1  -3   7        186.39        169.45         4.68 o                         
   2  -3   7         13.17          9.48         0.77 o                         
   3  -3   7         44.33         38.39         1.83 o                         
   4  -3   7         22.19         21.25         1.43 o                         
   5  -3   7         28.37         32.11         1.92 o                         
   6  -3   7          4.36          5.28         1.11 o                         
   7  -3   7          5.63          2.94         1.21 o                         
   8  -3   7          7.30          4.60         1.75 o                         
   9  -3   7          2.49          2.24         1.86 o                         
  -9  -2   7         92.22         87.25         8.24 o                         
  -8  -2   7         33.74         34.11         4.66 o                         
  -7  -2   7         83.62         79.01         6.61 o                         
  -6  -2   7        394.77        389.91        12.69 o                         
  -5  -2   7         58.60         53.02         3.27 o                         
  -4  -2   7        174.54        158.32         6.99 o                         
  -3  -2   7         63.80         56.13         2.90 o                         
  -2  -2   7         32.89         40.46         3.18 o                         
  -1  -2   7        304.68        320.64         6.29 o                         
   0  -2   7          2.06          3.49         1.37 o                         
   1  -2   7         99.65        100.47         3.63 o                         
   2  -2   7         64.14         65.05         2.24 o                         
   3  -2   7        202.15        211.84         4.87 o                         
   4  -2   7          9.98         12.77         1.16 o                         
   5  -2   7         75.97         76.41         3.43 o                         
   6  -2   7         35.97         33.65         2.69 o                         
   7  -2   7          0.14         -1.37         1.37 o                         
   8  -2   7          0.06         -0.58         2.44 o                         
   9  -2   7          0.03         -3.13         3.13 o                         
  -9  -1   7        147.70        131.83         9.64 o                         
  -8  -1   7          0.01         -0.41         1.73 o                         
  -7  -1   7         86.06         90.85         4.77 o                         
  -6  -1   7          0.56          1.23         0.87 o                         
  -5  -1   7         19.65         20.44         1.73 o                         
  -4  -1   7         26.55         27.88         1.48 o                         
  -3  -1   7         33.69         38.84         2.03 o                         
  -2  -1   7         62.84         77.96         1.60 o                         
  -1  -1   7         73.83         58.08         3.15 o                         
   0  -1   7       1059.59       1134.34        19.13 o                         
   1  -1   7        471.77        481.96         7.61 o                         
   2  -1   7        619.95        627.75         8.73 o                         
   3  -1   7          2.56          2.73         0.63 o                         
   4  -1   7         37.32         37.90         2.22 o                         
   5  -1   7         76.92         75.17         3.78 o                         
   6  -1   7          0.10          1.78         1.19 o                         
   7  -1   7         23.11         25.26         3.16 o                         
   8  -1   7          1.51         -1.47         2.31 o                         
 -10   0   7         22.98         25.23         6.59 o                         
  -9   0   7          0.54          2.59         2.63 o                         
  -8   0   7          8.85          8.53         2.53 o                         
  -7   0   7          1.02          1.03         1.64 o                         
  -6   0   7         35.67         40.80         2.85 o                         
  -5   0   7         10.28          9.55         1.40 o                         
  -4   0   7         15.30         16.90         1.12 o                         
  -3   0   7         49.16         55.12         1.54 o                         
  -2   0   7        632.04        663.27         9.79 o                         
  -1   0   7        163.71        180.01         4.79 o                         
   0   0   7       2670.13       2778.71        36.35 o                         
   1   0   7        509.44        538.01         8.47 o                         
   2   0   7        837.36        885.54        13.79 o                         
   3   0   7        311.44        315.60         6.86 o                         
   4   0   7          9.15          8.60         1.28 o                         
   5   0   7         28.20         24.79         2.35 o                         
   6   0   7         51.13         56.01         3.73 o                         
   7   0   7          5.98          1.47         2.61 o                         
   8   0   7         26.67         18.92         3.14 o                         
 -10   1   7         12.91          8.69         4.43 o                         
  -9   1   7         16.85         15.05         3.42 o                         
  -8   1   7         23.47         25.83         3.87 o                         
  -7   1   7         27.94         24.23         2.37 o                         
  -6   1   7         16.50         15.68         1.65 o                         
  -5   1   7         72.18         74.85         2.86 o                         
  -4   1   7         27.32         29.05         1.42 o                         
  -3   1   7         43.46         41.91         1.39 o                         
  -2   1   7        238.47        262.34         5.66 o                         
  -1   1   7          9.98         13.49         1.55 o                         
   0   1   7        480.62        555.80         7.77 o                         
   1   1   7        117.18        123.42         3.81 o                         
   2   1   7        135.07        145.90         4.38 o                         
   3   1   7          3.51          2.45         0.81 o                         
   4   1   7         19.20         21.36         2.16 o                         
   5   1   7         16.27         17.41         2.03 o                         
   6   1   7          0.47          1.11         3.68 o                         
   7   1   7          0.03          0.02         4.54 o                         
   8   1   7          1.03         -1.71         1.93 o                         
 -10   2   7          4.63          2.98         2.57 o                         
  -9   2   7          1.36         -2.18         2.38 o                         
  -8   2   7          1.15          3.56         2.16 o                         
  -7   2   7          0.47          0.21         0.86 o                         
  -6   2   7          7.50          5.82         0.99 o                         
  -5   2   7         16.76         21.03         1.74 o                         
  -4   2   7         23.99         21.99         1.27 o                         
  -3   2   7         84.36         84.17         3.08 o                         
  -2   2   7         29.05         33.03         1.57 o                         
  -1   2   7          4.17          5.72         0.52 o                         
   0   2   7         11.86          7.25         0.75 o                         
   1   2   7         15.60         15.92         1.59 o                         
   2   2   7          0.16         -0.63         0.63 o                         
   3   2   7          3.68          5.30         1.28 o                         
   4   2   7          1.48          0.73         1.45 o                         
   5   2   7          3.93          3.68         1.38 o                         
   6   2   7         12.68         16.79         3.77 o                         
   7   2   7          1.15         -1.86         1.86 o                         
 -10   3   7          1.55          1.69         2.13 o                         
  -9   3   7          4.14         10.02         7.32 o                         
  -8   3   7         23.21         21.81         4.04 o                         
  -7   3   7         15.82         14.37         1.94 o                         
  -6   3   7         14.07         11.19         1.76 o                         
  -5   3   7         37.16         38.82         3.89 o                         
  -4   3   7          0.26          0.41         0.70 o                         
  -3   3   7         58.74         53.39         1.88 o                         
  -2   3   7          0.75          0.63         0.76 o                         
  -1   3   7         40.81         35.82         1.84 o                         
   0   3   7         28.78         26.74         1.47 o                         
   1   3   7          3.95          3.36         0.55 o                         
   2   3   7         16.25         14.48         1.41 o                         
   3   3   7          3.29          2.07         1.17 o                         
   4   3   7         17.25         16.13         4.43 o                         
   5   3   7         13.38         16.00         2.98 o                         
   6   3   7         14.08         11.22         2.46 o                         
   7   3   7          1.47          0.27         2.63 o                         
 -10   4   7          2.05          3.81         6.20 o                         
  -9   4   7          0.16          0.95         2.88 o                         
  -8   4   7          0.01          0.44         1.15 o                         
  -7   4   7         37.10         37.23         6.03 o                         
  -6   4   7         52.03         53.67         3.84 o                         
  -5   4   7         16.51         18.15         2.19 o                         
  -4   4   7         65.96         64.12         2.92 o                         
  -3   4   7         42.30         35.31         1.93 o                         
  -2   4   7         24.90         24.70         2.10 o                         
  -1   4   7          7.19          4.15         1.84 o                         
   0   4   7         54.64         53.73         2.49 o                         
   1   4   7         68.95         69.96         3.67 o                         
   2   4   7         45.47         46.31         3.07 o                         
   3   4   7         30.40         34.94         3.58 o                         
   4   4   7          3.42          4.81         1.91 o                         
   5   4   7         11.20          6.33         1.90 o                         
   6   4   7          0.00         -2.64         2.64 o                         
 -10   5   7         72.75         54.69        10.12 o                         
  -9   5   7        167.57        153.20        10.12 o                         
  -8   5   7         35.61         31.70         3.00 o                         
  -7   5   7        244.90        237.29         8.22 o                         
  -6   5   7         34.25         31.20         2.77 o                         
  -5   5   7        102.45        104.53         4.74 o                         
  -4   5   7        264.09        249.06         6.11 o                         
  -3   5   7        784.25        738.87        19.69 o                         
  -2   5   7        134.35        126.05         4.78 o                         
  -1   5   7        205.35        210.18         6.75 o                         
   0   5   7         80.19         64.81         3.33 o                         
   1   5   7         22.09         21.04         2.18 o                         
   2   5   7        158.52        148.60         7.91 o                         
   3   5   7         73.09         66.63         5.63 o                         
   4   5   7         15.64         15.54         3.81 o                         
   5   5   7         46.13         42.09         4.82 o                         
 -10   6   7        146.59        144.74        14.56 o                         
  -9   6   7        152.77        168.67         8.49 o                         
  -8   6   7        321.96        339.25        12.09 o                         
  -7   6   7          0.11         -0.14         2.54 o                         
  -6   6   7        745.08        775.28        18.78 o                         
  -5   6   7        227.03        235.95         9.18 o                         
  -4   6   7        440.66        408.24        10.29 o                         
  -3   6   7         70.26         80.85         3.28 o                         
  -2   6   7         20.10         16.20         3.69 o                         
  -1   6   7          1.13          0.80         0.71 o                         
   0   6   7        129.41        123.60         6.10 o                         
   1   6   7          2.54          3.80         1.51 o                         
   2   6   7          0.13          1.83         1.66 o                         
   3   6   7          3.39          0.87         2.03 o                         
   4   6   7          7.85          7.44         2.42 o                         
   5   6   7          1.61         -0.45         1.91 o                         
 -10   7   7         20.12         13.74         4.38 o                         
  -9   7   7          4.88          6.07         2.09 o                         
  -8   7   7        115.25        114.13         6.95 o                         
  -7   7   7         14.53         14.60         2.42 o                         
  -6   7   7        164.26        159.51         7.91 o                         
  -5   7   7          1.63          1.73         1.69 o                         
  -4   7   7         45.82         33.78         3.74 o                         
  -3   7   7         38.38         33.89         2.70 o                         
  -2   7   7         13.89         11.90         1.84 o                         
  -1   7   7         38.77         34.20         2.63 o                         
   0   7   7          5.84          4.77         1.26 o                         
   1   7   7          7.11          3.64         1.55 o                         
   2   7   7          8.07          7.87         4.91 o                         
   3   7   7          0.02         -2.26         3.38 o                         
   4   7   7         10.73          4.80         4.66 o                         
  -9   8   7          4.08          5.28         1.92 o                         
  -8   8   7          8.22         12.39         2.29 o                         
  -7   8   7         17.59         16.83         2.50 o                         
  -6   8   7          2.40          4.01         2.03 o                         
  -5   8   7          4.24          1.99         2.18 o                         
  -4   8   7         18.71         17.49         2.59 o                         
  -3   8   7          0.61          0.61         1.04 o                         
  -2   8   7         14.94         14.25         2.51 o                         
  -1   8   7          4.22          1.11         1.52 o                         
   0   8   7         11.37         14.71         2.61 o                         
   1   8   7          6.05          5.76         1.57 o                         
   2   8   7         21.54         23.35         6.19 o                         
   3   8   7          0.07          2.35         2.62 o                         
  -9   9   7          0.40          0.14         2.31 o                         
  -8   9   7          3.63          6.38         2.10 o                         
  -7   9   7          1.37          1.83         1.75 o                         
  -6   9   7         64.05         69.13         5.57 o                         
  -5   9   7          0.56          2.08         1.50 o                         
  -4   9   7         59.75         49.35         4.46 o                         
  -3   9   7          6.16          8.19         2.20 o                         
  -2   9   7          7.82          6.13         1.99 o                         
  -1   9   7          0.23          0.93         1.52 o                         
   0   9   7          4.62          8.70         3.28 o                         
   1   9   7          8.16         19.89         3.92 o                         
   2   9   7         32.41         25.68         6.10 o                         
  -7  10   7          1.96          0.45         2.25 o                         
  -6  10   7         13.16         12.70         2.67 o                         
  -5  10   7          0.29          0.63         2.21 o                         
  -4  10   7          0.48         -1.03         1.03 o                         
  -3  10   7         10.36          8.98         3.97 o                         
  -2  10   7          0.02         -0.26         1.54 o                         
  -1  10   7         96.22        125.92        10.68 o                         
   0  10   7         20.52         15.65        13.03 o                         
  -5  11   7         23.12         34.40         7.51 o                         
  -4  11   7          0.39          1.71         1.25 o                         
   0 -11   8          4.49          2.72         2.26 o                         
   1 -11   8         37.43         34.59         7.65 o                         
   2 -11   8          2.03          1.12         1.42 o                         
   3 -11   8          0.00         -0.95         1.47 o                         
   4 -11   8          6.06          4.60         2.45 o                         
   5 -11   8         43.52         53.69         9.90 o                         
  -2 -10   8         95.97        203.92        33.80 o                         
  -1 -10   8        103.39        129.09        18.69 o                         
   0 -10   8         28.99         39.32         6.11 o                         
   1 -10   8         22.17         24.49         3.04 o                         
   2 -10   8          0.49          0.40         1.46 o                         
   3 -10   8         57.16         62.51         5.68 o                         
   4 -10   8          0.79          1.17         1.32 o                         
   5 -10   8         29.66         34.74         3.03 o                         
   6 -10   8          2.77          2.17         1.20 o                         
  -3  -9   8          0.45          3.00         4.39 o                         
  -2  -9   8        140.15        176.33        17.93 o                         
  -1  -9   8          1.32          2.81         2.39 o                         
   0  -9   8         51.43         60.97         5.39 o                         
   1  -9   8         27.13         28.24         3.02 o                         
   2  -9   8         24.89         30.48         3.61 o                         
   3  -9   8         13.71         14.89         2.44 o                         
   4  -9   8          6.28          4.51         1.05 o                         
   5  -9   8         20.37         16.35         1.93 o                         
   6  -9   8          1.66          0.08         0.76 o                         
   7  -9   8         28.41         25.60         2.86 o                         
  -5  -8   8         25.41         24.08        12.98 o                         
  -4  -8   8          0.00          1.95         1.54 o                         
  -3  -8   8          1.47          1.38         2.41 o                         
  -2  -8   8          0.27          1.67         1.41 o                         
  -1  -8   8          0.68          0.05         1.33 o                         
   0  -8   8          4.41          8.57         2.23 o                         
   1  -8   8          6.35          5.11         1.25 o                         
   2  -8   8         69.78         59.80         5.32 o                         
   3  -8   8          0.28          1.50         0.78 o                         
   4  -8   8         72.82         73.93         3.97 o                         
   5  -8   8          5.93          4.36         1.25 o                         
   6  -8   8         13.85         17.33         2.02 o                         
   7  -8   8          0.96          1.99         1.08 o                         
   8  -8   8          0.00         -0.05         1.31 o                         
  -6  -7   8          0.33         -0.37         2.22 o                         
  -5  -7   8          6.92          8.45         2.92 o                         
  -4  -7   8          1.10         -0.44         2.16 o                         
  -3  -7   8         20.27         16.27         2.72 o                         
  -2  -7   8          3.20          1.65         1.27 o                         
  -1  -7   8          3.87          4.07         1.75 o                         
   0  -7   8          7.30          6.15         3.08 o                         
   1  -7   8         37.70         34.61         2.84 o                         
   2  -7   8         26.21         21.69         2.08 o                         
   3  -7   8         15.36         14.84         1.56 o                         
   4  -7   8          2.82          4.52         1.04 o                         
   5  -7   8          5.70          6.20         1.16 o                         
   6  -7   8          0.14          1.24         0.91 o                         
   7  -7   8          0.13         -1.02         1.26 o                         
   8  -7   8          0.09          3.17         1.54 o                         
  -7  -6   8          0.16        -14.34        14.34 o                         
  -6  -6   8          3.17          9.21         2.88 o                         
  -5  -6   8          0.20         -0.54         4.20 o                         
  -4  -6   8         11.54          8.49         2.65 o                         
  -3  -6   8         20.29         18.89         2.31 o                         
  -2  -6   8         27.39         24.98         2.54 o                         
  -1  -6   8         17.83         10.77         2.10 o                         
   0  -6   8          7.53          7.42         1.70 o                         
   1  -6   8          3.92          5.17         1.06 o                         
   2  -6   8          7.33          5.78         1.01 o                         
   3  -6   8          0.35          0.33         0.57 o                         
   4  -6   8          0.20         -0.38         0.68 o                         
   5  -6   8          0.11          0.99         0.80 o                         
   6  -6   8         22.04         20.43         1.90 o                         
   7  -6   8         13.79         13.73         2.09 o                         
   8  -6   8         15.36         15.43         2.87 o                         
  -7  -5   8          0.02          1.85         1.57 o                         
  -6  -5   8         38.67         30.47         4.39 o                         
  -5  -5   8         38.52         35.81         4.43 o                         
  -4  -5   8         54.63         48.10         4.85 o                         
  -3  -5   8        164.64        142.96         9.49 o                         
  -2  -5   8         15.07         12.26         1.61 o                         
  -1  -5   8         91.45         67.27         3.75 o                         
   0  -5   8          0.37          0.45         0.72 o                         
   1  -5   8         18.01         18.08         1.78 o                         
   2  -5   8          2.57          2.48         0.83 o                         
   3  -5   8          0.03          0.01         0.63 o                         
   4  -5   8          0.08         -0.06         0.59 o                         
   5  -5   8          9.59          7.83         1.17 o                         
   6  -5   8          0.09         -0.02         0.70 o                         
   7  -5   8          4.31          4.29         0.97 o                         
   8  -5   8          0.72          0.40         1.84 o                         
   9  -5   8          1.40          1.01         1.88 o                         
  -8  -4   8         57.57         62.00         6.97 o                         
  -7  -4   8          1.24         -0.28         2.14 o                         
  -6  -4   8         33.78         29.99         3.51 o                         
  -5  -4   8         32.63         29.34         3.29 o                         
  -4  -4   8          0.39         10.54         2.43 o                         
  -3  -4   8         94.50         83.37         6.30 o                         
  -2  -4   8         31.57         35.64         3.01 o                         
  -1  -4   8          0.06         -0.20         0.35 o                         
   0  -4   8        101.60        132.05         4.10 o                         
   1  -4   8         78.68         70.41         2.86 o                         
   2  -4   8          5.11          4.53         0.88 o                         
   3  -4   8          0.67          0.26         0.65 o                         
   4  -4   8          7.41         23.43         2.25 o                         
   5  -4   8         22.24         23.08         1.69 o                         
   6  -4   8          0.00         -0.61         0.61 o                         
   7  -4   8          0.29          1.58         1.09 o                         
   8  -4   8          0.04          7.69         2.47 o                         
   9  -4   8          2.21         10.20         5.01 o                         
  -9  -3   8          9.84          5.22         3.48 o                         
  -8  -3   8          0.49         -2.11         2.11 o                         
  -7  -3   8         16.13         16.55         3.29 o                         
  -6  -3   8          2.59          0.40         1.07 o                         
  -5  -3   8        327.28        319.62        10.98 o                         
  -4  -3   8        295.49        278.53        15.19 o                         
  -3  -3   8         99.34        101.13         4.50 o                         
  -2  -3   8       1044.43        987.42        19.59 o                         
  -1  -3   8        133.27        118.31         7.82 o                         
   0  -3   8        109.25         99.96         4.39 o                         
   1  -3   8          3.89          2.42         0.68 o                         
   2  -3   8         56.14         59.55         2.36 o                         
   3  -3   8        120.26        116.86         3.40 o                         
   4  -3   8          5.46          5.72         0.83 o                         
   5  -3   8          0.00         -0.39         0.89 o                         
   6  -3   8         19.82         19.33         2.38 o                         
   7  -3   8         53.25         49.11         4.04 o                         
   8  -3   8          3.69          3.84         1.71 o                         
   9  -3   8          8.84          3.78         3.43 o                         
  -8  -2   8        190.86        187.19        11.34 o                         
  -7  -2   8        231.08        223.61        11.39 o                         
  -6  -2   8        110.58        117.51         6.17 o                         
  -5  -2   8        530.94        515.54        11.50 o                         
  -4  -2   8          2.57          2.46         1.59 o                         
  -3  -2   8        116.05        106.41         3.59 o                         
  -2  -2   8         16.55         18.47         2.34 o                         
  -1  -2   8         21.34         22.65         2.14 o                         
   0  -2   8         66.93         66.68         5.11 o                         
   1  -2   8         25.59         33.23         1.90 o                         
   2  -2   8        176.27        196.15         4.36 o                         
   3  -2   8         21.90         18.70         1.37 o                         
   4  -2   8        422.14        438.28         9.81 o                         
   5  -2   8         38.46         38.07         2.47 o                         
   6  -2   8         76.86         73.81         4.20 o                         
   7  -2   8          2.88          4.15         1.40 o                         
   8  -2   8          0.00          3.76         2.38 o                         
  -9  -1   8         11.26         12.37         4.18 o                         
  -8  -1   8         98.41        103.67         6.49 o                         
  -7  -1   8          1.55          1.56         1.10 o                         
  -6  -1   8         51.97         52.71         3.42 o                         
  -5  -1   8          0.39          0.27         0.65 o                         
  -4  -1   8         63.55         62.31         2.34 o                         
  -3  -1   8         13.57         12.94         1.07 o                         
  -2  -1   8        160.51        157.97         4.46 o                         
  -1  -1   8        111.44        117.15         4.75 o                         
   0  -1   8          0.41         -0.23         0.78 o                         
   1  -1   8         79.69         85.35         3.23 o                         
   2  -1   8        447.22        457.48         7.32 o                         
   3  -1   8         47.77         46.89         1.84 o                         
   4  -1   8        408.90        417.03         9.01 o                         
   5  -1   8        102.57        100.53         5.01 o                         
   6  -1   8         64.86         67.61         4.23 o                         
   7  -1   8         45.28         41.67         4.22 o                         
   8  -1   8          0.34         -0.34         1.38 o                         
  -9   0   8         94.96         83.17         8.36 o                         
  -8   0   8          0.48          0.30         1.56 o                         
  -7   0   8         81.28         73.47         6.03 o                         
  -6   0   8        114.98        118.85         4.98 o                         
  -5   0   8         50.12         47.34         2.21 o                         
  -4   0   8         71.95         65.85         2.20 o                         
  -3   0   8        113.05        123.96         2.65 o                         
  -2   0   8         48.53         54.89         2.50 o                         
  -1   0   8        147.93        152.00         4.62 o                         
   0   0   8          0.07         10.15         3.34 o                         
   1   0   8         30.27         29.62         1.57 o                         
   2   0   8        262.80        287.80         5.65 o                         
   3   0   8         23.68         24.78         2.17 o                         
   4   0   8        187.18        192.90         6.88 o                         
   5   0   8         26.20         25.44         2.50 o                         
   6   0   8         40.22         41.96         3.35 o                         
   7   0   8          0.13          0.21         1.21 o                         
   8   0   8          0.09         -0.63         4.06 o                         
 -10   1   8         39.42         23.65         6.54 o                         
  -9   1   8        111.15        109.00         9.44 o                         
  -8   1   8          5.53          5.42         2.11 o                         
  -7   1   8         33.31         31.03         3.52 o                         
  -6   1   8         43.42         44.17         2.79 o                         
  -5   1   8          0.02          0.10         0.75 o                         
  -4   1   8          1.71          1.18         0.43 o                         
  -3   1   8          0.23          0.27         0.31 o                         
  -2   1   8          2.50          5.17         0.90 o                         
  -1   1   8         21.33         20.99         1.63 o                         
   0   1   8         64.01         59.54         1.91 o                         
   1   1   8         13.78         16.30         1.40 o                         
   2   1   8          1.15          1.75         0.69 o                         
   3   1   8          6.76          4.57         2.25 o                         
   4   1   8          3.30          4.16         1.38 o                         
   5   1   8          4.03          3.27         1.81 o                         
   6   1   8          0.06         -1.04         1.47 o                         
   7   1   8          2.02          2.43         2.99 o                         
   8   1   8          1.68         -0.16         2.59 o                         
 -10   2   8          1.50          5.29         2.63 o                         
  -9   2   8          6.03          4.24         2.32 o                         
  -8   2   8          0.02         -0.62         1.47 o                         
  -7   2   8          4.65          6.06         1.35 o                         
  -6   2   8         71.62         76.77         4.46 o                         
  -5   2   8         34.04         35.78         2.30 o                         
  -4   2   8        175.64        178.08         4.51 o                         
  -3   2   8         65.23         67.35         2.16 o                         
  -2   2   8         16.60         21.67         1.56 o                         
  -1   2   8         31.65         29.62         2.29 o                         
   0   2   8          1.80          2.37         0.78 o                         
   1   2   8          9.68          9.63         1.57 o                         
   2   2   8          0.82          1.41         0.72 o                         
   3   2   8          9.96          9.03         1.50 o                         
   4   2   8          8.19          7.11         2.18 o                         
   5   2   8          1.73          1.94         1.32 o                         
   6   2   8          0.72         -0.66         1.56 o                         
   7   2   8          3.08          3.70         2.23 o                         
 -10   3   8          0.03          1.10         2.74 o                         
  -9   3   8          1.76          3.09         2.24 o                         
  -8   3   8          0.42         -1.54         1.54 o                         
  -7   3   8         10.09          9.38         1.86 o                         
  -6   3   8          1.15          0.86         1.01 o                         
  -5   3   8          0.25          1.42         1.73 o                         
  -4   3   8         37.79         34.58         1.47 o                         
  -3   3   8         58.33         53.69         1.95 o                         
  -2   3   8        125.26        116.83         3.93 o                         
  -1   3   8          9.71         10.68         1.00 o                         
   0   3   8         26.77         26.88         1.51 o                         
   1   3   8         14.35         11.81         1.27 o                         
   2   3   8         19.72         20.09         2.20 o                         
   3   3   8          1.46          0.78         1.07 o                         
   4   3   8         43.75         50.43         4.37 o                         
   5   3   8          9.82         12.45         2.27 o                         
   6   3   8         13.00         13.70         3.02 o                         
 -10   4   8          5.84          1.59         3.86 o                         
  -9   4   8         44.46         46.55        12.15 o                         
  -8   4   8         84.05         81.07         5.32 o                         
  -7   4   8         14.85         14.58         2.19 o                         
  -6   4   8        169.12        171.63         7.20 o                         
  -5   4   8        731.32        711.11        15.83 o                         
  -4   4   8         66.12         71.49         3.43 o                         
  -3   4   8        294.30        280.84         5.60 o                         
  -2   4   8        151.00        144.15         5.66 o                         
  -1   4   8        468.13        442.80        13.48 o                         
   0   4   8        231.55        222.85        10.33 o                         
   1   4   8        709.80        704.29        24.32 o                         
   2   4   8          0.09         -0.03         1.85 o                         
   3   4   8         57.07         51.50         4.53 o                         
   4   4   8        119.07        128.30        11.11 o                         
   5   4   8          3.10          0.69         1.83 o                         
   6   4   8         54.08         54.04         5.71 o                         
 -10   5   8         26.93         18.46         7.88 o                         
  -9   5   8         49.34         46.63         3.93 o                         
  -8   5   8        299.41        286.86         9.71 o                         
  -7   5   8        165.76        169.48         6.93 o                         
  -6   5   8        580.16        564.60        13.14 o                         
  -5   5   8        326.16        327.78         9.10 o                         
  -4   5   8        964.74        944.52        18.94 o                         
  -3   5   8         90.58         86.09         3.97 o                         
  -2   5   8       1192.56       1139.93        20.90 o                         
  -1   5   8        397.38        405.09        11.53 o                         
   0   5   8        222.88        206.01         9.01 o                         
   1   5   8         11.36         13.18         2.41 o                         
   2   5   8         29.95         30.51         3.45 o                         
   3   5   8          3.97          6.47         1.90 o                         
   4   5   8         33.04         34.43         4.10 o                         
   5   5   8          4.48          7.34         2.36 o                         
  -9   6   8          3.49          3.61         1.98 o                         
  -8   6   8          5.35          5.09         2.58 o                         
  -7   6   8         51.01         49.82         4.37 o                         
  -6   6   8        104.20        107.75         6.32 o                         
  -5   6   8          6.55          2.72         2.01 o                         
  -4   6   8        404.59        389.05        14.34 o                         
  -3   6   8         69.28         55.80         3.40 o                         
  -2   6   8        282.30        241.24         6.99 o                         
  -1   6   8          1.19          1.24         0.92 o                         
   0   6   8         30.43         25.64         2.67 o                         
   1   6   8         26.54         22.70         2.65 o                         
   2   6   8          1.61         -1.04         1.80 o                         
   3   6   8          3.50          1.43         1.69 o                         
   4   6   8          0.09         -0.38         3.50 o                         
   5   6   8          0.32        -10.80        10.80 o                         
 -10   7   8          2.45          0.71         1.31 o                         
  -9   7   8          0.49          2.08         1.63 o                         
  -8   7   8          0.10          1.53         1.36 o                         
  -7   7   8          5.22          2.62         1.91 o                         
  -6   7   8         10.48          7.82         1.95 o                         
  -5   7   8         28.42         26.39         3.09 o                         
  -4   7   8         48.69         51.65         3.41 o                         
  -3   7   8         16.41         12.58         1.92 o                         
  -2   7   8          5.72          9.64         1.66 o                         
  -1   7   8          0.56          0.78         1.05 o                         
   0   7   8         21.12         18.89         2.53 o                         
   1   7   8          1.46          2.62         2.24 o                         
   2   7   8          5.32          1.78         2.72 o                         
   3   7   8          6.97          7.68         2.77 o                         
   4   7   8          9.66          5.89         3.99 o                         
  -9   8   8          1.54          2.13         2.16 o                         
  -8   8   8          0.00         -1.54         1.54 o                         
  -7   8   8          0.12          0.80         1.01 o                         
  -6   8   8          2.12          0.97         1.87 o                         
  -5   8   8          0.82          0.10         1.35 o                         
  -4   8   8         32.91         40.17         3.92 o                         
  -3   8   8          1.98          1.54         0.86 o                         
  -2   8   8        138.53        132.93         8.17 o                         
  -1   8   8          3.65          3.74         1.42 o                         
   0   8   8         47.38         46.00         4.75 o                         
   1   8   8          9.83         10.87         2.34 o                         
   2   8   8          0.89          0.92         1.70 o                         
   3   8   8          0.32          4.45         4.06 o                         
  -8   9   8          0.15          1.35         1.10 o                         
  -7   9   8          0.10         -0.97         1.26 o                         
  -6   9   8         22.93         27.85         4.45 o                         
  -5   9   8          2.63          7.91         2.12 o                         
  -4   9   8         61.63         58.05         4.99 o                         
  -3   9   8          0.56          0.30         0.93 o                         
  -2   9   8          5.23          6.51         3.06 o                         
  -1   9   8          0.01          2.23         4.75 o                         
   0   9   8          1.72          2.49         6.11 o                         
   1   9   8         22.09         31.28         8.27 o                         
   2   9   8          2.90          3.31         3.71 o                         
  -7  10   8         13.15         16.99         4.46 o                         
  -6  10   8          2.78         -0.09         1.24 o                         
  -5  10   8         41.58         52.62         5.11 o                         
  -4  10   8          0.51          4.27         1.70 o                         
  -3  10   8         30.74         32.76         7.37 o                         
  -2  10   8          0.80          0.08         4.27 o                         
  -1  10   8         21.99         24.21         4.88 o                         
   0  10   8          3.92          0.82         5.77 o                         
  -6  11   8         33.60         29.71        12.54 o                         
  -5  11   8          8.98         13.31         4.24 o                         
   1 -11   9         13.43         12.14         4.30 o                         
  -2 -10   9         27.64         58.31        17.96 o                         
  -1 -10   9         48.66         53.60         5.80 o                         
   0 -10   9        154.85        188.65        22.44 o                         
   1 -10   9          0.01         -0.52         1.08 o                         
   2 -10   9         68.19         83.42         5.46 o                         
   3 -10   9          0.62          1.93         1.26 o                         
   4 -10   9         11.13         12.79         2.19 o                         
   5 -10   9         22.35         22.86         2.86 o                         
   6 -10   9         10.52          7.82         2.59 o                         
  -3  -9   9         45.86         59.30         9.10 o                         
  -2  -9   9          2.85          6.86         2.04 o                         
  -1  -9   9         19.11         19.32         2.74 o                         
   0  -9   9          0.70          5.31         1.71 o                         
   1  -9   9          0.04         -1.02         1.02 o                         
   2  -9   9          0.15          1.25         2.01 o                         
   3  -9   9          2.11          4.73         1.55 o                         
   4  -9   9         12.85         11.95         1.61 o                         
   5  -9   9          3.73          1.14         1.01 o                         
   6  -9   9         29.36         35.06         3.07 o                         
   7  -9   9          0.09          4.71         3.07 o                         
  -5  -8   9          1.67          7.92         4.04 o                         
  -4  -8   9          2.01          4.96         2.26 o                         
  -3  -8   9          1.27          3.21         2.38 o                         
  -2  -8   9          0.02          0.87         0.81 o                         
  -1  -8   9         13.31         12.40         1.82 o                         
   0  -8   9          1.47          0.96         1.44 o                         
   1  -8   9          7.31          5.34         0.96 o                         
   2  -8   9          1.05          1.13         1.02 o                         
   3  -8   9          7.65          5.36         1.05 o                         
   4  -8   9          3.54          3.71         0.92 o                         
   5  -8   9          6.88          6.48         1.22 o                         
   6  -8   9          4.73          4.74         1.55 o                         
   7  -8   9          0.37          0.29         1.20 o                         
   8  -8   9          0.58          2.94         2.72 o                         
  -6  -7   9          1.24         -1.80         7.46 o                         
  -5  -7   9          4.77          7.75         3.00 o                         
  -4  -7   9          0.56          0.93         1.93 o                         
  -3  -7   9          0.14          2.00         1.71 o                         
  -2  -7   9          7.56          4.37         1.41 o                         
  -1  -7   9          0.11         -0.26         1.27 o                         
   0  -7   9         12.64         11.21         1.69 o                         
   1  -7   9         26.34         24.48         2.55 o                         
   2  -7   9         17.89         17.16         1.74 o                         
   3  -7   9          7.42          7.11         1.35 o                         
   4  -7   9          2.46          1.57         0.72 o                         
   5  -7   9          0.65          0.41         0.83 o                         
   6  -7   9          0.87          0.75         0.93 o                         
   7  -7   9          0.01         -1.18         1.41 o                         
   8  -7   9          0.86         -1.03         1.66 o                         
  -6  -6   9          0.95          1.59         1.84 o                         
  -5  -6   9          5.43          5.78         2.56 o                         
  -4  -6   9         22.68         21.32         3.79 o                         
  -3  -6   9          5.25          6.72         2.82 o                         
  -2  -6   9         67.43         57.33         3.98 o                         
  -1  -6   9        177.84        153.02         6.59 o                         
   0  -6   9         51.12         51.38         3.67 o                         
   1  -6   9        205.22        180.24         8.52 o                         
   2  -6   9          1.25          0.94         0.63 o                         
   3  -6   9         26.46         27.61         2.17 o                         
   4  -6   9         16.61         17.08         1.80 o                         
   5  -6   9          1.19          1.34         0.80 o                         
   6  -6   9          8.73         11.44         1.76 o                         
   7  -6   9          0.02          0.79         0.94 o                         
   8  -6   9          0.10         -0.29         2.03 o                         
  -7  -5   9          2.81          4.77         3.62 o                         
  -6  -5   9         37.57         37.37         4.90 o                         
  -5  -5   9          0.10          0.66         1.16 o                         
  -4  -5   9        117.64        106.86         8.59 o                         
  -3  -5   9          3.15          1.89         1.02 o                         
  -2  -5   9         28.96         21.38         2.53 o                         
  -1  -5   9         62.42         47.50         3.31 o                         
   0  -5   9          2.45         -0.04         0.88 o                         
   1  -5   9         20.92         11.79         1.52 o                         
   2  -5   9         41.49         44.45         2.54 o                         
   3  -5   9         14.42         17.49         1.67 o                         
   4  -5   9         33.34         32.21         2.15 o                         
   5  -5   9         22.48         21.28         1.81 o                         
   6  -5   9          0.01          0.12         1.00 o                         
   7  -5   9          0.19         -0.53         0.97 o                         
   8  -5   9          2.83          2.69         2.03 o                         
  -8  -4   9          5.09          9.33         4.49 o                         
  -7  -4   9          2.37          0.74         2.29 o                         
  -6  -4   9          9.32          5.84         2.11 o                         
  -5  -4   9         19.61         17.12         2.45 o                         
  -4  -4   9          1.34          2.48         1.28 o                         
  -3  -4   9        113.06        112.29         9.15 o                         
  -2  -4   9          6.10          3.57         1.10 o                         
  -1  -4   9        561.46        552.71        13.92 o                         
   0  -4   9        573.47        555.76        16.24 o                         
   1  -4   9         63.99         62.49         2.39 o                         
   2  -4   9        518.61        508.16         8.32 o                         
   3  -4   9         44.11         46.21         2.20 o                         
   4  -4   9          5.59          4.91         0.80 o                         
   5  -4   9          0.11         -0.77         0.77 o                         
   6  -4   9          4.73          3.84         1.14 o                         
   7  -4   9          8.25          8.44         1.41 o                         
   8  -4   9          8.35          8.66         2.62 o                         
  -8  -3   9          0.28         -0.96         2.48 o                         
  -7  -3   9         81.77         77.48         6.88 o                         
  -6  -3   9        161.02        143.28         7.37 o                         
  -5  -3   9         16.29         15.65         2.02 o                         
  -4  -3   9        645.36        659.89        24.41 o                         
  -3  -3   9        885.15        914.22        38.29 o                         
  -2  -3   9        113.77        100.65         5.03 o                         
  -1  -3   9        699.52        662.48        14.48 o                         
   0  -3   9          7.69         21.99         2.40 o                         
   1  -3   9          8.70          7.56         0.98 o                         
   2  -3   9         32.24         31.92         1.72 o                         
   3  -3   9          2.41          6.78         1.00 o                         
   4  -3   9         13.30         13.65         1.58 o                         
   5  -3   9         19.95         15.59         1.83 o                         
   6  -3   9         77.12         77.06         3.91 o                         
   7  -3   9          0.13          0.27         1.28 o                         
   8  -3   9         86.31         78.81         6.91 o                         
  -8  -2   9          0.07          0.51         2.19 o                         
  -7  -2   9         47.24         44.21         4.07 o                         
  -6  -2   9        136.69        132.84         6.74 o                         
  -5  -2   9         12.57         13.32         1.79 o                         
  -4  -2   9        182.02        167.15         4.87 o                         
  -3  -2   9          4.92          4.65         0.93 o                         
  -2  -2   9         66.29         62.19         3.02 o                         
  -1  -2   9          2.38          5.43         1.63 o                         
   0  -2   9        122.36        127.28         7.47 o                         
   1  -2   9         62.20         61.85         3.91 o                         
   2  -2   9        122.88        134.18         3.99 o                         
   3  -2   9         81.80         79.89         2.75 o                         
   4  -2   9          5.24          5.87         0.99 o                         
   5  -2   9          7.57          5.10         1.00 o                         
   6  -2   9        109.69        101.55         5.15 o                         
   7  -2   9          5.02          6.97         1.82 o                         
   8  -2   9         51.35         52.77         6.96 o                         
  -9  -1   9          0.85          1.16         4.20 o                         
  -8  -1   9         29.85         30.39         5.30 o                         
  -7  -1   9         94.52         94.45         6.40 o                         
  -6  -1   9         38.46         37.12         2.82 o                         
  -5  -1   9        274.53        271.55         6.64 o                         
  -4  -1   9         43.17         43.65         2.04 o                         
  -3  -1   9        196.90        186.51         4.16 o                         
  -2  -1   9        352.11        307.62        13.51 o                         
  -1  -1   9         71.67         72.82         3.80 o                         
   0  -1   9         41.81         34.72         2.74 o                         
   1  -1   9         87.49         95.71         3.59 o                         
   2  -1   9          8.25          7.62         1.36 o                         
   3  -1   9         63.15         69.98         3.03 o                         
   4  -1   9         25.23         26.41         2.18 o                         
   5  -1   9          2.32          1.03         1.61 o                         
   6  -1   9         90.54         91.85         5.41 o                         
   7  -1   9         13.11         12.59         2.51 o                         
   8  -1   9         44.27         41.49         6.12 o                         
  -9   0   9         62.65         62.60         9.34 o                         
  -8   0   9        265.28        260.09        18.37 o                         
  -7   0   9        407.37        400.91        10.46 o                         
  -6   0   9         62.74         58.13         3.42 o                         
  -5   0   9        317.90        309.48         7.56 o                         
  -4   0   9        111.10        109.13         2.99 o                         
  -3   0   9         14.52         18.02         1.17 o                         
  -2   0   9        135.10        132.32         4.31 o                         
  -1   0   9          6.65          5.03         1.10 o                         
   0   0   9          2.19          6.42         1.23 o                         
   1   0   9          2.41          1.14         0.50 o                         
   2   0   9          0.08         -0.08         0.58 o                         
   3   0   9          0.43         17.81         2.95 o                         
   4   0   9         10.87          9.56         1.63 o                         
   5   0   9          2.44          1.82         1.47 o                         
   6   0   9          0.49         -0.29         0.85 o                         
   7   0   9          6.88          8.88         2.07 o                         
 -10   1   9         77.04         63.32        25.91 o                         
  -9   1   9         33.28         29.43         4.88 o                         
  -8   1   9         34.78         33.27         3.62 o                         
  -7   1   9         58.53         54.85         5.21 o                         
  -6   1   9          1.30          2.07         0.94 o                         
  -5   1   9          3.68          3.60         0.96 o                         
  -4   1   9         28.80         27.67         1.67 o                         
  -3   1   9         13.49         13.93         1.05 o                         
  -2   1   9        385.52        374.78         7.97 o                         
  -1   1   9         47.47         48.87         2.69 o                         
   0   1   9        165.63        165.24         3.68 o                         
   1   1   9         17.33         16.66         1.50 o                         
   2   1   9          0.07         -0.34         0.92 o                         
   3   1   9          0.27          1.42         0.91 o                         
   4   1   9          1.46          3.18         1.04 o                         
   5   1   9          0.94          1.39         1.08 o                         
   6   1   9          1.38          0.11         1.53 o                         
   7   1   9          1.38         -1.64         2.55 o                         
 -10   2   9         17.93         15.94         6.88 o                         
  -9   2   9          3.97          1.99         1.87 o                         
  -8   2   9          6.55          6.83         2.70 o                         
  -7   2   9         20.77         20.84         4.37 o                         
  -6   2   9          2.17          2.07         1.93 o                         
  -5   2   9          0.88          1.33         0.78 o                         
  -4   2   9          7.35          7.00         1.37 o                         
  -3   2   9         40.07         42.05         1.96 o                         
  -2   2   9          8.42          6.71         0.96 o                         
  -1   2   9          9.41          6.53         0.57 o                         
   0   2   9        140.35        127.43         3.57 o                         
   1   2   9         71.25         72.49         3.22 o                         
   2   2   9         37.53         35.27         2.35 o                         
   3   2   9          0.42          1.06         0.74 o                         
   4   2   9          2.26          4.61         1.36 o                         
   5   2   9         14.79         12.48         1.89 o                         
   6   2   9         16.04         17.63         3.98 o                         
   7   2   9          2.03          1.30         2.71 o                         
 -10   3   9         18.38         22.19         4.76 o                         
  -9   3   9          0.01          3.41         3.37 o                         
  -8   3   9         17.40         18.51         4.80 o                         
  -7   3   9         25.29         24.32         2.71 o                         
  -6   3   9         50.83         56.86         4.07 o                         
  -5   3   9         76.01         72.81         4.26 o                         
  -4   3   9        224.93        219.94         4.44 o                         
  -3   3   9        210.81        204.67         4.69 o                         
  -2   3   9        205.17        197.99         4.48 o                         
  -1   3   9       1022.10        982.52        18.31 o                         
   0   3   9        118.36        112.16         3.32 o                         
   1   3   9         17.71         18.42         1.68 o                         
   2   3   9        115.65        116.85         4.49 o                         
   3   3   9        378.76        419.50        24.11 o                         
   4   3   9         18.05         15.26         2.46 o                         
   5   3   9        167.29        170.54         8.77 o                         
   6   3   9         24.88         24.56         3.63 o                         
 -10   4   9          2.61          2.35         7.07 o                         
  -9   4   9         25.30         19.15         5.54 o                         
  -8   4   9          1.02          1.59         1.03 o                         
  -7   4   9        410.81        416.96        12.57 o                         
  -6   4   9        196.86        199.56         7.91 o                         
  -5   4   9         75.75         75.13         4.45 o                         
  -4   4   9        972.78        936.44        15.50 o                         
  -3   4   9        531.52        488.60         8.77 o                         
  -2   4   9       1107.67       1052.21        15.32 o                         
  -1   4   9        197.46        195.10         7.08 o                         
   0   4   9        956.51        966.68        20.20 o                         
   1   4   9        202.77        201.27         7.11 o                         
   2   4   9        541.30        533.69        23.60 o                         
   3   4   9        155.15        156.77         8.06 o                         
   4   4   9         47.19         43.81         4.41 o                         
   5   4   9          0.06          2.07         4.67 o                         
   6   4   9         10.18         18.78        12.60 o                         
 -10   5   9         34.77         20.84         6.72 o                         
  -9   5   9         11.11         10.87         2.20 o                         
  -8   5   9         30.13         30.67         3.42 o                         
  -7   5   9         25.33         26.67         3.07 o                         
  -6   5   9          0.26         -1.13         1.32 o                         
  -5   5   9         67.43         67.09         4.70 o                         
  -4   5   9         43.46         42.67         2.85 o                         
  -3   5   9         44.49         45.92         3.32 o                         
  -2   5   9        270.20        265.60         7.29 o                         
  -1   5   9        102.86         88.39         3.72 o                         
   0   5   9        466.86        442.34        10.94 o                         
   1   5   9         77.77         72.63         4.33 o                         
   2   5   9        145.77        136.43         7.56 o                         
   3   5   9          1.88          1.08         1.54 o                         
   4   5   9          4.28          1.52         1.75 o                         
   5   5   9          4.66          7.44         2.63 o                         
 -10   6   9          0.94         -9.12         9.12 o                         
  -9   6   9          0.56          1.32         1.40 o                         
  -8   6   9          3.19          4.01         1.50 o                         
  -7   6   9          2.54          1.84         1.26 o                         
  -6   6   9          2.20          2.89         1.37 o                         
  -5   6   9          7.36          7.87         3.99 o                         
  -4   6   9          8.01          4.71         1.53 o                         
  -3   6   9         46.44         42.28         4.04 o                         
  -2   6   9         44.77         39.80         3.12 o                         
  -1   6   9         29.85         25.55         3.09 o                         
   0   6   9         48.51         49.74         3.75 o                         
   1   6   9          0.34          1.18         2.09 o                         
   2   6   9          0.37         -0.61         1.41 o                         
   3   6   9          0.26         11.01         2.83 o                         
   4   6   9          8.82          7.62         2.84 o                         
  -9   7   9         14.80         18.59         3.64 o                         
  -8   7   9          0.33         -0.48         1.23 o                         
  -7   7   9         18.89         19.43         2.91 o                         
  -6   7   9         11.93          8.78         3.00 o                         
  -5   7   9          1.64          1.81         1.58 o                         
  -4   7   9          0.00         -0.43         0.83 o                         
  -3   7   9          2.11          2.91         0.92 o                         
  -2   7   9          0.07          1.97         2.00 o                         
  -1   7   9          2.27          3.50         1.48 o                         
   0   7   9         61.44         65.34         4.58 o                         
   1   7   9          1.89          0.43         1.57 o                         
   2   7   9         82.75         78.83         6.70 o                         
   3   7   9         10.39          8.16         2.80 o                         
  -9   8   9          3.45          2.65         1.50 o                         
  -8   8   9          4.50          3.40         1.65 o                         
  -7   8   9          5.62          5.09         1.82 o                         
  -6   8   9          0.03         -1.58         1.58 o                         
  -5   8   9          0.03          1.69         1.44 o                         
  -4   8   9          0.48          1.43         1.45 o                         
  -3   8   9          0.48         -0.87         1.18 o                         
  -2   8   9         53.98         58.15         6.77 o                         
  -1   8   9          2.14          5.58         1.61 o                         
   0   8   9         46.69         40.94         5.27 o                         
   1   8   9          0.92          1.42         2.69 o                         
   2   8   9          0.98          1.92         2.29 o                         
  -8   9   9          7.18          0.16         2.50 o                         
  -7   9   9          0.17          1.51         1.20 o                         
  -6   9   9         26.14         30.79         3.76 o                         
  -5   9   9          5.75         10.99         2.36 o                         
  -4   9   9          0.07          0.57         1.74 o                         
  -3   9   9         48.76         66.27         6.46 o                         
  -2   9   9         10.55         12.39         2.21 o                         
  -1   9   9         53.94         59.95         7.86 o                         
   0   9   9          0.62         19.50         5.31 o                         
  -7  10   9         36.57         38.88        15.70 o                         
  -6  10   9          2.62         12.10        13.13 o                         
  -5  10   9         25.95         33.18         3.97 o                         
  -4  10   9         28.71         31.89         6.15 o                         
  -3  10   9          0.06          2.62         4.04 o                         
  -2  10   9         22.51         33.82         6.75 o                         
   1 -11  10         86.16         71.54        11.16 o                         
  -1 -10  10         22.96         20.21         4.02 o                         
   0 -10  10         11.75         22.78         2.68 o                         
   1 -10  10         36.64         38.91         3.46 o                         
   2 -10  10          0.11          1.56         1.28 o                         
   3 -10  10          1.84          1.73         1.06 o                         
   4 -10  10          0.29         -0.19         0.81 o                         
   5 -10  10          0.02          0.18         3.99 o                         
  -3  -9  10          0.02         13.66        11.08 o                         
  -2  -9  10          2.17          3.98         1.97 o                         
  -1  -9  10          6.64          5.87         1.06 o                         
   0  -9  10          0.50         -0.14         1.01 o                         
   1  -9  10          0.96          1.76         0.79 o                         
   2  -9  10          0.18         -1.27         1.27 o                         
   3  -9  10          4.13          4.61         2.22 o                         
   4  -9  10          1.42          1.75         1.04 o                         
   5  -9  10          0.04          0.13         1.03 o                         
   6  -9  10          0.01         -0.30         0.88 o                         
  -4  -8  10         10.06          5.51         2.75 o                         
  -3  -8  10          5.58          1.39         1.38 o                         
  -2  -8  10          5.29          5.86         1.25 o                         
  -1  -8  10          3.31          3.09         1.45 o                         
   0  -8  10          1.23          0.61         1.25 o                         
   1  -8  10          3.16          2.02         1.09 o                         
   2  -8  10          6.05          7.55         1.56 o                         
   3  -8  10          0.39         -0.97         0.97 o                         
   4  -8  10          5.35          2.72         1.10 o                         
   5  -8  10         13.75         11.76         1.64 o                         
   6  -8  10          3.38          3.94         1.34 o                         
   7  -8  10          2.32          2.64         2.53 o                         
  -5  -7  10          2.84          3.20         1.95 o                         
  -4  -7  10          0.80         -0.12         1.22 o                         
  -3  -7  10          6.41          4.85         2.36 o                         
  -2  -7  10         12.70         13.23         1.77 o                         
  -1  -7  10          7.36         10.66         1.78 o                         
   0  -7  10         43.42         40.77         3.38 o                         
   1  -7  10         28.51         28.26         2.85 o                         
   2  -7  10         40.10         36.88         3.16 o                         
   3  -7  10        156.13        148.73         7.12 o                         
   4  -7  10         11.25         10.58         1.50 o                         
   5  -7  10         54.19         51.52         3.38 o                         
   6  -7  10          1.10          1.46         0.94 o                         
   7  -7  10          0.91          2.47         1.13 o                         
  -6  -6  10          3.55          5.63         2.59 o                         
  -5  -6  10         11.85         16.99         2.88 o                         
  -4  -6  10          5.97         10.31         2.95 o                         
  -3  -6  10          4.58          7.02         1.87 o                         
  -2  -6  10         67.54         60.73         4.02 o                         
  -1  -6  10          0.35          1.04         1.26 o                         
   0  -6  10         87.82         80.22         4.57 o                         
   1  -6  10         24.81         17.10         2.32 o                         
   2  -6  10         27.01         23.49         2.10 o                         
   3  -6  10         42.77         39.59         2.67 o                         
   4  -6  10         20.62         21.39         2.04 o                         
   5  -6  10          1.60          2.43         1.37 o                         
   6  -6  10         19.39         20.64         2.54 o                         
   7  -6  10          7.55          8.86         2.26 o                         
   8  -6  10          2.43          1.31         1.80 o                         
  -7  -5  10          0.01         -2.31         2.31 o                         
  -6  -5  10         89.76         83.10         6.62 o                         
  -5  -5  10          7.20         10.99         2.10 o                         
  -4  -5  10          4.34          2.31         1.48 o                         
  -3  -5  10         10.99         10.37         2.32 o                         
  -2  -5  10         17.94         13.26         2.12 o                         
  -1  -5  10          1.09          0.76         1.04 o                         
   0  -5  10          0.20          4.80         1.26 o                         
   1  -5  10        252.13        255.57         8.88 o                         
   2  -5  10         23.76         23.22         1.90 o                         
   3  -5  10        315.14        305.79         7.67 o                         
   4  -5  10        205.52        200.47         6.20 o                         
   5  -5  10          7.14          6.63         1.60 o                         
   6  -5  10         81.79         78.83         4.91 o                         
   7  -5  10         11.17         11.56         2.01 o                         
   8  -5  10          0.24          0.98         2.20 o                         
  -8  -4  10         31.02         30.88         7.95 o                         
  -7  -4  10          1.00         -0.43         1.29 o                         
  -6  -4  10          2.54          3.22         1.43 o                         
  -5  -4  10         81.70         82.16         4.84 o                         
  -4  -4  10          6.01          5.47         1.68 o                         
  -3  -4  10        170.63        170.40         5.97 o                         
  -2  -4  10        551.10        515.08        13.92 o                         
  -1  -4  10        117.49        121.95        11.29 o                         
   0  -4  10        794.24        781.37        38.39 o                         
   1  -4  10        790.25        757.11        25.07 o                         
   2  -4  10         26.60         24.07         1.93 o                         
   3  -4  10        144.73        142.96         4.49 o                         
   4  -4  10          6.67          4.88         1.04 o                         
   5  -4  10          0.63          0.17         0.94 o                         
   6  -4  10         13.73         10.33         1.64 o                         
   7  -4  10          3.03          1.64         0.87 o                         
   8  -4  10          0.66          0.49         1.78 o                         
  -8  -3  10         12.61         14.48         3.81 o                         
  -7  -3  10          2.79          3.55         1.90 o                         
  -6  -3  10         68.31         63.29         5.18 o                         
  -5  -3  10         96.98         92.45         4.90 o                         
  -4  -3  10         12.78         14.43         2.05 o                         
  -3  -3  10         71.08         68.38         3.62 o                         
  -2  -3  10        305.58        278.27         9.95 o                         
  -1  -3  10          0.46         -0.61         0.82 o                         
   0  -3  10         75.23         70.69         6.81 o                         
   1  -3  10          0.62         -0.43         0.73 o                         
   2  -3  10          2.21          3.42         0.91 o                         
   3  -3  10          0.53          0.45         0.52 o                         
   4  -3  10         54.45         54.63         3.24 o                         
   5  -3  10         27.30         28.52         2.46 o                         
   6  -3  10         35.33         31.69         2.52 o                         
   7  -3  10         15.35         15.52         2.53 o                         
   8  -3  10          5.25          4.39         3.43 o                         
  -8  -2  10          1.15          2.20         1.67 o                         
  -7  -2  10         14.91         14.88         2.37 o                         
  -6  -2  10         14.95         14.97         2.36 o                         
  -5  -2  10          0.96          1.34         1.02 o                         
  -4  -2  10        143.51        132.65         4.37 o                         
  -3  -2  10        229.25        229.25         7.61 o                         
  -2  -2  10         22.86         18.25         1.66 o                         
  -1  -2  10        463.35        419.14        11.16 o                         
   0  -2  10        148.37        139.01         7.89 o                         
   1  -2  10        134.94        134.22         5.34 o                         
   2  -2  10        142.12        141.03         4.00 o                         
   3  -2  10          8.77          9.71         1.62 o                         
   4  -2  10          2.50          3.95         0.90 o                         
   5  -2  10          7.36          8.10         1.50 o                         
   6  -2  10          0.66          0.26         1.21 o                         
   7  -2  10          7.70          4.86         2.29 o                         
   8  -2  10         18.46         15.85         4.05 o                         
  -9  -1  10         11.47         13.24         4.74 o                         
  -8  -1  10        124.18        136.09        24.25 o                         
  -7  -1  10          3.86          4.34         1.97 o                         
  -6  -1  10        547.38        552.30        15.15 o                         
  -5  -1  10        571.20        580.52        19.28 o                         
  -4  -1  10        602.94        560.45         9.73 o                         
  -3  -1  10       1242.57       1163.47        25.63 o                         
  -2  -1  10          5.39          6.47         1.05 o                         
  -1  -1  10        303.49        240.00         9.52 o                         
   0  -1  10        283.68        260.02        12.97 o                         
   1  -1  10          0.30         -0.01         0.51 o                         
   2  -1  10         57.73         55.83         2.57 o                         
   3  -1  10          3.56          4.33         0.97 o                         
   4  -1  10          2.08          1.97         0.81 o                         
   5  -1  10          0.21          0.71         0.94 o                         
   6  -1  10          0.07         -0.19         1.19 o                         
   7  -1  10          0.08         -1.26         1.92 o                         
  -9   0  10         28.11         12.95        16.61 o                         
  -8   0  10        107.43        100.39         7.88 o                         
  -7   0  10          9.73          7.40         1.81 o                         
  -6   0  10        175.22        172.30         7.32 o                         
  -5   0  10        160.22        159.95        13.16 o                         
  -4   0  10         14.90         14.09         1.31 o                         
  -3   0  10         88.30         82.50         2.77 o                         
  -2   0  10          3.57          0.43         0.62 o                         
  -1   0  10          1.93          2.26         0.78 o                         
   0   0  10        106.66        106.21         3.46 o                         
   1   0  10          0.27          0.06         0.84 o                         
   2   0  10        185.94        190.13         4.71 o                         
   3   0  10          3.68          6.49         1.37 o                         
   4   0  10          5.43          4.29         1.42 o                         
   5   0  10          1.12          2.38         2.84 o                         
   6   0  10          1.34          2.03         1.27 o                         
   7   0  10          0.01          2.30         1.96 o                         
  -9   1  10          4.29          0.43         8.10 o                         
  -8   1  10         41.54         41.58         6.38 o                         
  -7   1  10          4.88          1.50         3.59 o                         
  -6   1  10         37.84         34.19         3.15 o                         
  -5   1  10         46.24         44.94         2.66 o                         
  -4   1  10          6.50          6.54         1.77 o                         
  -3   1  10         30.74         24.76         1.44 o                         
  -2   1  10         11.23         13.02         1.41 o                         
  -1   1  10         17.90         19.64         1.78 o                         
   0   1  10          3.15          3.74         0.56 o                         
   1   1  10          0.02         -0.29         0.97 o                         
   2   1  10         37.98         38.92         2.60 o                         
   3   1  10         71.53         70.75         4.26 o                         
   4   1  10         48.87         49.18         3.75 o                         
   5   1  10         20.33         19.71         2.44 o                         
   6   1  10          2.61          2.75         2.78 o                         
   7   1  10          3.93          2.44         2.66 o                         
 -10   2  10          4.06         -4.35        10.61 o                         
  -9   2  10         66.02         68.50        19.44 o                         
  -8   2  10         11.74         12.56         3.84 o                         
  -7   2  10         19.73         16.43         2.85 o                         
  -6   2  10         75.10         83.68         6.17 o                         
  -5   2  10          1.31          1.15         0.65 o                         
  -4   2  10        115.66        113.20         3.67 o                         
  -3   2  10         99.06         85.33         3.00 o                         
  -2   2  10        198.15        198.53         6.12 o                         
  -1   2  10         22.66         22.06         2.02 o                         
   0   2  10        261.80        258.62         6.64 o                         
   1   2  10        308.63        293.04         7.19 o                         
   2   2  10        135.80        142.12         5.05 o                         
   3   2  10        264.69        287.12         9.17 o                         
   4   2  10         68.58         74.97         4.62 o                         
   5   2  10         10.97          8.87         2.70 o                         
   6   2  10         22.45         16.02         5.75 o                         
 -10   3  10          1.97          0.59         2.17 o                         
  -9   3  10          0.00         -0.87         2.48 o                         
  -8   3  10          1.02          0.43         1.68 o                         
  -7   3  10          3.33          1.96         2.73 o                         
  -6   3  10         10.91         11.11         2.06 o                         
  -5   3  10        302.62        290.23         9.18 o                         
  -4   3  10          0.35          0.32         0.53 o                         
  -3   3  10       1052.21        990.54        14.03 o                         
  -2   3  10        493.78        476.99         9.87 o                         
  -1   3  10         12.15         13.57         1.37 o                         
   0   3  10        944.44        927.08        15.20 o                         
   1   3  10        416.12        416.77         9.06 o                         
   2   3  10        583.37        593.34        19.96 o                         
   3   3  10         13.11         13.07         1.98 o                         
   4   3  10        338.49        332.20        15.87 o                         
   5   3  10        116.01        108.27         7.14 o                         
   6   3  10        116.93        119.57        17.71 o                         
 -10   4  10          0.45          0.70         2.59 o                         
  -9   4  10        167.12        154.17        10.10 o                         
  -8   4  10         36.13         35.79         4.60 o                         
  -7   4  10         72.46         64.78         4.76 o                         
  -6   4  10        150.34        151.29         6.89 o                         
  -5   4  10         56.37         59.38         3.99 o                         
  -4   4  10         23.53         24.95         1.75 o                         
  -3   4  10          9.14          9.95         0.96 o                         
  -2   4  10         36.69         32.74         2.03 o                         
  -1   4  10        140.91        134.78         4.12 o                         
   0   4  10        104.35        108.71         4.43 o                         
   1   4  10          1.33          1.94         0.96 o                         
   2   4  10        191.07        186.56        10.09 o                         
   3   4  10        110.56        110.32         6.99 o                         
   4   4  10        159.34        161.85         8.78 o                         
   5   4  10         25.37         24.34         3.77 o                         
 -10   5  10          0.13         -7.48         9.12 o                         
  -9   5  10         42.89         36.82         9.55 o                         
  -8   5  10          2.35          0.15         1.29 o                         
  -7   5  10          3.19          2.55         1.12 o                         
  -6   5  10          5.64          6.26         1.54 o                         
  -5   5  10          5.16          4.07         1.13 o                         
  -4   5  10          0.97          1.50         1.04 o                         
  -3   5  10          1.14          2.37         1.48 o                         
  -2   5  10          8.79          4.13         1.10 o                         
  -1   5  10         22.15         25.35         2.68 o                         
   0   5  10         29.83         26.51         2.52 o                         
   1   5  10         48.98         46.63         3.55 o                         
   2   5  10         23.66         20.34         3.04 o                         
   3   5  10          4.96          6.03         2.86 o                         
   4   5  10          4.13          2.57         2.33 o                         
   5   5  10          0.63          0.68         6.37 o                         
 -10   6  10          0.01         -7.32         8.03 o                         
  -9   6  10          0.54          3.02         1.86 o                         
  -8   6  10          6.37          5.85         2.34 o                         
  -7   6  10         11.04          9.70         1.97 o                         
  -6   6  10         17.51         16.89         2.88 o                         
  -5   6  10         44.46         52.47         4.51 o                         
  -4   6  10          3.09          3.35         1.84 o                         
  -3   6  10         29.12         31.86         3.00 o                         
  -2   6  10         21.55         21.06         3.83 o                         
  -1   6  10          1.07          1.53         1.47 o                         
   0   6  10          1.19          4.05         1.76 o                         
   1   6  10          1.12          1.20         1.97 o                         
   2   6  10          2.97          2.55         4.11 o                         
   3   6  10          0.16         -0.90         2.24 o                         
   4   6  10         26.39         11.92         6.48 o                         
  -9   7  10          3.50         -0.67         1.43 o                         
  -8   7  10         19.76         19.68         3.09 o                         
  -7   7  10          4.84          8.08         2.09 o                         
  -6   7  10          0.91          0.99         1.96 o                         
  -5   7  10          8.18          8.33         3.36 o                         
  -4   7  10         10.12          8.43         1.61 o                         
  -3   7  10          2.47          3.27         0.98 o                         
  -2   7  10          1.51          1.32         1.16 o                         
  -1   7  10          0.72         -0.39         1.55 o                         
   0   7  10          0.41          0.65         1.21 o                         
   1   7  10          0.19         -1.48         1.48 o                         
   2   7  10         31.59         30.69         4.64 o                         
   3   7  10          3.01          4.65         4.73 o                         
  -9   8  10          5.41          1.77         2.23 o                         
  -8   8  10          0.20          2.49         2.01 o                         
  -7   8  10          0.11          0.28         1.38 o                         
  -6   8  10          0.27          1.38         1.57 o                         
  -5   8  10          3.28         -0.96         1.70 o                         
  -4   8  10         29.46         28.41         2.67 o                         
  -3   8  10          2.75          4.55         1.63 o                         
  -2   8  10         18.74         15.67         4.10 o                         
  -1   8  10         17.91         24.72         3.50 o                         
   0   8  10         10.38         10.37         3.22 o                         
   1   8  10         50.47         55.04         5.93 o                         
   2   8  10         14.89         17.81         5.13 o                         
  -8   9  10          0.19         11.89        10.37 o                         
  -7   9  10         31.56         42.65         4.73 o                         
  -6   9  10         16.85         14.34         4.35 o                         
  -5   9  10         62.06         65.05         5.49 o                         
  -4   9  10         32.95         44.57         4.25 o                         
  -3   9  10         71.59         71.76         5.68 o                         
  -2   9  10          0.61          1.40         2.59 o                         
  -1   9  10         14.26         10.23         3.27 o                         
   0   9  10         25.37         18.69         8.16 o                         
  -6  10  10        123.81        155.01        14.16 o                         
  -5  10  10         15.15         39.86        18.07 o                         
  -4  10  10         81.95        115.63        12.60 o                         
  -3  10  10         75.76         96.42         8.41 o                         
   0 -10  11          0.30         -0.04         1.25 o                         
   1 -10  11          2.08          2.03         1.16 o                         
   2 -10  11          0.50          1.83         1.50 o                         
   3 -10  11          7.14         10.03         2.51 o                         
   4 -10  11          0.20         -2.01         2.01 o                         
  -3  -9  11          0.01          3.37         3.48 o                         
  -2  -9  11         14.49         21.59         3.66 o                         
  -1  -9  11          0.00          0.79         1.10 o                         
   0  -9  11         18.59         21.97         2.88 o                         
   1  -9  11          3.27          4.08         1.00 o                         
   2  -9  11          3.53          2.26         1.81 o                         
   3  -9  11          0.00         -0.38         0.99 o                         
   4  -9  11          1.41          4.15         1.46 o                         
   5  -9  11          1.45          2.89         1.25 o                         
   6  -9  11          2.16          3.59         1.97 o                         
  -4  -8  11          2.96          1.41         2.44 o                         
  -3  -8  11         12.75         16.88         2.79 o                         
  -2  -8  11          0.05         -0.52         1.96 o                         
  -1  -8  11          2.50          1.40         1.45 o                         
   0  -8  11          5.12          5.97         1.39 o                         
   1  -8  11          3.56          3.42         1.78 o                         
   2  -8  11         23.56         24.84         2.67 o                         
   3  -8  11          0.89          2.52         0.95 o                         
   4  -8  11         21.33         21.20         2.55 o                         
   5  -8  11         21.75         18.70         2.20 o                         
   6  -8  11          8.27          6.49         1.64 o                         
  -5  -7  11          4.53          4.79         2.15 o                         
  -4  -7  11         18.79         19.26         3.89 o                         
  -3  -7  11         16.44         20.86         2.99 o                         
  -2  -7  11          6.49          5.86         1.37 o                         
  -1  -7  11         26.82         45.24         3.80 o                         
   0  -7  11         10.44          9.68         1.98 o                         
   1  -7  11          0.55          1.62         0.97 o                         
   2  -7  11         41.19         35.62         3.15 o                         
   3  -7  11          1.87         -0.51         1.00 o                         
   4  -7  11         40.48         40.42         3.01 o                         
   5  -7  11         32.04         29.26         2.91 o                         
   6  -7  11         23.35         23.27         2.74 o                         
   7  -7  11         18.30         20.34         3.74 o                         
  -6  -6  11          4.49          6.22         3.01 o                         
  -5  -6  11         27.67         30.85         3.50 o                         
  -4  -6  11         61.58         54.74         5.14 o                         
  -3  -6  11          2.11          0.59         2.21 o                         
  -2  -6  11        118.90        119.95         5.89 o                         
  -1  -6  11          1.51          2.47         1.12 o                         
   0  -6  11          0.02          0.73         0.97 o                         
   1  -6  11          6.99          4.39         1.02 o                         
   2  -6  11          9.62          9.30         1.57 o                         
   3  -6  11         22.33         24.94         2.29 o                         
   4  -6  11          0.59          0.30         0.83 o                         
   5  -6  11        165.92        160.60         6.95 o                         
   6  -6  11         10.19         10.94         2.25 o                         
   7  -6  11         64.56         55.96         5.81 o                         
  -6  -5  11         10.21          4.07         1.38 o                         
  -5  -5  11         10.78         13.36         2.19 o                         
  -4  -5  11         78.67         77.02         5.76 o                         
  -3  -5  11          7.34          7.92         1.35 o                         
  -2  -5  11          0.61          3.46         1.21 o                         
  -1  -5  11        177.22        173.42        10.03 o                         
   0  -5  11         40.01         45.01         3.88 o                         
   1  -5  11         96.80         90.76         5.86 o                         
   2  -5  11        538.15        534.76        26.06 o                         
   3  -5  11        100.61        104.98         4.94 o                         
   4  -5  11        257.75        258.35         9.91 o                         
   5  -5  11        198.16        198.18         8.84 o                         
   6  -5  11          0.01          0.66         1.10 o                         
   7  -5  11         14.32         12.99         2.30 o                         
  -7  -4  11          1.38          1.84         1.72 o                         
  -6  -4  11          4.67          5.39         3.05 o                         
  -5  -4  11          9.13          6.63         1.41 o                         
  -4  -4  11         94.48         94.31         6.23 o                         
  -3  -4  11         30.42         30.27         3.81 o                         
  -2  -4  11        141.67        151.96         6.76 o                         
  -1  -4  11        184.54        183.32         7.61 o                         
   0  -4  11         73.27         68.43         4.63 o                         
   1  -4  11         28.40         28.53         2.24 o                         
   2  -4  11        180.37        169.11         5.62 o                         
   3  -4  11          5.14          5.69         1.06 o                         
   4  -4  11          0.57          2.18         1.03 o                         
   5  -4  11          0.46         -0.61         0.92 o                         
   6  -4  11          0.77          0.14         0.83 o                         
   7  -4  11          0.66          2.56         1.57 o                         
  -8  -3  11          0.05         -0.30         2.64 o                         
  -7  -3  11          0.32          1.27         2.35 o                         
  -6  -3  11          6.30          9.20         3.39 o                         
  -5  -3  11         14.54         13.40         1.89 o                         
  -4  -3  11          0.70         -1.16         1.16 o                         
  -3  -3  11         39.98         40.69         2.65 o                         
  -2  -3  11        136.89        130.02         6.56 o                         
  -1  -3  11          9.83          8.91         3.21 o                         
   0  -3  11        211.60        186.07         8.59 o                         
   1  -3  11        255.42        243.95        11.71 o                         
   2  -3  11          1.83          1.50         0.64 o                         
   3  -3  11        214.45        199.07         7.17 o                         
   4  -3  11        105.73        102.20         5.25 o                         
   5  -3  11         19.13         17.51         2.07 o                         
   6  -3  11         20.56         24.10         2.95 o                         
   7  -3  11          0.28         -2.02         2.65 o                         
   8  -3  11          0.05          0.14         3.07 o                         
  -8  -2  11          0.38         -0.23         1.97 o                         
  -7  -2  11          0.04         -1.37         2.97 o                         
  -6  -2  11         67.24         69.83         5.25 o                         
  -5  -2  11         12.34         11.51         1.72 o                         
  -4  -2  11        514.80        503.13        13.63 o                         
  -3  -2  11        161.85        157.18         5.21 o                         
  -2  -2  11       1012.65        916.97        24.91 o                         
  -1  -2  11       1395.44       1323.10        35.37 o                         
   0  -2  11        277.55        253.66         8.68 o                         
   1  -2  11        953.65        875.62        25.77 o                         
   2  -2  11         42.84         45.18         2.80 o                         
   3  -2  11         66.65         63.46         3.38 o                         
   4  -2  11         95.58         91.07         4.44 o                         
   5  -2  11          0.57          0.32         1.19 o                         
   6  -2  11          4.17          0.85         1.61 o                         
   7  -2  11          0.00          1.87         1.54 o                         
  -8  -1  11          0.40          1.55         2.08 o                         
  -7  -1  11         64.92         64.25         5.89 o                         
  -6  -1  11         50.50         49.41         6.54 o                         
  -5  -1  11         30.80         33.47         2.75 o                         
  -4  -1  11        259.17        245.33         6.47 o                         
  -3  -1  11        123.12        116.89         6.37 o                         
  -2  -1  11        189.53        168.00         6.72 o                         
  -1  -1  11        237.99        232.80         8.14 o                         
   0  -1  11          3.19          6.27         1.25 o                         
   1  -1  11         32.04         33.57         2.05 o                         
   2  -1  11          0.11         -0.65         0.80 o                         
   3  -1  11          4.98          2.88         1.02 o                         
   4  -1  11         23.41         29.58         3.06 o                         
   5  -1  11          0.97          0.66         1.40 o                         
   6  -1  11          9.80          7.34         1.57 o                         
   7  -1  11          0.23          0.10         1.39 o                         
  -9   0  11          2.64          3.05        10.35 o                         
  -8   0  11          1.50          0.84         1.99 o                         
  -7   0  11         11.25         12.53         3.04 o                         
  -6   0  11         44.44         43.02         5.61 o                         
  -5   0  11          4.67          4.68         1.45 o                         
  -4   0  11        120.36        108.36         5.34 o                         
  -3   0  11         38.64         39.78         1.92 o                         
  -2   0  11         32.45         23.98         2.16 o                         
  -1   0  11         86.19         70.25         3.55 o                         
   0   0  11          0.52         10.39         2.03 o                         
   1   0  11          2.71          2.17         1.03 o                         
   2   0  11          4.23          4.32         1.28 o                         
   3   0  11          0.32          0.50         1.45 o                         
   4   0  11          0.41          0.20         1.14 o                         
   5   0  11         32.57         34.66         3.34 o                         
   6   0  11         11.67         10.87         2.02 o                         
   7   0  11         36.58         37.88         6.91 o                         
  -9   1  11          7.73          4.44         2.77 o                         
  -8   1  11         39.72         37.59         5.29 o                         
  -7   1  11        106.72        107.74         7.78 o                         
  -6   1  11          5.81          3.43         2.76 o                         
  -5   1  11        146.17        129.14         5.56 o                         
  -4   1  11         52.09         48.78         2.64 o                         
  -3   1  11         18.38         12.94         1.11 o                         
  -2   1  11        183.87        176.33         5.61 o                         
  -1   1  11         21.16         16.32         1.71 o                         
   0   1  11        195.89        193.97         6.32 o                         
   1   1  11        104.03         99.62         4.09 o                         
   2   1  11        190.50        189.07         5.87 o                         
   3   1  11          0.09         -0.52         0.91 o                         
   4   1  11        111.39        114.41         5.96 o                         
   5   1  11        123.49        125.22         8.94 o                         
   6   1  11         44.16         44.48         4.63 o                         
   7   1  11         26.98          9.09         5.96 o                         
  -9   2  11          0.00         -0.92         8.84 o                         
  -8   2  11         39.20         47.62        10.50 o                         
  -7   2  11         24.57         26.49         3.71 o                         
  -6   2  11          0.56          0.25         2.07 o                         
  -5   2  11          0.21          0.09         0.53 o                         
  -4   2  11          0.19         -0.32         0.67 o                         
  -3   2  11         24.53         24.62         1.72 o                         
  -2   2  11         31.28         35.52         2.40 o                         
  -1   2  11        795.89        754.18        17.31 o                         
   0   2  11          7.49          7.19         1.23 o                         
   1   2  11        645.16        642.98        11.86 o                         
   2   2  11        287.21        287.97         9.11 o                         
   3   2  11          9.02          9.19         1.73 o                         
   4   2  11        327.87        345.67        10.92 o                         
   5   2  11         95.10         98.72         7.00 o                         
   6   2  11        162.43        148.30        11.24 o                         
 -10   3  11          8.41          5.01         3.59 o                         
  -9   3  11          0.01         -1.54         1.54 o                         
  -8   3  11          0.57          1.03         1.36 o                         
  -7   3  11        126.84        120.38         8.09 o                         
  -6   3  11          0.62          0.35         0.79 o                         
  -5   3  11        576.20        528.40        11.36 o                         
  -4   3  11        142.75        146.27         4.77 o                         
  -3   3  11         86.27         73.65         2.94 o                         
  -2   3  11        205.51        210.03         6.24 o                         
  -1   3  11         94.36         95.48         4.24 o                         
   0   3  11          0.98          1.34         0.81 o                         
   1   3  11          0.34          0.02         1.11 o                         
   2   3  11         74.75         76.70         4.72 o                         
   3   3  11         58.67         60.74         4.32 o                         
   4   3  11         55.53         59.70         5.24 o                         
   5   3  11          4.12          6.32         1.87 o                         
   6   3  11         49.41         27.70        11.48 o                         
 -10   4  11         16.00         22.59         7.54 o                         
  -9   4  11         10.51          8.05         4.33 o                         
  -8   4  11          5.35          5.29         3.59 o                         
  -7   4  11        125.70        109.14         7.72 o                         
  -6   4  11          2.83          3.32         1.89 o                         
  -5   4  11         77.12         67.86         5.48 o                         
  -4   4  11         23.94         22.79         2.46 o                         
  -3   4  11          5.45          5.61         0.95 o                         
  -2   4  11         37.63         40.00         2.44 o                         
  -1   4  11          9.55         11.86         1.59 o                         
   0   4  11          1.90          1.31         0.82 o                         
   1   4  11          0.00          1.59         0.91 o                         
   2   4  11         13.17         14.60         2.88 o                         
   3   4  11         11.89         11.98         2.57 o                         
   4   4  11         10.04          4.27         3.80 o                         
  -9   5  11          0.81          8.36         3.24 o                         
  -8   5  11          7.22          4.74         2.52 o                         
  -7   5  11          4.64          4.45         1.46 o                         
  -6   5  11          3.10          2.22         1.11 o                         
  -5   5  11          8.72          7.28         2.40 o                         
  -4   5  11         29.27         32.12         3.30 o                         
  -3   5  11         22.17         23.05         2.12 o                         
  -2   5  11         14.02         15.71         2.84 o                         
  -1   5  11         28.09         27.75         2.82 o                         
   0   5  11          8.96          6.55         2.85 o                         
   1   5  11         18.64         19.49         3.29 o                         
   2   5  11         12.24          8.27         2.51 o                         
   3   5  11          3.60          4.61         2.35 o                         
   4   5  11          0.61         -0.41         1.39 o                         
  -9   6  11          3.70          6.44         4.26 o                         
  -8   6  11          0.36          0.04         1.50 o                         
  -7   6  11          3.86          3.00         1.37 o                         
  -6   6  11         35.91         41.84         4.17 o                         
  -5   6  11         17.28         16.91         2.58 o                         
  -4   6  11         33.92         30.50         3.96 o                         
  -3   6  11          7.07          8.83         1.77 o                         
  -2   6  11          3.80          3.64         2.59 o                         
  -1   6  11          1.71          2.51         1.72 o                         
   0   6  11          2.45          1.93         1.46 o                         
   1   6  11          0.45          3.06         2.74 o                         
   2   6  11          4.74          0.62         2.41 o                         
   3   6  11          0.95         -1.58         2.49 o                         
  -9   7  11          3.15          5.29         6.91 o                         
  -8   7  11         26.99         29.54         3.86 o                         
  -7   7  11         13.35         21.22         3.30 o                         
  -6   7  11         14.94         14.12         2.47 o                         
  -5   7  11          9.19          9.47         2.09 o                         
  -4   7  11          5.59          5.42         1.42 o                         
  -3   7  11          2.88          3.11         1.60 o                         
  -2   7  11          0.01          1.42         2.40 o                         
  -1   7  11         11.44          7.26         2.62 o                         
   0   7  11         26.13         22.32         3.78 o                         
   1   7  11          5.32          8.77         2.71 o                         
   2   7  11          0.30         -1.62         1.62 o                         
  -8   8  11         15.25         15.22         3.69 o                         
  -7   8  11          8.19          5.24         2.80 o                         
  -6   8  11          0.19          2.32         1.52 o                         
  -5   8  11         44.18         51.25         4.88 o                         
  -4   8  11          1.61          2.16         3.43 o                         
  -3   8  11         73.12         83.00         5.79 o                         
  -2   8  11         43.40         46.56         4.93 o                         
  -1   8  11        100.08         89.61         7.14 o                         
   0   8  11         21.10         24.00         4.56 o                         
   1   8  11         51.97         51.27        13.71 o                         
  -7   9  11          0.07          0.79         3.16 o                         
  -6   9  11          4.30          6.86         1.84 o                         
  -5   9  11          5.01          8.88         3.31 o                         
  -4   9  11         87.95         85.36         7.95 o                         
  -3   9  11          2.45          8.09         2.20 o                         
  -2   9  11        178.45        209.08        11.65 o                         
  -1   9  11         22.64         18.28         4.77 o                         
   0   9  11         34.34         37.17        12.27 o                         
  -3  10  11         16.70         15.29         4.82 o                         
   0 -10  12         16.05         19.75         3.91 o                         
  -2  -9  12         11.86         18.53         5.52 o                         
  -1  -9  12         23.49         30.57         3.11 o                         
   0  -9  12          0.37          4.32         1.65 o                         
   1  -9  12          8.06         10.98         2.00 o                         
   2  -9  12          0.57          4.15         1.54 o                         
   3  -9  12          0.01          6.95         1.70 o                         
   4  -9  12          4.63          5.50         1.88 o                         
   5  -9  12          0.31         -0.24         2.20 o                         
  -3  -8  12         39.21         50.96         5.50 o                         
  -2  -8  12         10.26         13.12         2.89 o                         
  -1  -8  12          0.25         -0.07         1.09 o                         
   0  -8  12         11.79         16.23         2.53 o                         
   1  -8  12         38.95         48.73         5.82 o                         
   2  -8  12          1.52          0.80         1.30 o                         
   3  -8  12         10.44         19.46         2.51 o                         
   4  -8  12          7.11          7.04         1.77 o                         
   5  -8  12          0.13          1.01         1.24 o                         
   6  -8  12         16.70         14.40         2.85 o                         
  -5  -7  12        139.80        148.74        12.38 o                         
  -4  -7  12         20.48         23.15         3.58 o                         
  -3  -7  12        108.80        154.07         9.58 o                         
  -2  -7  12          2.62          2.91         1.10 o                         
  -1  -7  12         10.10         10.88         2.43 o                         
   0  -7  12         67.44         74.29         5.70 o                         
   1  -7  12          2.30          2.91         1.45 o                         
   2  -7  12         34.53         41.06         3.42 o                         
   3  -7  12          0.16          0.48         1.20 o                         
   4  -7  12          1.27          0.62         2.17 o                         
   5  -7  12          0.02         -0.22         0.80 o                         
   6  -7  12          0.02          0.66         2.16 o                         
  -6  -6  12         39.08         30.29         7.43 o                         
  -5  -6  12         78.64         88.97         6.21 o                         
  -4  -6  12         48.91         57.27         5.42 o                         
  -3  -6  12         71.86         93.77         6.72 o                         
  -2  -6  12         44.30         38.02         3.95 o                         
  -1  -6  12          7.07          7.30         1.57 o                         
   0  -6  12         68.30         89.32         6.09 o                         
   1  -6  12         17.45         17.31         2.09 o                         
   2  -6  12          0.08         -0.93         0.93 o                         
   3  -6  12        107.63        114.22         6.98 o                         
   4  -6  12         50.41         53.07         4.53 o                         
   5  -6  12         15.55         12.84         2.18 o                         
   6  -6  12        174.71        161.34         8.57 o                         
   7  -6  12         34.29         30.13         4.37 o                         
  -6  -5  12          4.38          2.59         1.48 o                         
  -5  -5  12          6.24          4.17         1.54 o                         
  -4  -5  12         29.22         31.53         3.48 o                         
  -3  -5  12          2.73          2.06         0.90 o                         
  -2  -5  12          1.27          1.16         1.61 o                         
  -1  -5  12          6.48          6.71         1.50 o                         
   0  -5  12        206.38        218.86        15.59 o                         
   1  -5  12         54.30         51.32         3.62 o                         
   2  -5  12         52.36         52.54         3.52 o                         
   3  -5  12         96.69         94.64         4.79 o                         
   4  -5  12         88.63         78.77         5.43 o                         
   5  -5  12          3.27          5.42         2.36 o                         
   6  -5  12         41.93         43.11         4.27 o                         
   7  -5  12          3.11          3.62         2.04 o                         
  -7  -4  12          3.02          2.93         2.23 o                         
  -6  -4  12          0.86          3.77         1.94 o                         
  -5  -4  12          4.57          4.51         1.27 o                         
  -4  -4  12          0.25          1.73         1.19 o                         
  -3  -4  12          2.37          3.12         0.93 o                         
  -2  -4  12         25.93         22.92         2.76 o                         
  -1  -4  12         39.42         42.26         4.22 o                         
   0  -4  12          5.52         11.22         3.07 o                         
   1  -4  12          7.81          6.83         1.74 o                         
   2  -4  12        200.16        194.18         8.31 o                         
   3  -4  12         46.65         50.08         3.95 o                         
   4  -4  12         58.03         61.05         5.03 o                         
   5  -4  12        112.60        121.57         6.87 o                         
   6  -4  12         22.37         22.96         3.43 o                         
   7  -4  12         38.72         36.40         4.33 o                         
  -8  -3  12          0.85          1.09         2.64 o                         
  -7  -3  12          1.28          3.20         1.70 o                         
  -6  -3  12          1.92          2.85         1.68 o                         
  -5  -3  12         18.98         22.90         2.73 o                         
  -4  -3  12          2.38          3.83         1.54 o                         
  -3  -3  12          0.44          4.70         1.55 o                         
  -2  -3  12        194.81        194.18         9.33 o                         
  -1  -3  12          0.62          0.81         1.09 o                         
   0  -3  12        660.06        621.93        33.10 o                         
   1  -3  12        332.77        298.55        11.54 o                         
   2  -3  12        382.67        353.74         9.17 o                         
   3  -3  12        703.52        664.11        16.46 o                         
   4  -3  12          8.12          4.92         2.33 o                         
   5  -3  12        233.76        236.62        10.74 o                         
   6  -3  12         33.28         33.66         3.65 o                         
   7  -3  12         10.97         11.24         2.85 o                         
  -8  -2  12          5.36          5.53         3.86 o                         
  -7  -2  12          0.06         -0.98         1.19 o                         
  -6  -2  12          0.07          1.31         1.16 o                         
  -5  -2  12         16.10         16.13         2.13 o                         
  -4  -2  12         12.24         12.03         1.55 o                         
  -3  -2  12        158.18        152.90         6.02 o                         
  -2  -2  12        142.66        133.25         6.32 o                         
  -1  -2  12          3.13          3.59         1.32 o                         
   0  -2  12        267.26        237.71        11.47 o                         
   1  -2  12        155.26        150.18         5.17 o                         
   2  -2  12         95.45         90.10         4.17 o                         
   3  -2  12         92.60         93.23         4.79 o                         
   4  -2  12          0.17          0.73         1.10 o                         
   5  -2  12         10.82          8.04         1.62 o                         
   6  -2  12          0.95          2.10         1.12 o                         
   7  -2  12          2.16          4.53         2.50 o                         
  -8  -1  12          1.61          1.31         1.19 o                         
  -7  -1  12          1.87          2.12         1.07 o                         
  -6  -1  12         12.11          9.30         1.93 o                         
  -5  -1  12          2.74          2.20         1.33 o                         
  -4  -1  12          3.93          6.29         1.04 o                         
  -3  -1  12          0.94          2.07         1.14 o                         
  -2  -1  12        121.71        106.11         4.58 o                         
  -1  -1  12          0.20          0.88         1.13 o                         
   0  -1  12        108.08         91.30         3.64 o                         
   1  -1  12         28.02         27.33         1.90 o                         
   2  -1  12          4.64          2.37         1.23 o                         
   3  -1  12         25.64         27.10         2.93 o                         
   4  -1  12          0.03          0.68         1.39 o                         
   5  -1  12          0.22          0.95         1.10 o                         
   6  -1  12          3.08          3.77         1.19 o                         
   7  -1  12          3.31         -0.71         1.99 o                         
  -9   0  12          0.98         -1.36         3.54 o                         
  -8   0  12         35.53         38.56         7.84 o                         
  -7   0  12          4.47          5.54         2.07 o                         
  -6   0  12        112.13        105.53         6.13 o                         
  -5   0  12         74.46         63.69         5.54 o                         
  -4   0  12         83.64         76.35         3.83 o                         
  -3   0  12        238.69        196.53         5.95 o                         
  -2   0  12          0.07          1.18         0.80 o                         
  -1   0  12         89.92         77.22         3.93 o                         
   0   0  12         62.11         81.49         4.31 o                         
   1   0  12          4.72          5.29         1.21 o                         
   2   0  12         90.47         94.85         4.65 o                         
   3   0  12         45.69         43.34         4.67 o                         
   4   0  12         87.91        100.20         6.07 o                         
   5   0  12         44.48         45.80         4.18 o                         
   6   0  12         67.59         74.14         6.49 o                         
  -9   1  12         42.07         43.29         8.19 o                         
  -8   1  12          0.05         -1.12         2.30 o                         
  -7   1  12         66.06         71.86         6.40 o                         
  -6   1  12         36.86         26.50         7.40 o                         
  -5   1  12          1.35          0.67         0.73 o                         
  -4   1  12         46.78         32.31         2.42 o                         
  -3   1  12         38.73         39.71         2.27 o                         
  -2   1  12          0.38          0.22         0.84 o                         
  -1   1  12          3.53          6.94         1.47 o                         
   0   1  12          3.95          3.29         0.85 o                         
   1   1  12        105.54         97.86         4.47 o                         
   2   1  12         18.93         21.75         2.58 o                         
   3   1  12        445.06        452.89        13.35 o                         
   4   1  12         12.53          8.84         2.67 o                         
   5   1  12        110.80        111.46         6.69 o                         
   6   1  12         94.94         93.48         7.49 o                         
  -9   2  12         20.60         15.24         5.84 o                         
  -8   2  12          2.38          3.05         2.06 o                         
  -7   2  12          0.33         -1.47         2.63 o                         
  -6   2  12         22.17         16.99         3.08 o                         
  -5   2  12          0.20         -0.74         0.98 o                         
  -4   2  12          0.77          3.28         0.65 o                         
  -3   2  12        429.11        344.12         7.59 o                         
  -2   2  12          1.51          2.97         1.32 o                         
  -1   2  12        742.32        679.13        19.30 o                         
   0   2  12        133.60        147.17         5.65 o                         
   1   2  12          9.84          9.80         1.62 o                         
   2   2  12         44.55         45.01         5.24 o                         
   3   2  12         62.07         65.03         5.95 o                         
   4   2  12         16.39         16.18         3.17 o                         
   5   2  12          1.51          2.43         1.48 o                         
  -9   3  12          9.38          8.59         2.63 o                         
  -8   3  12         55.70         56.98         6.04 o                         
  -7   3  12          7.11          7.82         2.31 o                         
  -6   3  12         39.97         45.09         6.87 o                         
  -5   3  12         64.68         51.96         4.04 o                         
  -4   3  12          0.22          0.26         0.51 o                         
  -3   3  12        266.42        225.49         7.88 o                         
  -2   3  12         13.11          9.77         2.44 o                         
  -1   3  12         23.31         18.65         2.49 o                         
   0   3  12         16.54         18.65         1.85 o                         
   1   3  12         32.81         36.40         2.74 o                         
   2   3  12         14.00         14.76         2.38 o                         
   3   3  12          1.51          3.35         1.72 o                         
   4   3  12          0.35          0.64         2.92 o                         
  -9   4  12          0.13          1.99         3.97 o                         
  -8   4  12         15.56         14.65         4.31 o                         
  -7   4  12          2.61          0.80         3.14 o                         
  -6   4  12         57.75         52.50         5.21 o                         
  -5   4  12          0.00         -0.17         1.15 o                         
  -4   4  12         31.16         33.18         3.29 o                         
  -3   4  12          8.18          9.04         1.10 o                         
  -2   4  12         22.76         26.31         2.22 o                         
  -1   4  12          9.76          9.50         1.60 o                         
   0   4  12         18.97         16.35         2.70 o                         
   1   4  12          2.52          0.42         0.95 o                         
   2   4  12          0.13         -0.55         1.44 o                         
   3   4  12          5.33          4.47         1.36 o                         
   4   4  12          3.87          5.17         3.18 o                         
  -9   5  12          0.71         -1.67         4.60 o                         
  -8   5  12          0.37         -1.60         2.19 o                         
  -7   5  12         10.35         11.97         3.91 o                         
  -6   5  12          2.42          1.46         2.55 o                         
  -5   5  12          7.15          6.92         1.79 o                         
  -4   5  12          0.20          1.20         1.16 o                         
  -3   5  12         12.21          9.13         2.60 o                         
  -2   5  12         48.56         52.53         3.84 o                         
  -1   5  12         17.63         16.39         2.45 o                         
   0   5  12         16.20         14.43         2.10 o                         
   1   5  12          1.02          5.36         2.17 o                         
   2   5  12          1.23          0.26         1.26 o                         
   3   5  12          0.09          0.65         3.43 o                         
   4   5  12          0.07          1.80         2.26 o                         
  -9   6  12          3.71          3.95        10.84 o                         
  -8   6  12          1.93          3.28         1.76 o                         
  -7   6  12         13.72         14.78         2.68 o                         
  -6   6  12         21.06         23.88         3.33 o                         
  -5   6  12         14.77         22.12         2.90 o                         
  -4   6  12         74.17         77.10         5.45 o                         
  -3   6  12         22.19         32.86         3.93 o                         
  -2   6  12          8.51          4.06         1.57 o                         
  -1   6  12          4.75          5.30         1.61 o                         
   0   6  12          9.81         11.26         2.24 o                         
   1   6  12          4.39          3.97         4.96 o                         
   2   6  12          0.20          3.52         3.38 o                         
  -8   7  12         14.90         15.10         2.83 o                         
  -7   7  12         88.39         85.00         6.33 o                         
  -6   7  12         40.15         39.66         4.18 o                         
  -5   7  12          5.04          8.88         2.05 o                         
  -4   7  12         10.90         13.60         3.11 o                         
  -3   7  12         35.67         32.92         4.03 o                         
  -2   7  12          0.60         -1.73         2.71 o                         
  -1   7  12         60.08         68.43         5.80 o                         
   0   7  12         12.02         11.80         3.63 o                         
   1   7  12         59.44         63.51         6.65 o                         
   2   7  12         48.22         57.72        11.13 o                         
  -8   8  12          4.92          2.91         2.18 o                         
  -7   8  12         58.55         68.95         6.12 o                         
  -6   8  12          0.31          0.66         1.68 o                         
  -5   8  12          6.79          6.25         4.85 o                         
  -4   8  12          1.26          4.21         2.60 o                         
  -3   8  12          3.89          0.66         1.20 o                         
  -2   8  12         30.06         23.68         4.76 o                         
  -1   8  12         17.18         20.30         3.51 o                         
   0   8  12        122.55        120.80        11.81 o                         
  -5   9  12          0.14          1.95        12.31 o                         
  -4   9  12         27.28         46.25         6.14 o                         
  -3   9  12         47.09         50.95         5.85 o                         
  -2   9  12          6.69         10.34         2.88 o                         
  -1   9  12         74.27         96.87        22.64 o                         
  -1  -9  13         49.49         67.01         7.06 o                         
   0  -9  13          0.01          0.07         1.23 o                         
   1  -9  13         22.60         25.52         3.01 o                         
   2  -9  13          7.31          7.72         1.65 o                         
   3  -9  13          4.54          5.45         1.32 o                         
   4  -9  13          0.80          2.34         2.34 o                         
  -3  -8  13        155.35        191.65        13.14 o                         
  -2  -8  13          0.42          3.91         1.65 o                         
  -1  -8  13        207.84        258.07        11.93 o                         
   0  -8  13         34.55         43.43         4.79 o                         
   1  -8  13         60.41         81.96         5.49 o                         
   2  -8  13          0.17         -0.34         1.02 o                         
   3  -8  13          0.12          1.29         1.01 o                         
   4  -8  13         20.18         17.69         4.35 o                         
   5  -8  13          0.84         -1.29         1.66 o                         
  -5  -7  13         20.14         15.51         5.52 o                         
  -4  -7  13          0.31         -1.64         2.03 o                         
  -3  -7  13         51.10         60.86         5.91 o                         
  -2  -7  13        109.66        120.71         6.57 o                         
  -1  -7  13         75.86         87.18         6.43 o                         
   0  -7  13         23.76         28.73         3.59 o                         
   1  -7  13         35.14         39.92         3.74 o                         
   2  -7  13         45.47         43.24         4.32 o                         
   3  -7  13          3.50          4.11         1.04 o                         
   4  -7  13         13.21         16.40         2.79 o                         
   5  -7  13         15.78         12.44         2.48 o                         
   6  -7  13          0.09         -1.99         1.99 o                         
  -6  -6  13         19.16         14.04         5.66 o                         
  -5  -6  13          2.18          4.13         3.19 o                         
  -4  -6  13          6.82          7.88         2.05 o                         
  -3  -6  13          6.06          3.95         1.62 o                         
  -2  -6  13          0.12          0.40         1.66 o                         
  -1  -6  13         17.47         17.48         3.22 o                         
   0  -6  13         45.73         51.04         4.65 o                         
   1  -6  13          1.92          1.06         1.24 o                         
   2  -6  13          6.20          5.35         1.27 o                         
   3  -6  13          2.21          4.24         1.59 o                         
   4  -6  13        104.29         91.14         6.10 o                         
   5  -6  13         25.28         21.42         3.11 o                         
   6  -6  13          0.30          1.31         1.38 o                         
  -6  -5  13          7.79          6.38         3.95 o                         
  -5  -5  13          6.29          9.06         2.08 o                         
  -4  -5  13          3.74          2.99         1.26 o                         
  -3  -5  13         17.32         17.45         2.84 o                         
  -2  -5  13          4.71          0.65         1.08 o                         
  -1  -5  13          1.09          0.83         3.27 o                         
   0  -5  13          2.02          2.41         1.07 o                         
   1  -5  13         23.79         23.36         2.42 o                         
   2  -5  13         19.79         20.72         2.55 o                         
   3  -5  13         12.49         15.63         2.34 o                         
   4  -5  13         17.77         16.67         2.61 o                         
   5  -5  13          7.99          8.88         1.88 o                         
   6  -5  13         74.00         74.34         7.45 o                         
   7  -5  13         34.93         30.15         7.02 o                         
  -7  -4  13          3.06          2.74         1.99 o                         
  -6  -4  13          4.43          3.98         1.91 o                         
  -5  -4  13         26.78         25.32         2.97 o                         
  -4  -4  13          0.86          1.30         1.09 o                         
  -3  -4  13          0.61          0.76         1.26 o                         
  -2  -4  13          5.52          6.65         1.50 o                         
  -1  -4  13         29.93         33.01         4.09 o                         
   0  -4  13          3.71          2.17         1.57 o                         
   1  -4  13          1.93          1.31         0.93 o                         
   2  -4  13        155.36        140.27         8.17 o                         
   3  -4  13         13.36         14.50         1.96 o                         
   4  -4  13        238.73        224.10         9.38 o                         
   5  -4  13        143.89        146.54        10.42 o                         
   6  -4  13         50.39         42.98         4.84 o                         
   7  -4  13        149.25        134.01        10.22 o                         
  -7  -3  13         55.40         55.39         5.35 o                         
  -6  -3  13         52.98         56.47         5.04 o                         
  -5  -3  13         19.75         20.62         3.27 o                         
  -4  -3  13          6.48          4.24         1.74 o                         
  -3  -3  13          1.80          0.72         0.80 o                         
  -2  -3  13          1.52         -0.22         1.22 o                         
  -1  -3  13         46.84         47.46         3.95 o                         
   0  -3  13         40.90         44.22         4.42 o                         
   1  -3  13        109.43         97.96         5.44 o                         
   2  -3  13        145.03        134.09         5.52 o                         
   3  -3  13          2.58          2.72         1.54 o                         
   4  -3  13        120.23        131.71         7.02 o                         
   5  -3  13         68.58         61.76         4.86 o                         
   6  -3  13         16.87         18.51         3.10 o                         
   7  -3  13         24.49         20.82         5.61 o                         
  -7  -2  13         13.79         12.12         4.48 o                         
  -6  -2  13         14.37         15.96         2.77 o                         
  -5  -2  13         10.46          9.71         2.26 o                         
  -4  -2  13          0.42          0.89         1.69 o                         
  -3  -2  13         11.70         11.94         2.04 o                         
  -2  -2  13          2.35          2.44         1.79 o                         
  -1  -2  13          0.00         -0.24         1.19 o                         
   0  -2  13         18.65         18.33         2.43 o                         
   1  -2  13          7.14          4.32         1.30 o                         
   2  -2  13         74.32         69.94         4.49 o                         
   3  -2  13          2.28          0.01         0.92 o                         
   4  -2  13         32.14         30.60         3.52 o                         
   5  -2  13          7.01          7.36         1.91 o                         
   6  -2  13          1.00          0.66         1.39 o                         
  -8  -1  13          2.93          1.45         2.10 o                         
  -7  -1  13          1.07          0.78         1.81 o                         
  -6  -1  13         18.57         14.67         3.34 o                         
  -5  -1  13          1.93          1.79         1.21 o                         
  -4  -1  13        169.34        153.93         5.99 o                         
  -3  -1  13         16.42         18.30         2.39 o                         
  -2  -1  13        221.87        194.34         6.64 o                         
  -1  -1  13        145.50        125.32         5.41 o                         
   0  -1  13         53.07         43.20         2.57 o                         
   1  -1  13        137.44        112.39         5.08 o                         
   2  -1  13          2.18          2.83         1.61 o                         
   3  -1  13         12.19         10.92         2.87 o                         
   4  -1  13         16.10         18.58         2.82 o                         
   5  -1  13          5.64          5.18         1.21 o                         
   6  -1  13         17.39         17.39         2.85 o                         
  -8   0  13          0.00         -1.18         1.45 o                         
  -7   0  13         25.91         25.29         3.96 o                         
  -6   0  13          6.35          8.05         2.71 o                         
  -5   0  13        169.27        158.72         9.19 o                         
  -4   0  13          0.21          2.10         0.89 o                         
  -3   0  13         73.66         70.20         5.26 o                         
  -2   0  13         34.28         19.53         2.00 o                         
  -1   0  13         13.73         13.62         1.82 o                         
   0   0  13         24.47         36.86         3.07 o                         
   1   0  13         16.83         19.08         2.01 o                         
   2   0  13          2.48          1.10         2.00 o                         
   3   0  13          0.88         -0.26         1.01 o                         
   4   0  13          7.48          5.99         2.04 o                         
   5   0  13         64.40         65.56         5.13 o                         
   6   0  13          1.79          0.34         4.69 o                         
  -9   1  13          0.31          0.65         3.13 o                         
  -8   1  13         15.03          9.44         6.97 o                         
  -7   1  13         18.88         20.20         3.89 o                         
  -6   1  13         22.42         23.32         3.74 o                         
  -5   1  13         18.69         19.58         3.17 o                         
  -4   1  13         14.65          9.33         1.42 o                         
  -3   1  13          7.68          6.22         1.11 o                         
  -2   1  13         26.94         17.38         1.92 o                         
  -1   1  13         25.42         14.14         1.67 o                         
   0   1  13          4.58          6.95         1.87 o                         
   1   1  13        498.30        460.48        10.98 o                         
   2   1  13          0.18          0.45         1.12 o                         
   3   1  13        232.30        236.73         9.62 o                         
   4   1  13         29.25         28.57         3.15 o                         
   5   1  13          6.50          3.13         1.41 o                         
  -9   2  13          0.40          1.73         1.68 o                         
  -8   2  13          1.02          1.03         2.69 o                         
  -7   2  13          0.00         -0.79         2.19 o                         
  -6   2  13         79.17         67.92         6.47 o                         
  -5   2  13         23.82         21.18         2.51 o                         
  -4   2  13        174.72        144.32         5.33 o                         
  -3   2  13          7.92          9.33         1.40 o                         
  -2   2  13         15.67          7.62         1.10 o                         
  -1   2  13        117.98         94.14         4.51 o                         
   0   2  13         12.79         10.49         1.63 o                         
   1   2  13        154.06        140.36         5.70 o                         
   2   2  13          0.88         -0.25         1.74 o                         
   3   2  13          0.00          1.64         2.94 o                         
   4   2  13          0.16         -1.28         1.28 o                         
   5   2  13         12.18         13.26         2.60 o                         
  -9   3  13          5.81          7.63         2.58 o                         
  -8   3  13          2.30          1.26         1.51 o                         
  -7   3  13         10.14          6.33         2.05 o                         
  -6   3  13          0.72          1.13         1.44 o                         
  -5   3  13          1.93          4.22         1.27 o                         
  -4   3  13         49.93         39.10         3.95 o                         
  -3   3  13         21.18         17.59         1.77 o                         
  -2   3  13         83.21         76.12         3.95 o                         
  -1   3  13          4.32          3.49         1.66 o                         
   0   3  13         48.36         47.70         3.31 o                         
   1   3  13          1.51          1.34         1.65 o                         
   2   3  13         15.34         14.29         2.71 o                         
   3   3  13          0.75          0.24         1.43 o                         
   4   3  13          0.68          0.55         2.19 o                         
  -9   4  13          7.97         12.45         9.06 o                         
  -8   4  13         29.67         24.53         5.50 o                         
  -7   4  13          4.71          2.98         5.51 o                         
  -6   4  13         10.20          5.62         9.13 o                         
  -5   4  13          1.23          0.36         0.90 o                         
  -4   4  13          1.68          4.91         2.18 o                         
  -3   4  13         27.28         27.10         2.03 o                         
  -2   4  13          9.62          8.29         1.31 o                         
  -1   4  13          8.86         12.16         1.69 o                         
   0   4  13          0.61          1.31         1.07 o                         
   1   4  13          5.15          5.41         1.54 o                         
   2   4  13         17.83         18.31         3.20 o                         
   3   4  13          4.84          4.23         1.61 o                         
   4   4  13          2.29          2.26         2.67 o                         
  -9   5  13          0.37          1.03         2.01 o                         
  -8   5  13          0.06          1.60         6.20 o                         
  -7   5  13          1.61          1.34         4.34 o                         
  -6   5  13         12.59         13.03         2.48 o                         
  -5   5  13         36.44         35.73         3.83 o                         
  -4   5  13         15.93         16.11         2.11 o                         
  -3   5  13         33.33         35.21         3.29 o                         
  -2   5  13         50.51         56.16         4.27 o                         
  -1   5  13         11.94         15.38         3.99 o                         
   0   5  13         56.77         53.37         4.15 o                         
   1   5  13         11.98         13.17         4.24 o                         
   2   5  13          0.48          2.17         1.48 o                         
   3   5  13          2.86          1.03         2.26 o                         
  -8   6  13         19.85         17.11         3.76 o                         
  -7   6  13         53.60         61.54         6.61 o                         
  -6   6  13         14.93         14.97         2.56 o                         
  -5   6  13        233.72        257.51        10.86 o                         
  -4   6  13         30.23         28.55         4.41 o                         
  -3   6  13        139.00        148.30         8.57 o                         
  -2   6  13         40.64         45.76         3.95 o                         
  -1   6  13          1.13          0.37         1.15 o                         
   0   6  13          2.55          2.30         2.92 o                         
   1   6  13         47.56         46.24         5.40 o                         
   2   6  13          0.17          2.18         2.83 o                         
  -8   7  13          0.72          5.28         3.05 o                         
  -7   7  13         77.93         76.73         6.15 o                         
  -6   7  13         12.64         12.27         3.39 o                         
  -5   7  13        147.37        155.92        10.42 o                         
  -4   7  13          8.95         11.76         2.92 o                         
  -3   7  13         48.65         64.79         5.73 o                         
  -2   7  13          0.17          1.12         1.79 o                         
  -1   7  13          7.22          8.81         2.71 o                         
   0   7  13          2.54          1.12         2.84 o                         
  -7   8  13          4.36          2.85         1.32 o                         
  -6   8  13          0.50          1.20         1.39 o                         
  -5   8  13          1.90          4.05         2.06 o                         
  -4   8  13          0.35          1.13         2.32 o                         
  -3   8  13          3.44          5.75         2.23 o                         
  -2   8  13          7.96         13.37         3.68 o                         
  -1   8  13          0.39         -1.25        10.34 o                         
  -3   9  13         22.69         21.88        10.15 o                         
  -1  -9  14         55.84         59.59         9.36 o                         
   0  -9  14         11.39         11.86         4.08 o                         
   1  -9  14        184.31        287.27        23.37 o                         
   2  -9  14         11.52         18.15         6.07 o                         
   3  -9  14        112.72        150.15        15.32 o                         
  -2  -8  14         41.25         43.74         6.24 o                         
  -1  -8  14         39.39         35.38         5.15 o                         
   0  -8  14         11.34         14.44         2.72 o                         
   1  -8  14         46.91         53.55         5.03 o                         
   2  -8  14         77.11         83.32         5.36 o                         
   3  -8  14         36.96         39.73         4.74 o                         
   4  -8  14          1.37          1.51         3.13 o                         
  -4  -7  14         65.80         60.87        11.02 o                         
  -3  -7  14          3.23          1.94         1.88 o                         
  -2  -7  14         16.95         16.22         2.34 o                         
  -1  -7  14          0.89          0.68         1.52 o                         
   0  -7  14         11.71         21.69         3.36 o                         
   1  -7  14         14.72         17.61         2.35 o                         
   2  -7  14          0.29          1.00         1.14 o                         
   3  -7  14         11.25         10.16         2.06 o                         
   4  -7  14         10.04         12.52         2.49 o                         
   5  -7  14          2.72          2.33         3.25 o                         
  -5  -6  14          0.95          1.67         4.45 o                         
  -4  -6  14          1.61          3.24         1.44 o                         
  -3  -6  14          0.11         -1.41         1.41 o                         
  -2  -6  14         29.64         33.75         3.95 o                         
  -1  -6  14         10.74         15.24         3.36 o                         
   0  -6  14          1.97         -0.12         1.89 o                         
   1  -6  14         14.10         17.02         2.32 o                         
   2  -6  14          8.95          8.38         2.20 o                         
   3  -6  14          2.44          1.69         2.17 o                         
   4  -6  14          1.32          1.65         2.12 o                         
   5  -6  14         14.48         10.20         2.92 o                         
  -6  -5  14          7.70          3.84         9.66 o                         
  -5  -5  14          0.37          0.70         2.97 o                         
  -4  -5  14          0.44         -0.57         1.08 o                         
  -3  -5  14         12.05         11.09         4.54 o                         
  -2  -5  14          9.27          7.91         2.16 o                         
  -1  -5  14         12.23         17.13         7.02 o                         
   0  -5  14          1.63          3.38         4.65 o                         
   1  -5  14          7.54          8.50         1.57 o                         
   2  -5  14          5.11          4.05         1.49 o                         
   3  -5  14         10.77         10.37         1.96 o                         
   4  -5  14          0.96          0.54         1.46 o                         
   5  -5  14          0.82          2.20         2.86 o                         
   6  -5  14         50.08         50.43        10.25 o                         
  -7  -4  14          4.79          8.60         5.17 o                         
  -6  -4  14          1.31          0.71         1.52 o                         
  -5  -4  14         12.30         19.98         3.50 o                         
  -4  -4  14         92.27        101.77         5.98 o                         
  -3  -4  14         97.50        108.74         5.13 o                         
  -2  -4  14         59.05         65.50         5.05 o                         
  -1  -4  14          7.49          7.48         1.93 o                         
   0  -4  14          0.49          0.32         1.77 o                         
   1  -4  14          0.71          0.00         0.75 o                         
   2  -4  14          1.61          0.05         1.13 o                         
   3  -4  14         28.10         29.09         3.65 o                         
   4  -4  14         42.43         31.93         6.72 o                         
   5  -4  14         16.30         10.31         2.26 o                         
   6  -4  14         65.44         57.65         6.72 o                         
  -7  -3  14          8.84          7.70         2.07 o                         
  -6  -3  14         12.19         13.56         2.77 o                         
  -5  -3  14         71.53         78.27         5.96 o                         
  -4  -3  14         63.60         69.31         4.77 o                         
  -3  -3  14          2.91          3.13         1.27 o                         
  -2  -3  14         20.66         24.53         2.97 o                         
  -1  -3  14         43.30         43.41         3.90 o                         
   0  -3  14          0.17          0.40         1.87 o                         
   1  -3  14         10.30         10.68         1.50 o                         
   2  -3  14          0.05          1.63         1.52 o                         
   3  -3  14          1.09          2.30         2.23 o                         
   4  -3  14          9.49          7.68         2.28 o                         
   5  -3  14          7.66          4.62         2.93 o                         
   6  -3  14         20.82         13.76         3.13 o                         
  -7  -2  14          0.01          4.08         1.89 o                         
  -6  -2  14          8.32          6.87         2.73 o                         
  -5  -2  14          0.53          0.81         1.56 o                         
  -4  -2  14          0.15         -0.74         1.29 o                         
  -3  -2  14          2.25         -0.44         1.22 o                         
  -2  -2  14         73.50         67.63         4.83 o                         
  -1  -2  14          0.00         -0.16         1.31 o                         
   0  -2  14        207.43        183.82         7.67 o                         
   1  -2  14         14.43         13.30         1.91 o                         
   2  -2  14        112.56        103.00         5.42 o                         
   3  -2  14         81.95         81.64         5.64 o                         
   4  -2  14          6.93          4.14         1.41 o                         
   5  -2  14         34.68         33.34         3.68 o                         
   6  -2  14          1.93          2.74         2.12 o                         
  -8  -1  14         10.05         11.60         2.97 o                         
  -7  -1  14          7.58         10.25         3.16 o                         
  -6  -1  14          4.57          6.60         2.57 o                         
  -5  -1  14          2.46          0.74         2.53 o                         
  -4  -1  14          1.37          0.51         1.20 o                         
  -3  -1  14        124.26        107.29         5.96 o                         
  -2  -1  14         15.18         14.98         2.12 o                         
  -1  -1  14        179.00        154.23         6.23 o                         
   0  -1  14          0.06          0.06         1.10 o                         
   1  -1  14          5.56          5.29         1.73 o                         
   2  -1  14         23.24         20.54         2.62 o                         
   3  -1  14         14.02         15.55         2.53 o                         
   4  -1  14         10.48         13.85         2.51 o                         
   5  -1  14          0.02         -0.57         2.86 o                         
   6  -1  14          2.81          1.01         1.98 o                         
  -8   0  14         19.99         20.42         4.87 o                         
  -7   0  14          3.79          4.58         4.48 o                         
  -6   0  14          3.15          9.21         2.56 o                         
  -5   0  14          0.15          0.01         1.21 o                         
  -4   0  14         33.39         27.40         2.47 o                         
  -3   0  14         23.00         19.93         2.49 o                         
  -2   0  14         10.85         12.79         1.76 o                         
  -1   0  14          5.70          5.84         1.34 o                         
   0   0  14         34.90         41.33         3.35 o                         
   1   0  14          0.25         -1.10         1.52 o                         
   2   0  14          8.36          5.32         1.33 o                         
   3   0  14         71.39         70.46         5.30 o                         
   4   0  14          7.32          7.62         1.92 o                         
   5   0  14        176.52        175.17        10.74 o                         
  -9   1  14          0.62          5.25         2.78 o                         
  -8   1  14          0.04         -1.52         2.99 o                         
  -7   1  14          0.00          2.45         2.71 o                         
  -6   1  14          3.56          4.47         1.87 o                         
  -5   1  14          5.86          2.55         2.53 o                         
  -4   1  14          7.68          5.97         1.19 o                         
  -3   1  14          0.50         -0.20         0.92 o                         
  -2   1  14        179.89        155.06         5.97 o                         
  -1   1  14         29.33         29.42         2.66 o                         
   0   1  14        115.39         99.63         4.99 o                         
   1   1  14          1.20          1.96         0.88 o                         
   2   1  14          0.29          1.26         1.48 o                         
   3   1  14         75.45         75.22         5.50 o                         
   4   1  14          3.37          2.05         1.24 o                         
   5   1  14         38.31         37.62         4.55 o                         
  -9   2  14          5.34          1.43         3.71 o                         
  -8   2  14         10.85          9.53         3.00 o                         
  -7   2  14          0.14         -0.42         2.12 o                         
  -6   2  14          4.74          3.51         3.13 o                         
  -5   2  14         14.63         11.97         2.36 o                         
  -4   2  14          0.02          0.39         0.80 o                         
  -3   2  14          5.53          3.42         1.43 o                         
  -2   2  14         16.78         11.49         1.62 o                         
  -1   2  14          7.03          6.32         1.37 o                         
   0   2  14         45.25         41.71         3.17 o                         
   1   2  14         26.79         26.89         2.44 o                         
   2   2  14         37.30         44.86         4.16 o                         
   3   2  14          7.64          4.51         1.68 o                         
   4   2  14         17.78         15.60         4.74 o                         
   5   2  14          0.01          0.49         2.01 o                         
  -9   3  14          1.26         -1.20         1.41 o                         
  -8   3  14         18.90         26.55         4.14 o                         
  -7   3  14         18.74         19.35         3.35 o                         
  -6   3  14          4.27          2.44         3.15 o                         
  -5   3  14          4.60          7.47         1.74 o                         
  -4   3  14         69.68         65.89         9.52 o                         
  -3   3  14         14.62         13.64         2.06 o                         
  -2   3  14         25.07         25.47         2.47 o                         
  -1   3  14          0.00         -0.87         0.87 o                         
   0   3  14          4.96          6.04         1.38 o                         
   1   3  14         24.12         24.03         3.97 o                         
   2   3  14          1.35          2.40         1.67 o                         
   3   3  14          5.54          3.42         1.54 o                         
   4   3  14          1.33          4.65         3.16 o                         
  -8   4  14          0.17          0.88         3.07 o                         
  -7   4  14          9.89          5.16         9.01 o                         
  -6   4  14          7.25          8.79         4.12 o                         
  -5   4  14          0.00          0.41         2.72 o                         
  -4   4  14         11.19         12.33         2.57 o                         
  -3   4  14          9.87         12.09         1.92 o                         
  -2   4  14         49.94         53.25         3.49 o                         
  -1   4  14         45.64         44.43         3.29 o                         
   0   4  14         27.12         28.42         3.42 o                         
   1   4  14         12.87         12.95         2.28 o                         
   2   4  14         26.84         33.26         4.60 o                         
   3   4  14          3.58          4.72         2.19 o                         
  -8   5  14          5.98          4.72         4.16 o                         
  -7   5  14          9.23          9.20        11.29 o                         
  -6   5  14         36.76         39.35         7.96 o                         
  -5   5  14         10.08          6.72         1.88 o                         
  -4   5  14         35.35         42.46         4.11 o                         
  -3   5  14        175.38        204.08        10.85 o                         
  -2   5  14          7.38          5.54         1.76 o                         
  -1   5  14        292.23        324.15        11.38 o                         
   0   5  14         14.85         17.74         2.98 o                         
   1   5  14         53.03         60.25         6.04 o                         
   2   5  14         16.89         14.11         5.62 o                         
  -8   6  14         42.77         50.91         9.90 o                         
  -7   6  14         13.47          9.78         2.67 o                         
  -6   6  14         27.91         36.13         4.17 o                         
  -5   6  14         16.59         21.02         6.40 o                         
  -4   6  14          2.26          2.66         2.56 o                         
  -3   6  14        164.99        178.41        15.85 o                         
  -2   6  14         17.97         24.00         2.96 o                         
  -1   6  14        131.35        151.24         7.53 o                         
   0   6  14          2.20          2.06         1.65 o                         
   1   6  14         20.73         29.32         4.37 o                         
  -7   7  14          1.16          2.61         3.10 o                         
  -6   7  14         30.61         35.82         5.03 o                         
  -5   7  14          2.61         -0.69         2.58 o                         
  -4   7  14          0.02         -2.61         3.49 o                         
  -3   7  14          7.39         10.34         3.62 o                         
  -2   7  14          0.52         -0.60         1.67 o                         
  -1   7  14          0.04          1.74         2.34 o                         
   0   7  14          1.00          1.41         1.69 o                         
  -6   8  14          9.29         17.31         5.85 o                         
  -5   8  14          2.14          5.85         3.81 o                         
  -4   8  14          1.02          0.25         1.79 o                         
  -3   8  14          0.86          1.24         1.76 o                         
  -2   8  14         12.56         10.28         2.94 o                         
  -1  -8  15          0.16         11.97         4.73 o                         
   0  -8  15         67.54         69.98         5.85 o                         
   1  -8  15          0.67         -0.70         1.28 o                         
   2  -8  15          1.89          3.04         3.07 o                         
   3  -8  15          0.28         -1.61         1.61 o                         
  -3  -7  15          0.80          0.98         2.31 o                         
  -2  -7  15          3.03          1.01         2.34 o                         
  -1  -7  15          1.01          0.34         1.57 o                         
   0  -7  15          7.61         10.00         2.21 o                         
   1  -7  15          0.45          0.42         1.12 o                         
   2  -7  15         23.41         20.30         3.01 o                         
   3  -7  15          4.95          2.63         1.25 o                         
   4  -7  15          0.29          3.19         2.87 o                         
  -5  -6  15          3.22         -4.79         8.84 o                         
  -4  -6  15          0.03          0.74         1.34 o                         
  -3  -6  15          0.09          6.49         2.05 o                         
  -2  -6  15          8.15         11.05         2.81 o                         
  -1  -6  15          0.80         -0.40         1.24 o                         
   0  -6  15          0.03          0.79         1.87 o                         
   1  -6  15          6.67          7.16         1.78 o                         
   2  -6  15          8.83          7.76         2.08 o                         
   3  -6  15          0.01          1.57         1.31 o                         
   4  -6  15          0.65          1.90         1.81 o                         
  -5  -5  15          2.84         -0.64         4.58 o                         
  -4  -5  15         26.70         26.60         4.76 o                         
  -3  -5  15          9.45          7.52         2.12 o                         
  -2  -5  15         10.53         12.78         2.42 o                         
  -1  -5  15         31.34         33.74         3.93 o                         
   0  -5  15        102.09        108.15         8.65 o                         
   1  -5  15         64.09         59.32         6.91 o                         
   2  -5  15         22.46         20.45         2.55 o                         
   3  -5  15          1.14         -0.40         1.53 o                         
   4  -5  15          0.25          0.64         1.77 o                         
   5  -5  15          0.04         -0.63         1.88 o                         
  -6  -4  15         76.04         80.82         8.33 o                         
  -5  -4  15          0.01          0.11         2.47 o                         
  -4  -4  15          9.19         14.54         2.50 o                         
  -3  -4  15         50.38         53.01         5.17 o                         
  -2  -4  15         63.29         68.03         5.29 o                         
  -1  -4  15         78.79         85.22         6.30 o                         
   0  -4  15         69.96         73.42         4.58 o                         
   1  -4  15          1.64          2.41         1.17 o                         
   2  -4  15          7.32          5.79         1.55 o                         
   3  -4  15         27.27         26.96         9.65 o                         
   4  -4  15          0.00          2.00         1.62 o                         
   5  -4  15          2.58          4.82         2.14 o                         
  -7  -3  15          1.65         -1.24         2.73 o                         
  -6  -3  15         35.21         37.10         4.36 o                         
  -5  -3  15          0.99          0.76         1.77 o                         
  -4  -3  15          0.01          1.04         1.60 o                         
  -3  -3  15          0.04         12.18         2.92 o                         
  -2  -3  15          5.76          8.27         2.18 o                         
  -1  -3  15          2.01          4.19         1.39 o                         
   0  -3  15          4.61          7.97         1.63 o                         
   1  -3  15          0.00         -0.22         1.29 o                         
   2  -3  15         51.67         57.19         6.34 o                         
   3  -3  15          2.07          3.02         1.71 o                         
   4  -3  15         64.08         59.39         5.57 o                         
   5  -3  15          7.17          8.64         2.27 o                         
  -7  -2  15          7.09         13.41         6.78 o                         
  -6  -2  15         37.95         41.97         4.59 o                         
  -5  -2  15         21.74         26.35         4.16 o                         
  -4  -2  15         19.26         21.88         3.03 o                         
  -3  -2  15          8.10          8.92         1.96 o                         
  -2  -2  15          0.87          2.20         2.55 o                         
  -1  -2  15         24.47         22.70         2.42 o                         
   0  -2  15          9.80          6.68         1.59 o                         
   1  -2  15        122.54        112.25         5.79 o                         
   2  -2  15          4.23          4.14         1.21 o                         
   3  -2  15         37.98         40.16         4.12 o                         
   4  -2  15          6.98          7.21         1.73 o                         
   5  -2  15          1.34          0.30         1.25 o                         
  -8  -1  15          3.95          5.90         3.16 o                         
  -7  -1  15          0.32          0.70         1.57 o                         
  -6  -1  15         21.11         16.54         6.87 o                         
  -5  -1  15          0.33         -0.84         1.62 o                         
  -4  -1  15         49.68         48.68         3.56 o                         
  -3  -1  15          6.41          3.21         2.82 o                         
  -2  -1  15          2.01          4.57         2.14 o                         
  -1  -1  15          0.18         -1.00         1.00 o                         
   0  -1  15         19.43         16.41         2.11 o                         
   1  -1  15         16.31         14.02         2.07 o                         
   2  -1  15          0.27          1.28         1.67 o                         
   3  -1  15          3.49          1.71         1.59 o                         
   4  -1  15         15.65         17.79         2.85 o                         
   5  -1  15          3.55          6.19         2.96 o                         
  -8   0  15          2.10          2.86         2.78 o                         
  -7   0  15         20.87         20.54         4.01 o                         
  -6   0  15          2.13          1.33         1.69 o                         
  -5   0  15          4.44          4.75         1.53 o                         
  -4   0  15          0.80          3.52         1.47 o                         
  -3   0  15          0.70          1.03         1.30 o                         
  -2   0  15         11.17          9.19         1.79 o                         
  -1   0  15          9.70          6.92         1.85 o                         
   0   0  15         12.96         21.62         2.60 o                         
   1   0  15          0.00         -0.18         1.06 o                         
   2   0  15        100.30         90.92         7.38 o                         
   3   0  15         15.10         11.80         2.36 o                         
   4   0  15         20.49         19.82         2.72 o                         
   5   0  15          0.96          2.59         2.08 o                         
  -8   1  15          6.78          8.98         2.73 o                         
  -7   1  15          7.94         13.86         3.76 o                         
  -6   1  15         42.76         50.51         8.65 o                         
  -5   1  15          0.02          1.81         1.38 o                         
  -4   1  15         32.90         31.62         4.30 o                         
  -3   1  15          6.60          5.44         1.89 o                         
  -2   1  15          3.98          2.25         1.13 o                         
  -1   1  15          7.38          8.33         1.56 o                         
   0   1  15          7.79          5.12         1.30 o                         
   1   1  15          0.86          0.98         1.48 o                         
   2   1  15         18.93         19.89         2.82 o                         
   3   1  15          4.30          6.79         1.71 o                         
   4   1  15          8.98          5.62         2.04 o                         
  -8   2  15          3.09          3.94         1.87 o                         
  -7   2  15         19.13         19.27         3.66 o                         
  -6   2  15         28.50         25.46         3.93 o                         
  -5   2  15          1.03          1.41         1.04 o                         
  -4   2  15         45.07         50.30         3.93 o                         
  -3   2  15         17.41         16.63         1.99 o                         
  -2   2  15         15.28         14.45         1.96 o                         
  -1   2  15          0.35         -0.84         1.60 o                         
   0   2  15         69.81         74.95         4.47 o                         
   1   2  15          5.36          4.48         2.52 o                         
   2   2  15         13.58         15.32         2.63 o                         
   3   2  15          0.86          3.38         1.31 o                         
   4   2  15          0.10          6.12         4.41 o                         
  -8   3  15          7.16         13.36         9.27 o                         
  -7   3  15          8.48         10.74         3.26 o                         
  -6   3  15         27.46         40.12         7.05 o                         
  -5   3  15         18.18         22.39         3.26 o                         
  -4   3  15          1.77          1.68         1.03 o                         
  -3   3  15         12.79         20.59         2.62 o                         
  -2   3  15          2.68          1.16         0.76 o                         
  -1   3  15          0.02          1.54         0.94 o                         
   0   3  15         34.72         38.50         3.11 o                         
   1   3  15          3.76          3.15         2.63 o                         
   2   3  15         38.57         44.01         4.33 o                         
   3   3  15          7.31          5.97         2.43 o                         
  -8   4  15          1.64          2.04         1.88 o                         
  -7   4  15          5.30          1.50         2.54 o                         
  -6   4  15          0.51          3.00         2.99 o                         
  -5   4  15         27.70         30.54         3.97 o                         
  -4   4  15          8.59          9.33         1.83 o                         
  -3   4  15          0.65          0.67         1.45 o                         
  -2   4  15         49.01         58.83         3.79 o                         
  -1   4  15         45.47         47.86         3.56 o                         
   0   4  15         13.73         16.27         2.44 o                         
   1   4  15        157.11        179.45         8.65 o                         
   2   4  15          0.10         -0.71         3.02 o                         
  -7   5  15          0.16          0.52         2.06 o                         
  -6   5  15         35.28         39.33         6.63 o                         
  -5   5  15         37.43         36.34         6.01 o                         
  -4   5  15         88.48        103.19         6.54 o                         
  -3   5  15         16.79         14.23         2.94 o                         
  -2   5  15         16.56         22.58         5.25 o                         
  -1   5  15         38.38         43.26         4.00 o                         
   0   5  15          8.45          8.98         2.47 o                         
   1   5  15        143.05        142.76         9.69 o                         
  -7   6  15          0.56          2.20         2.04 o                         
  -6   6  15         73.25         71.13        14.91 o                         
  -5   6  15          0.96          1.49         2.92 o                         
  -4   6  15        100.16        115.07        11.82 o                         
  -3   6  15          2.81          2.15         6.71 o                         
  -2   6  15         16.95         19.40         2.75 o                         
  -1   6  15         13.59         11.54         3.88 o                         
   0   6  15          0.50          4.06         1.87 o                         
  -5   7  15          0.76         -1.01         2.26 o                         
  -4   7  15          3.66          6.79         2.76 o                         
  -3   7  15          0.01          2.23         2.47 o                         
  -2   7  15         12.24         20.99         3.46 o                         
  -1   7  15          1.42          7.27         3.70 o                         
  -1  -8  16          1.07         -2.64         2.64 o                         
  -2  -7  16          8.46          8.19         3.54 o                         
  -1  -7  16          1.67          3.73         1.74 o                         
   0  -7  16          0.00          0.61         1.12 o                         
   1  -7  16          0.76          0.79         0.90 o                         
   2  -7  16          4.06          0.74         2.36 o                         
   3  -7  16          2.63          3.10         1.93 o                         
  -4  -6  16         27.51         28.38         7.35 o                         
  -3  -6  16          0.21          2.82         1.86 o                         
  -2  -6  16         10.41          6.42         2.85 o                         
  -1  -6  16          7.77          2.61         1.41 o                         
   0  -6  16         20.74         21.27         3.13 o                         
   1  -6  16          0.39         -1.48         1.48 o                         
   2  -6  16         18.74         15.71         2.58 o                         
   3  -6  16         28.09         36.17         5.72 o                         
  -5  -5  16          1.15          0.33         6.61 o                         
  -4  -5  16         46.97         47.73         5.78 o                         
  -3  -5  16          0.58          3.23         1.69 o                         
  -2  -5  16         98.04        113.73         9.72 o                         
  -1  -5  16          1.93          2.29         1.22 o                         
   0  -5  16          2.55          2.14         1.53 o                         
   1  -5  16         46.36         52.17         4.20 o                         
   2  -5  16         80.79         81.29         6.77 o                         
   3  -5  16         21.72         24.70         4.41 o                         
   4  -5  16         23.54         31.25         5.30 o                         
  -5  -4  16          0.04          0.49         1.87 o                         
  -4  -4  16         65.22         74.04         6.12 o                         
  -3  -4  16          4.76          6.36         1.91 o                         
  -2  -4  16         17.94         23.72         3.47 o                         
  -1  -4  16          0.14          0.90         0.99 o                         
   0  -4  16          0.71          0.08         1.38 o                         
   1  -4  16          0.41         -0.07         1.77 o                         
   2  -4  16          0.04          1.19         1.16 o                         
   3  -4  16          0.00          3.29         2.28 o                         
   4  -4  16          3.66          6.10         2.60 o                         
  -6  -3  16          7.89         12.64         2.90 o                         
  -5  -3  16          0.01          0.66         1.92 o                         
  -4  -3  16         48.06         53.73         5.09 o                         
  -3  -3  16         11.04         12.48         2.86 o                         
  -2  -3  16         43.70         48.50         4.57 o                         
  -1  -3  16         18.30         16.17         2.82 o                         
   0  -3  16          9.58         11.42         2.48 o                         
   1  -3  16          1.08          0.34         1.45 o                         
   2  -3  16          1.95          0.41         1.41 o                         
   3  -3  16         22.51         21.55         3.72 o                         
   4  -3  16          5.98          5.27         1.61 o                         
  -7  -2  16          0.40          2.80         2.07 o                         
  -6  -2  16          0.72          2.01         3.91 o                         
  -5  -2  16          0.02          1.95         1.58 o                         
  -4  -2  16         11.03         11.15         2.93 o                         
  -3  -2  16          0.11         -0.91         1.57 o                         
  -2  -2  16         41.20         37.33         3.83 o                         
  -1  -2  16          4.14          2.21         1.80 o                         
   0  -2  16         33.24         37.71         3.56 o                         
   1  -2  16          4.09          4.23         1.46 o                         
   2  -2  16          0.01          1.70         1.25 o                         
   3  -2  16          3.05          2.03         1.63 o                         
   4  -2  16          2.55          0.68         1.43 o                         
  -7  -1  16          1.65         -0.12         2.24 o                         
  -6  -1  16          8.29         12.27         3.05 o                         
  -5  -1  16         38.05         34.71         4.82 o                         
  -4  -1  16          0.62         -1.93         1.93 o                         
  -3  -1  16         55.67         58.98         4.66 o                         
  -2  -1  16          0.26         -0.73         2.26 o                         
  -1  -1  16          5.53          4.75         1.53 o                         
   0  -1  16          5.35          8.27         1.72 o                         
   1  -1  16          0.17         -1.14         1.14 o                         
   2  -1  16          7.29          7.59         2.05 o                         
   3  -1  16          1.88          1.03         1.14 o                         
   4  -1  16         10.17          9.21         3.76 o                         
  -7   0  16         45.06         47.76         5.96 o                         
  -6   0  16          1.87          4.28         2.64 o                         
  -5   0  16         38.43         43.60         5.84 o                         
  -4   0  16         32.95         40.53         4.30 o                         
  -3   0  16          0.54          0.89         1.81 o                         
  -2   0  16         58.02         61.88         4.88 o                         
  -1   0  16          9.69         11.23         2.35 o                         
   0   0  16         26.01         31.47         3.01 o                         
   1   0  16          3.33          3.46         1.32 o                         
   2   0  16          0.02         -0.29         1.28 o                         
   3   0  16          0.11         -1.12         1.26 o                         
   4   0  16          8.50          4.15        10.20 o                         
  -8   1  16         58.01         61.80        10.50 o                         
  -7   1  16          0.07          0.59         2.07 o                         
  -6   1  16          0.04         -1.60         2.72 o                         
  -5   1  16          6.13          3.43         2.38 o                         
  -4   1  16          0.08         -0.39         1.63 o                         
  -3   1  16         27.64         27.58         2.57 o                         
  -2   1  16         52.24         55.84         4.46 o                         
  -1   1  16          0.58          0.51         1.14 o                         
   0   1  16         12.59         16.66         2.05 o                         
   1   1  16          7.04          6.69         1.80 o                         
   2   1  16         19.72         18.23         3.03 o                         
   3   1  16          0.47          0.32         1.20 o                         
  -8   2  16          0.48          1.20         3.43 o                         
  -7   2  16          2.54          1.30         1.55 o                         
  -6   2  16          7.70          6.68         2.56 o                         
  -5   2  16         51.03         54.09         5.61 o                         
  -4   2  16         19.61         24.39         2.95 o                         
  -3   2  16          2.94          2.47         1.01 o                         
  -2   2  16         26.95         26.86         2.98 o                         
  -1   2  16         38.22         44.82         3.49 o                         
   0   2  16          1.07          3.15         1.23 o                         
   1   2  16         10.11         10.60         2.95 o                         
   2   2  16          0.57          1.32         1.23 o                         
   3   2  16          0.82          0.58         1.76 o                         
  -7   3  16         33.56         35.90         7.14 o                         
  -6   3  16          0.17          3.34         2.95 o                         
  -5   3  16          7.27         11.39         2.36 o                         
  -4   3  16          3.99          1.79         1.83 o                         
  -3   3  16         23.19         20.51         2.64 o                         
  -2   3  16          0.22          1.14         0.99 o                         
  -1   3  16         17.16         26.50         2.74 o                         
   0   3  16          5.60          5.05         2.50 o                         
   1   3  16          3.31          2.76         2.25 o                         
   2   3  16         19.17         15.86         4.21 o                         
  -7   4  16         30.77         39.47         7.33 o                         
  -6   4  16          0.53          4.25         3.08 o                         
  -5   4  16         19.97         32.41         6.00 o                         
  -4   4  16          2.09          1.89         1.62 o                         
  -3   4  16          5.87          8.49         2.30 o                         
  -2   4  16         57.17         65.47         4.88 o                         
  -1   4  16         46.10         44.76         3.58 o                         
   0   4  16         75.64         87.91         5.69 o                         
   1   4  16          4.02          3.58         1.85 o                         
  -7   5  16          6.03          6.23         3.76 o                         
  -6   5  16         10.97         17.26         5.20 o                         
  -5   5  16          9.32          4.90         3.32 o                         
  -4   5  16         48.97         48.97         5.44 o                         
  -3   5  16          0.25         -0.08         1.26 o                         
  -2   5  16        114.77        132.25         9.22 o                         
  -1   5  16          0.45          0.18         1.48 o                         
   0   5  16         52.43         66.45         6.26 o                         
  -5   6  16          0.89         -1.21         4.29 o                         
  -4   6  16          3.33          3.42         2.89 o                         
  -3   6  16          1.66          1.79         1.91 o                         
  -2   6  16          0.71          3.52         1.75 o                         
  -1   6  16          0.20          0.72         4.18 o                         
  -5   7  16          0.39         -3.27         3.43 o                         
  -4   7  16          3.23          6.20         4.30 o                         
  -3   7  16          0.87          0.93         1.98 o                         
  -2   7  16          0.16         -3.78         3.78 o                         
  -1  -7  17          2.94          2.69         2.07 o                         
   0  -7  17         11.29          7.86         2.07 o                         
   1  -7  17          0.20          1.01         1.06 o
[truncated: 21,466 more chars]
